# Supplementary material for: The Differential Effect of Carbon Dots on Gene Expression and DNA Methylation of Human Embryonic Lung Fibroblasts as a Function of Surface Charge and Dose
Source: Int J Mol Sci. 2020 Jul 4;21(13):4763. doi: 10.3390/ijms21134763 (PMC7369946; doi:10.3390/ijms21134763)
Supplement: Supplementary file 1 [file ijms-21-04763-s001.zip]

Archive with 17 entries (16 files):
- ijms-833488 rev Supp/
- ijms-833488 rev Supp/Figure S1.pdf
- ijms-833488 rev Supp/Figure S2.pdf
- ijms-833488 rev Supp/Figure S3.pdf
- ijms-833488 rev Supp/Figure S4.pdf
- ijms-833488 rev Supp/Table S1.docx
- ijms-833488 rev Supp/Table S2.xlsx
- ijms-833488 rev Supp/Table S3A.xlsx
- ijms-833488 rev Supp/Table S3B.xlsx
- ijms-833488 rev Supp/Table S3C.xlsx
- ijms-833488 rev Supp/Table S3D.xlsx
- ijms-833488 rev Supp/Table S4.xlsx
- ijms-833488 rev Supp/Table S5A.xlsx
- ijms-833488 rev Supp/Table S5B.xlsx
- ijms-833488 rev Supp/Table S5C.xlsx
- ijms-833488 rev Supp/Table S5D.xlsx
- ijms-833488 rev Supp/Table S6.xlsx
