# Supplementary material for: The Differential Effect of Carbon Dots on Gene Expression and DNA Methylation of Human Embryonic Lung Fibroblasts as a Function of Surface Charge and Dose
Source: Int J Mol Sci. 2020 Jul 4;21(13):4763. doi: 10.3390/ijms21134763 (PMC7369946; doi:10.3390/ijms21134763)
Supplement: Supplementary file 1 [file ijms-21-04763-s001.zip › ijms-833488 rev Supp/Table S2.xlsx]

## Sheet: pCD4h10
Gene name	Ensembl ID	log2FoldChange	Adjusted p-value
TRIM16L	ENSG00000108448	-1.74299	0.0236742
ARHGAP26	ENSG00000145819	1.80559	0.0236742
CEBPD	ENSG00000221869	-1.4126	0.0306291

## Sheet: pCD4h50
Gene name	Ensembl ID	log2FoldChange	Adjusted p-value
ERRFI1	ENSG00000116285	-0.927484	8.95236e-12
SPRY4	ENSG00000187678	-1.20497	9.87898e-12
STC1	ENSG00000159167	-1.40354	1.57721e-07
SLC20A1	ENSG00000144136	-0.953326	1.78124e-06
SH2B3	ENSG00000111252	-0.74068	2.14202e-05
LIF	ENSG00000128342	-0.98298	3.35231e-05
SMOX	ENSG00000088826	-1.05137	3.35231e-05
PTGS2	ENSG00000073756	-1.52904	0.000116983
DUSP5	ENSG00000138166	-0.868548	0.000122716
TRNP1	ENSG00000253368	-0.42838	0.000243975
ABCA3	ENSG00000167972	3.0207	0.00112261
PIK3C2B	ENSG00000133056	1.55517	0.00114692
MYO10	ENSG00000145555	-0.50339	0.00116164
IL11	ENSG00000095752	-1.36801	0.00116164
NOP56	ENSG00000101361	-0.602712	0.00142348
TM4SF1	ENSG00000169908	-0.90767	0.00142348
DUSP1	ENSG00000120129	-0.707658	0.00234149
PLXNA2	ENSG00000076356	-1.32945	0.00245648
CBLB	ENSG00000114423	-0.86902	0.00322097
HNRNPH2	ENSG00000126945	-2.83647	0.00361196
CASZ1	ENSG00000130940	6.91758	0.00361196
INSIG1	ENSG00000186480	0.66637	0.00380665
SERPINB2	ENSG00000197632	-1.60152	0.00437286
HSPA8	ENSG00000109971	-0.375192	0.00453261
SLC16A4	ENSG00000168679	1.96356	0.0061351
CDC25B	ENSG00000101224	0.489701	0.0061351
ARHGAP26	ENSG00000145819	1.70849	0.00690944
THBD	ENSG00000178726	-2.50902	0.00775026
TGFB2	ENSG00000092969	1.17165	0.00873732
SDPR	ENSG00000168497	1.50809	0.0123728
ANKH	ENSG00000154122	-0.643998	0.0151236
DCBLD2	ENSG00000057019	-0.337222	0.0157276
PHACTR4	ENSG00000204138	0.587902	0.0162082
SGK494	ENSG00000167524	6.30765	0.0167292
SLCO4A1	ENSG00000101187	-5.80517	0.0167292
SCD	ENSG00000099194	0.422442	0.0167292
LINGO1	ENSG00000169783	4.72002	0.018456
GGT1	ENSG00000100031	2.3249	0.018456
FRMPD4	ENSG00000169933	6.18689	0.0196276
ANGPTL4	ENSG00000167772	-1.39568	0.0246018
RHOB	ENSG00000143878	0.7002	0.0284638
NABP1	ENSG00000173559	-1.55216	0.0301224
LINC00847	ENSG00000245060	1.38688	0.0318794
RGS4	ENSG00000117152	-1.36089	0.0318794
MBOAT1	ENSG00000172197	3.13296	0.0321262
OSBPL7	ENSG00000006025	1.17199	0.0332731
USP30	ENSG00000135093	0.948471	0.0332731
CPT1A	ENSG00000110090	0.812957	0.0332731
PHLDA1	ENSG00000139289	-0.458535	0.0332731
PLEKHA7	ENSG00000166689	4.88543	0.0332731
TRIM7	ENSG00000146054	5.93365	0.0337131
EPHX2	ENSG00000120915	-5.6406	0.0348225
WI2-89031B12.1	ENSG00000261773	-6.14634	0.0357616
C9orf117	ENSG00000160401	2.46134	0.0375427
RAPGEFL1	ENSG00000108352	-1.55693	0.0389451
HAS2	ENSG00000170961	-1.33722	0.0405056
IGSF10	ENSG00000152580	3.43979	0.0432908
SOX9	ENSG00000125398	-0.747791	0.0432908
MAT2A	ENSG00000168906	-0.504285	0.043903
CDCA8	ENSG00000134690	0.537655	0.0465604
SMURF2	ENSG00000108854	-0.644547	0.0490335

## Sheet: pCD24h10
Gene name	Ensembl ID	log2FoldChange	Adjusted p-value
IGFBP3	ENSG00000146674	-0.861835	0.000451138
CCL2	ENSG00000108691	-0.948274	0.000451138
CLDN1	ENSG00000163347	-0.805172	0.000517983
PLEKHA6	ENSG00000143850	-0.758549	0.0020972
GFRA1	ENSG00000151892	-0.87699	0.018086
NCOA7	ENSG00000111912	-1.00373	0.0223409
LTB4R2	ENSG00000272658	-4.42849	0.0223409
DCBLD2	ENSG00000057019	0.355036	0.0223409

## Sheet: pCD24h50
Gene name	Ensembl ID	log2FoldChange	Adjusted p-value
INSIG1	ENSG00000186480	1.98705	7.16231e-39
TGFBI	ENSG00000120708	1.45444	2.28811e-38
CDCA3	ENSG00000111665	-1.2971	4.04836e-34
RRM2	ENSG00000171848	-1.37074	1.03843e-28
CDC20	ENSG00000117399	-1.47678	6.89466e-27
SOX4	ENSG00000124766	1.9007	3.87754e-25
F2RL1	ENSG00000164251	1.77238	1.01072e-24
BHLHE40	ENSG00000134107	1.56557	4.31018e-21
NCAPD2	ENSG00000010292	-0.784002	4.56513e-21
MT-CO3	ENSG00000198938	-2.49442	8.77428e-21
FDFT1	ENSG00000079459	0.90889	1.07253e-18
MKI67	ENSG00000148773	-1.25267	1.13305e-17
DNMT1	ENSG00000130816	-0.95785	8.47881e-17
E2F8	ENSG00000129173	-2.02574	6.49587e-16
ANLN	ENSG00000011426	-1.16953	2.19838e-15
SQLE	ENSG00000104549	1.52212	3.55346e-15
SQSTM1	ENSG00000161011	1.41935	1.13445e-14
FOXM1	ENSG00000111206	-1.12104	1.86336e-14
FANCI	ENSG00000140525	-1.38696	2.0865e-14
PLK1	ENSG00000166851	-1.10543	2.12766e-14
TPX2	ENSG00000088325	-0.848153	3.73224e-14
MT-ND4	ENSG00000198886	-2.73242	5.50804e-14
DSP	ENSG00000096696	1.09181	1.3619e-13
HJURP	ENSG00000123485	-0.909783	3.33613e-13
CENPF	ENSG00000117724	-1.02476	5.75252e-13
CDCA8	ENSG00000134690	-1.14705	7.06396e-13
SCD	ENSG00000099194	0.790161	1.883e-12
MT-CYB	ENSG00000198727	-2.35809	1.93598e-12
ADAM19	ENSG00000135074	0.940531	2.00201e-12
ANKH	ENSG00000154122	1.19026	2.97635e-12
GTSE1	ENSG00000075218	-0.848279	3.37797e-12
MTND4P12	ENSG00000247627	-2.83845	6.53081e-12
KPNA2	ENSG00000182481	-0.739108	7.62968e-12
AKAP12	ENSG00000131016	1.04966	7.62968e-12
ADAM12	ENSG00000148848	1.78252	9.05744e-12
CITED2	ENSG00000164442	-1.09419	9.05744e-12
NCEH1	ENSG00000144959	-1.15796	1.11411e-11
MT-ND4L	ENSG00000212907	-2.73467	1.27417e-11
AURKB	ENSG00000178999	-0.949492	1.58822e-11
SPAG5	ENSG00000076382	-1.0454	1.79199e-11
GFPT2	ENSG00000131459	1.31942	3.19334e-11
ATP9A	ENSG00000054793	0.891703	3.8122e-11
GINS2	ENSG00000131153	-1.34797	4.30505e-11
CCNA2	ENSG00000145386	-1.18104	8.6295e-11
KIF22	ENSG00000079616	-1.09928	1.335e-10
PRC1	ENSG00000198901	-0.80556	2.00273e-10
UBE2C	ENSG00000175063	-0.809958	3.24856e-10
RP1-74M1.3	ENSG00000272796	1.60639	3.52804e-10
GPRC5A	ENSG00000013588	-1.57036	3.73597e-10
MT-ND5	ENSG00000198786	-2.44659	3.90559e-10
SREBF2	ENSG00000198911	1.01148	4.05303e-10
CDC6	ENSG00000094804	-1.457	5.09e-10
DTL	ENSG00000143476	-1.15194	5.41943e-10
CRIM1	ENSG00000150938	-0.724775	6.79601e-10
ITGB5	ENSG00000082781	0.892358	6.90866e-10
MCM10	ENSG00000065328	-1.26112	7.33538e-10
FBXO32	ENSG00000156804	3.20068	7.33538e-10
KLF13	ENSG00000169926	0.938214	9.43657e-10
FANCA	ENSG00000187741	-1.3587	1.49266e-09
TSC22D1	ENSG00000102804	0.736632	1.49266e-09
KPNB1	ENSG00000108424	-0.531532	1.65114e-09
TMCC1	ENSG00000172765	1.18767	2.12255e-09
MT-ND6	ENSG00000198695	-2.3896	3.21781e-09
NFATC2	ENSG00000101096	1.42236	3.37616e-09
COL5A1	ENSG00000130635	0.741414	4.24475e-09
BMF	ENSG00000104081	2.90893	4.85816e-09
LMNB1	ENSG00000113368	-1.26795	5.437e-09
MYBL2	ENSG00000101057	-0.908771	7.67162e-09
SVIL	ENSG00000197321	0.97705	9.47077e-09
DCBLD2	ENSG00000057019	0.526291	9.57261e-09
RP5-857K21.11	ENSG00000198744	-2.60254	1.07484e-08
MCM4	ENSG00000104738	-0.798456	1.11825e-08
HMOX1	ENSG00000100292	1.11731	1.12186e-08
TROAP	ENSG00000135451	-1.17123	1.12186e-08
RACGAP1	ENSG00000161800	-0.924062	1.41453e-08
MT-ATP6	ENSG00000198899	-2.03782	1.52145e-08
PLEKHA6	ENSG00000143850	-0.978949	1.71334e-08
NCAPD3	ENSG00000151503	-0.958322	1.7606e-08
MCM7	ENSG00000166508	-0.899411	1.77961e-08
POLE	ENSG00000177084	-1.02784	2.44046e-08
TUBB4B	ENSG00000188229	-0.952965	2.47889e-08
ACVR1	ENSG00000115170	0.890418	2.62396e-08
POLA2	ENSG00000014138	-1.26782	2.89898e-08
TUBB	ENSG00000196230	-0.60398	2.94082e-08
PMEPA1	ENSG00000124225	1.05105	3.79099e-08
MTATP6P1	ENSG00000248527	-2.01363	4.01222e-08
CYR61	ENSG00000142871	-1.03102	4.77887e-08
ECT2	ENSG00000114346	-0.892412	7.58926e-08
WDR62	ENSG00000075702	-1.24208	8.54839e-08
CDC42EP3	ENSG00000163171	-0.613791	9.81575e-08
RP11-215G15.5	ENSG00000272016	-1.86039	1.03427e-07
IPO9	ENSG00000198700	-0.509454	1.03427e-07
KCNG1	ENSG00000026559	1.24251	1.04529e-07
NPC1	ENSG00000141458	1.12091	1.04529e-07
MCM3	ENSG00000112118	-0.979931	1.22844e-07
NUPR1	ENSG00000176046	1.29873	1.23456e-07
AURKA	ENSG00000087586	-0.933541	1.2751e-07
SERPINE1	ENSG00000106366	0.458885	1.28508e-07
MSMO1	ENSG00000052802	1.5977	1.28508e-07
C14orf1	ENSG00000133935	1.0729	1.28508e-07
BUB1	ENSG00000169679	-0.767456	1.28508e-07
GALNT10	ENSG00000164574	0.520523	1.57939e-07
KIFC1	ENSG00000237649	-1.00117	1.81046e-07
KIF20A	ENSG00000112984	-0.946961	1.92385e-07
SPSB1	ENSG00000171621	1.11304	1.92846e-07
E2F1	ENSG00000101412	-1.33088	1.95686e-07
MCM5	ENSG00000100297	-1.02883	2.25152e-07
TACC3	ENSG00000013810	-1.14943	2.47991e-07
ESPL1	ENSG00000135476	-1.18927	2.52899e-07
MT-ND3	ENSG00000198840	-2.35968	2.52899e-07
TUBA1C	ENSG00000167553	-0.776877	2.52899e-07
KIAA1199	ENSG00000103888	-1.89643	2.77069e-07
SRRT	ENSG00000087087	-0.760015	3.02521e-07
RFWD3	ENSG00000168411	-1.00295	3.25348e-07
PAICS	ENSG00000128050	-0.722577	3.37269e-07
CA12	ENSG00000074410	0.565518	4.13046e-07
ASF1B	ENSG00000105011	-0.967178	4.14728e-07
TSC22D3	ENSG00000157514	2.71957	4.39141e-07
TCF7	ENSG00000081059	1.16762	4.56874e-07
KIF18B	ENSG00000186185	-0.950801	4.61736e-07
NUAK2	ENSG00000163545	-1.04178	5.20466e-07
TRIB1	ENSG00000173334	0.784888	5.63347e-07
CDK2	ENSG00000123374	-0.669722	7.20058e-07
SNHG1	ENSG00000255717	-1.356	9.92083e-07
PDXK	ENSG00000160209	0.808446	1.03649e-06
CENPO	ENSG00000138092	-1.02596	1.11225e-06
H2AFX	ENSG00000188486	-1.13134	1.23109e-06
WHSC1	ENSG00000109685	-0.584347	1.77266e-06
MT-ATP8	ENSG00000228253	-2.16984	1.91564e-06
CCNB1	ENSG00000134057	-0.651948	2.07833e-06
LAMC1	ENSG00000135862	0.361077	3.02644e-06
UBE2S	ENSG00000108106	-0.734069	3.03267e-06
PSAP	ENSG00000197746	0.513241	3.16284e-06
MLH1	ENSG00000076242	-0.750055	3.29322e-06
GPATCH4	ENSG00000160818	-1.75946	3.66587e-06
GNB1L	ENSG00000185838	-5.6819	3.93447e-06
TRIP13	ENSG00000071539	-0.787425	4.18118e-06
KIAA0930	ENSG00000100364	0.721163	5.59035e-06
CTNS	ENSG00000040531	1.20143	5.59933e-06
FOSL1	ENSG00000175592	-0.898711	5.66914e-06
CDCA5	ENSG00000146670	-1.13746	5.70037e-06
SPOCK1	ENSG00000152377	0.978808	5.99588e-06
FMNL3	ENSG00000161791	0.863826	6.66909e-06
PPIF	ENSG00000108179	-0.676494	6.71109e-06
POLA1	ENSG00000101868	-1.00531	6.83134e-06
COL4A1	ENSG00000187498	0.873778	6.95062e-06
CADM1	ENSG00000182985	0.786878	7.15755e-06
TFDP1	ENSG00000198176	-0.504039	7.28618e-06
MLPH	ENSG00000115648	0.652958	9.3035e-06
ALCAM	ENSG00000170017	-0.61914	9.3035e-06
CTSB	ENSG00000164733	0.515835	1.03798e-05
DHCR7	ENSG00000172893	0.848134	1.2091e-05
NUP205	ENSG00000155561	-0.732977	1.268e-05
TYMS	ENSG00000176890	-1.67433	1.50635e-05
PTTG1	ENSG00000164611	-0.913423	1.56503e-05
OLFML2A	ENSG00000185585	1.05115	1.60363e-05
CHAF1B	ENSG00000159259	-1.13716	1.77962e-05
SNX9	ENSG00000130340	0.788447	1.96933e-05
CIT	ENSG00000122966	-0.745121	2.12228e-05
ILF3	ENSG00000129351	-0.511436	2.22419e-05
TOPBP1	ENSG00000163781	-0.843382	2.71954e-05
LIF	ENSG00000128342	0.900722	2.81102e-05
MEGF9	ENSG00000106780	0.773905	3.06693e-05
TOP2A	ENSG00000131747	-0.773191	3.11236e-05
RHOB	ENSG00000143878	0.900708	3.529e-05
CKAP2L	ENSG00000169607	-0.984443	3.66666e-05
TRMU	ENSG00000100416	-1.14862	3.7416e-05
ARHGEF39	ENSG00000137135	-1.77223	3.82159e-05
HMGCR	ENSG00000113161	1.12745	3.84458e-05
DBF4	ENSG00000006634	-1.68831	3.84458e-05
FAM102A	ENSG00000167106	0.804603	4.59819e-05
ABHD4	ENSG00000100439	0.831587	4.76827e-05
CBLB	ENSG00000114423	0.937427	4.76827e-05
TIMP2	ENSG00000035862	0.509351	4.76827e-05
INCENP	ENSG00000149503	-0.728262	5.05317e-05
SLITRK6	ENSG00000184564	3.37779	5.06153e-05
DUSP3	ENSG00000108861	0.561543	5.24984e-05
KLHL24	ENSG00000114796	2.11842	5.24984e-05
LTBP2	ENSG00000119681	0.70622	5.48281e-05
OCIAD2	ENSG00000145247	3.41066	5.63059e-05
UHRF1	ENSG00000034063	-1.1764	5.86229e-05
HEG1	ENSG00000173706	-0.81655	5.88697e-05
MMAB	ENSG00000139428	1.79817	6.32669e-05
POMT2	ENSG00000009830	0.775771	7.2633e-05
PI4K2A	ENSG00000155252	0.722596	7.69879e-05
SLIT2	ENSG00000145147	-1.16771	8.29223e-05
GAS2L3	ENSG00000139354	-0.778904	8.66919e-05
IQGAP3	ENSG00000183856	-0.856788	8.81345e-05
UBE2T	ENSG00000077152	-0.856013	9.41383e-05
BUB3	ENSG00000154473	-0.538114	0.000107363
PHF19	ENSG00000119403	-0.757746	0.000107819
CCNB2	ENSG00000157456	-0.784581	0.000108557
COL4A2	ENSG00000134871	0.552395	0.000111574
PSRC1	ENSG00000134222	-0.91002	0.000114099
FAM83D	ENSG00000101447	-0.799597	0.000115855
SKA3	ENSG00000165480	-0.854129	0.000117539
MTATP8P1	ENSG00000240409	-3.53283	0.000117539
ORC1	ENSG00000085840	-1.07733	0.000119574
CHTF18	ENSG00000127586	-1.68986	0.000125479
TRAM2	ENSG00000065308	-0.479083	0.000135887
WWTR1	ENSG00000018408	0.593112	0.000149518
FAM64A	ENSG00000129195	-0.875268	0.000150599
NDRG1	ENSG00000104419	0.816455	0.000150599
NRP2	ENSG00000118257	0.615786	0.000152915
MVD	ENSG00000167508	1.58352	0.000153978
DARS2	ENSG00000117593	-0.60767	0.00016215
SEL1L3	ENSG00000091490	0.958881	0.00016476
TONSL	ENSG00000160949	-1.22629	0.00016609
LDLR	ENSG00000130164	0.69886	0.000202479
MICAL2	ENSG00000133816	0.635319	0.000206458
MMP15	ENSG00000102996	1.72401	0.000217052
FOSL2	ENSG00000075426	-0.531531	0.000222364
KIF4A	ENSG00000090889	-1.01116	0.000224968
FADS2	ENSG00000134824	0.618139	0.000226735
RAD54L	ENSG00000085999	-1.37029	0.000247179
DSCC1	ENSG00000136982	-3.93643	0.000247179
CTSC	ENSG00000109861	-0.773281	0.000298678
HMMR	ENSG00000072571	-1.09192	0.000302325
PRR11	ENSG00000068489	-0.850611	0.000304346
CDT1	ENSG00000167513	-1.09418	0.000307699
STIL	ENSG00000123473	-0.796019	0.000330149
PVR	ENSG00000073008	-0.712295	0.000332395
THBS1	ENSG00000137801	-0.649191	0.000341262
DDX39A	ENSG00000123136	-1.12755	0.000344309
RAB31	ENSG00000168461	0.960046	0.000355119
SLFN11	ENSG00000172716	-0.758536	0.000373824
EDN1	ENSG00000078401	-1.35516	0.000394053
DBF4B	ENSG00000161692	-1.05215	0.000394581
KLF10	ENSG00000155090	0.600236	0.000423782
ARID1A	ENSG00000117713	-0.60613	0.000434673
JUP	ENSG00000173801	0.704871	0.000434673
ASAP1	ENSG00000153317	-0.553286	0.000437862
HES1	ENSG00000114315	1.19344	0.00045911
EPB41L4B	ENSG00000095203	-4.1394	0.00045911
SNRPB	ENSG00000125835	-0.844603	0.000478383
KIF23	ENSG00000137807	-0.748125	0.000478383
POLR1A	ENSG00000068654	-0.456294	0.000493488
POSTN	ENSG00000133110	1.36312	0.000511463
GINS1	ENSG00000101003	-1.13108	0.000529535
ATAD2	ENSG00000156802	-1.0158	0.000531884
ITGA2	ENSG00000164171	0.710114	0.000550512
FAM111B	ENSG00000189057	-2.03345	0.00055229
RRM1	ENSG00000167325	-0.723393	0.0005787
JUNB	ENSG00000171223	1.07237	0.000597295
CXXC5	ENSG00000171604	0.875379	0.000605987
DHCR24	ENSG00000116133	0.497165	0.000605987
ANTXR1	ENSG00000169604	0.448999	0.000623884
ACIN1	ENSG00000100813	-0.546761	0.000634615
RAD51AP1	ENSG00000111247	-2.1478	0.000637373
HMGCS1	ENSG00000112972	1.71676	0.000642285
UNC13A	ENSG00000130477	2.99195	0.000652751
F2RL2	ENSG00000164220	-0.635061	0.000652751
CYSTM1	ENSG00000120306	1.07883	0.000657516
FBXO5	ENSG00000112029	-0.959296	0.000705878
IGFBP7	ENSG00000163453	0.708063	0.000751334
HIST1H2BE	ENSG00000197697	-6.39053	0.000755567
TCOF1	ENSG00000070814	-0.61236	0.000760062
MYPN	ENSG00000138347	-1.86612	0.000777524
SERPINE2	ENSG00000135919	0.527768	0.000810706
SKA1	ENSG00000154839	-0.952482	0.000816598
XRCC5	ENSG00000079246	-0.378933	0.000897614
PRKDC	ENSG00000253729	-0.611046	0.000904926
DIAPH3	ENSG00000139734	-0.88917	0.0009052
FST	ENSG00000134363	-1.12472	0.0009052
MGAT4B	ENSG00000161013	0.570605	0.0009477
PKIG	ENSG00000168734	0.845544	0.0009477
GEM	ENSG00000164949	1.56264	0.0009477
SAPCD2	ENSG00000186193	-1.65583	0.00101193
STK38L	ENSG00000211455	1.65009	0.00102222
SYT7	ENSG00000011347	2.00513	0.00103645
LHFPL2	ENSG00000145685	1.37057	0.00103898
FAM72B	ENSG00000188610	-6.56001	0.00104742
TUBB6	ENSG00000176014	-0.659168	0.00105599
SLC2A1	ENSG00000117394	-0.569689	0.00105831
PKN3	ENSG00000160447	-1.30565	0.00105987
MEST	ENSG00000106484	-0.93583	0.00106923
NCAPH	ENSG00000121152	-0.708491	0.0010729
SFPQ	ENSG00000116560	-0.698145	0.0010864
AP3S2	ENSG00000157823	0.838167	0.00109449
ZFHX4	ENSG00000091656	-0.863978	0.00112202
PCNA	ENSG00000132646	-0.719231	0.00112202
LPAR1	ENSG00000198121	-0.582632	0.00113103
PASK	ENSG00000115687	-3.04327	0.00113691
PTGES	ENSG00000148344	4.10104	0.00113691
TUBG1	ENSG00000131462	-0.626719	0.00115498
APP	ENSG00000142192	0.400018	0.00115498
SEPW1	ENSG00000178980	-0.949063	0.00115498
SUV39H1	ENSG00000101945	-1.07754	0.00115498
PCNT	ENSG00000160299	-0.878934	0.00116512
PTGFRN	ENSG00000134247	0.833985	0.00118794
RP11-73M18.8	ENSG00000269958	-5.4741	0.0012029
FAM216A	ENSG00000204856	-1.46821	0.0012029
SNHG3	ENSG00000242125	-1.27033	0.00120443
HIST1H1E	ENSG00000168298	-1.71049	0.00122335
CNNM2	ENSG00000148842	0.837752	0.00122335
PHYH	ENSG00000107537	1.19394	0.001256
SCLY	ENSG00000132330	-2.59973	0.00126438
FAT1	ENSG00000083857	-0.49934	0.00127356
GFRA1	ENSG00000151892	-0.816395	0.00130109
ABR	ENSG00000159842	0.522928	0.00130109
MT-TF	ENSG00000210049	4.25411	0.00133168
MSC	ENSG00000178860	1.26794	0.00134726
CDCA2	ENSG00000184661	-0.899946	0.00136555
FKBP9	ENSG00000122642	0.470212	0.00139354
LMNB2	ENSG00000176619	-0.566651	0.00139899
DCLRE1B	ENSG00000118655	-0.734243	0.00143698
TMEM2	ENSG00000135048	0.661068	0.00143698
XRCC3	ENSG00000126215	-1.55997	0.00143765
SNAI1	ENSG00000124216	0.885268	0.00146054
KCNK2	ENSG00000082482	-1.1108	0.00151217
TIMELESS	ENSG00000111602	-1.00013	0.00151217
BAALC	ENSG00000164929	1.07908	0.00152368
PGD	ENSG00000142657	0.493895	0.00160026
PEG10	ENSG00000242265	-0.768763	0.00162112
PKP4	ENSG00000144283	-0.822862	0.00162112
FAM122B	ENSG00000156504	-0.889623	0.00169032
EYA2	ENSG00000064655	1.3039	0.00169421
LPHN1	ENSG00000072071	1.94471	0.00187141
DDX11	ENSG00000013573	-1.27782	0.00188709
HMGXB3	ENSG00000113716	0.550348	0.00190828
COA4	ENSG00000181924	-0.549612	0.00193507
DACT1	ENSG00000165617	2.10645	0.00195556
TUBA1B	ENSG00000123416	-0.680687	0.00204791
GM2A	ENSG00000196743	0.559561	0.00210577
NUP85	ENSG00000125450	-0.785298	0.00211148
OXR1	ENSG00000164830	0.916872	0.0021734
CENPH	ENSG00000153044	-2.52395	0.00218335
NDRG4	ENSG00000103034	0.794193	0.00221623
MYBL1	ENSG00000185697	-0.856269	0.00223005
NR4A1	ENSG00000123358	1.35448	0.00227619
SRRM2	ENSG00000167978	-0.642708	0.00229585
RNASEH2A	ENSG00000104889	-0.94617	0.00229585
CEP55	ENSG00000138180	-1.0805	0.00229585
CHD3	ENSG00000170004	-0.511136	0.00230793
PITPNA	ENSG00000174238	0.420574	0.00240559
RIBC2	ENSG00000128408	-7.18319	0.00247752
CCDC85B	ENSG00000175602	-1.2311	0.00247752
CD276	ENSG00000103855	0.588363	0.0025009
CHAMP1	ENSG00000198824	-0.579237	0.00255402
AMOTL2	ENSG00000114019	-0.480677	0.00255526
KLF3	ENSG00000109787	0.650637	0.00255526
TICRR	ENSG00000140534	-0.814697	0.00256323
POLD1	ENSG00000062822	-0.80243	0.0025645
C14orf80	ENSG00000185347	-6.28179	0.00258497
ABHD2	ENSG00000140526	0.526222	0.0026662
TP53INP1	ENSG00000164938	1.0345	0.00266901
MTHFD1	ENSG00000100714	-0.628539	0.0027413
SGOL1	ENSG00000129810	-1.14112	0.00278734
ZNF367	ENSG00000165244	-2.23709	0.00288868
NXN	ENSG00000167693	-0.567687	0.00299853
C10orf2	ENSG00000107815	-1.14282	0.00299853
TM4SF1	ENSG00000169908	-0.758968	0.00301997
MT-CO2	ENSG00000198712	-1.18854	0.00302062
AMIGO2	ENSG00000139211	0.802568	0.00302663
MKNK2	ENSG00000099875	0.632312	0.00302663
SLFN5	ENSG00000166750	0.674295	0.00304068
ANKRD10	ENSG00000088448	1.15709	0.00304068
CASC5	ENSG00000137812	-0.955386	0.00307756
MMS22L	ENSG00000146263	-1.30559	0.00311164
GBX2	ENSG00000168505	-6.15512	0.00311387
HDAC5	ENSG00000108840	0.756306	0.00324022
NRG1	ENSG00000157168	-0.660523	0.00329562
NRGN	ENSG00000154146	-0.804508	0.00329562
TMED10	ENSG00000170348	0.475325	0.00330015
SSRP1	ENSG00000149136	-0.426045	0.0033178
EZH2	ENSG00000106462	-0.872307	0.00334521
ABHD14B	ENSG00000114779	0.796127	0.00349635
C2CD3	ENSG00000168014	-0.642292	0.00353334
JARID2	ENSG00000008083	0.993281	0.0035574
GINS3	ENSG00000181938	-1.07149	0.0035574
CSE1L	ENSG00000124207	-0.679579	0.0035574
RPS6KA3	ENSG00000177189	0.835735	0.00394497
REEP5	ENSG00000129625	0.590379	0.00426471
PHLDB2	ENSG00000144824	-1.1636	0.00426471
HIST1H2BK	ENSG00000197903	-0.949334	0.00433329
GRN	ENSG00000030582	0.556281	0.00437298
SNX30	ENSG00000148158	0.962146	0.00459028
DLGAP5	ENSG00000126787	-1.025	0.00459028
BCL2L11	ENSG00000153094	1.44873	0.00465575
RANBP1	ENSG00000099901	-0.549555	0.00465575
C11orf57	ENSG00000150776	1.14443	0.00465575
CTHRC1	ENSG00000164932	1.38672	0.00465697
SNRPG	ENSG00000143977	-0.983266	0.00467031
CDC25B	ENSG00000101224	-0.431899	0.00469036
NEU1	ENSG00000204386	0.820306	0.00477257
TFPI2	ENSG00000105825	-0.531412	0.00482886
CCNF	ENSG00000162063	-0.589916	0.00486808
ERVK13-1	ENSG00000260565	-2.59962	0.00486808
SMPD4	ENSG00000136699	-0.526806	0.00496387
MIR503HG	ENSG00000223749	-1.24863	0.00511804
ATP1B3	ENSG00000069849	-0.442773	0.00511804
LRP11	ENSG00000120256	0.850978	0.00537689
MIR22HG	ENSG00000186594	0.914966	0.00545122
TTI1	ENSG00000101407	-0.708448	0.00556182
BPGM	ENSG00000172331	1.29634	0.00556211
ASXL1	ENSG00000171456	-0.411439	0.00556211
HIST2H2BF	ENSG00000203814	-5.60097	0.00557913
RTTN	ENSG00000176225	-1.03995	0.00557913
FTL	ENSG00000087086	0.394071	0.00560047
TGFB1	ENSG00000105329	0.768643	0.00560964
TK1	ENSG00000167900	-0.5886	0.00569289
TAPBP	ENSG00000231925	0.53383	0.00571389
VAT1	ENSG00000108828	0.588725	0.00573592
MXRA7	ENSG00000182534	0.449789	0.00574394
IRAK2	ENSG00000134070	0.906711	0.00582362
POLQ	ENSG00000051341	-1.55239	0.00582362
C14orf159	ENSG00000133943	1.292	0.00592776
GNPDA1	ENSG00000113552	0.863632	0.00598744
TCF19	ENSG00000137310	-0.842668	0.00599972
RBM14	ENSG00000239306	-0.593224	0.00603207
SMAD1	ENSG00000170365	0.899285	0.00610784
NUF2	ENSG00000143228	-2.05343	0.00627458
ADA	ENSG00000196839	1.47891	0.00627458
IGFBP3	ENSG00000146674	-0.6014	0.00632906
SOGA1	ENSG00000149639	-0.578068	0.0063896
HSPB7	ENSG00000173641	1.4509	0.0063896
C6orf89	ENSG00000198663	0.536827	0.00639529
ARHGEF40	ENSG00000165801	0.655104	0.00652079
IL13RA1	ENSG00000131724	0.590691	0.00653128
FGF2	ENSG00000138685	-0.992205	0.00659435
SGCD	ENSG00000170624	1.26616	0.00659731
ARL4C	ENSG00000188042	0.72198	0.00660537
SPG21	ENSG00000090487	0.626297	0.00683139
KIAA0101	ENSG00000166803	-1.0776	0.00690184
HELLS	ENSG00000119969	-1.02087	0.00690184
GNS	ENSG00000135677	0.426801	0.00690184
GSN	ENSG00000148180	0.664838	0.00692518
RHOA	ENSG00000067560	0.293291	0.00697756
PPRC1	ENSG00000148840	-0.585915	0.00702148
CAMK1D	ENSG00000183049	1.14896	0.0070971
U2AF2	ENSG00000063244	-0.595216	0.00711762
PARVB	ENSG00000188677	0.568794	0.00711762
SGOL2	ENSG00000163535	-0.984033	0.00711762
ATP6V0A1	ENSG00000033627	0.588735	0.00711762
IGF1R	ENSG00000140443	0.379665	0.00720709
BBS2	ENSG00000125124	1.05633	0.00721366
TMEM150A	ENSG00000168890	1.02226	0.00721366
R3HDM1	ENSG00000048991	-0.610813	0.00732859
ASPM	ENSG00000066279	-1.18488	0.00744175
LMO7	ENSG00000136153	-0.451983	0.00762467
LAS1L	ENSG00000001497	-0.961306	0.00771117
SH3PXD2B	ENSG00000174705	0.455198	0.00771717
BRI3	ENSG00000164713	0.76287	0.00771999
CENPM	ENSG00000100162	-1.46424	0.00782833
NRIP1	ENSG00000180530	-0.744255	0.00789511
PIP5K1A	ENSG00000143398	-0.395341	0.00789831
PA2G4	ENSG00000170515	-0.386777	0.00798447
ULK1	ENSG00000177169	0.650118	0.00809103
IDH1	ENSG00000138413	0.787839	0.00814044
SH3GLB1	ENSG00000097033	0.452862	0.00815628
C19orf48	ENSG00000167747	-0.833251	0.00819325
NUSAP1	ENSG00000137804	-0.599686	0.00830848
GINS4	ENSG00000147536	-1.27739	0.00830848
CLU	ENSG00000120885	0.451288	0.00842507
PNRC1	ENSG00000146278	0.811057	0.00842507
CNN1	ENSG00000130176	0.667878	0.0084512
BRCA2	ENSG00000139618	-1.20859	0.00847069
SIX1	ENSG00000126778	-0.829259	0.00869118
TOMM34	ENSG00000025772	0.473066	0.00869118
SLC19A1	ENSG00000173638	-0.945914	0.00880533
FJX1	ENSG00000179431	-0.940958	0.00902756
PARPBP	ENSG00000185480	-2.33421	0.00907135
NBPF1	ENSG00000219481	-0.686264	0.00914136
HDGF	ENSG00000143321	-0.502585	0.00923115
HCFC1	ENSG00000172534	-0.679204	0.00940592
BIRC5	ENSG00000089685	-0.66182	0.00940592
C19orf55	ENSG00000167595	-0.741994	0.00940592
WDR5	ENSG00000196363	-0.528611	0.00941754
NPC2	ENSG00000119655	0.65931	0.00969561
HNRNPH1	ENSG00000169045	-1.06206	0.00970493
EVI2B	ENSG00000185862	-3.935	0.00983569
CHMP3	ENSG00000115561	0.487408	0.0103055
MARCH4	ENSG00000144583	-0.774534	0.0105666
SFXN2	ENSG00000156398	-1.25314	0.0105666
AGPAT5	ENSG00000155189	-1.71913	0.0106211
CAV1	ENSG00000105974	-0.376586	0.0112834
LDHA	ENSG00000134333	-0.329172	0.0113396
SLC26A1	ENSG00000145217	-5.70582	0.0115233
CENPE	ENSG00000138778	-1.27316	0.0118297
GEMIN7	ENSG00000142252	-0.999371	0.0120207
POLD3	ENSG00000077514	-0.68257	0.0120521
ARFIP2	ENSG00000132254	-0.832743	0.0123422
RP11-380M21.2	ENSG00000267541	-1.67278	0.0123587
HIP1	ENSG00000127946	0.539637	0.0126386
PSIP1	ENSG00000164985	-0.442152	0.0126386
FAM69A	ENSG00000154511	-1.2502	0.0126439
PALD1	ENSG00000107719	-5.74254	0.0126439
NUP98	ENSG00000110713	-0.379598	0.0127968
STK32B	ENSG00000152953	-0.684744	0.0128456
MFSD12	ENSG00000161091	0.671648	0.0130161
PRRC2A	ENSG00000204469	-0.550699	0.0130161
ZNF655	ENSG00000197343	-0.711246	0.0130491
THSD1	ENSG00000136114	-1.31076	0.0131392
RFC3	ENSG00000133119	-0.887322	0.013179
DEPDC1B	ENSG00000035499	-2.30457	0.0133342
CKB	ENSG00000166165	-0.5965	0.013385
WNT7B	ENSG00000188064	0.954864	0.0134681
RP11-108M9.4	ENSG00000238142	5.50338	0.0136536
ABCA1	ENSG00000165029	1.13905	0.0136726
IRS1	ENSG00000169047	-0.624442	0.0136726
APEX2	ENSG00000169188	-0.675289	0.0137245
TMPO	ENSG00000120802	-0.743427	0.0139996
SF3A1	ENSG00000099995	-0.408148	0.0140287
OSGIN1	ENSG00000140961	0.855596	0.0141513
MEF2A	ENSG00000068305	0.489128	0.0142385
HLA-B	ENSG00000234745	0.676812	0.0142385
SLC7A1	ENSG00000139514	-0.450654	0.0147416
SPC24	ENSG00000161888	-1.15513	0.0147723
WDR48	ENSG00000114742	0.815601	0.014781
LSS	ENSG00000160285	0.61979	0.0149785
DDAH1	ENSG00000153904	-0.47714	0.0150427
PHLDA1	ENSG00000139289	0.412779	0.0150683
MYO1D	ENSG00000176658	1.14457	0.015428
C8orf33	ENSG00000182307	0.556567	0.0155083
CLSPN	ENSG00000092853	-1.30943	0.0155837
TSC22D2	ENSG00000196428	-0.709688	0.0157957
RBMX	ENSG00000147274	-0.518579	0.0158507
NIPSNAP1	ENSG00000184117	0.616681	0.0159483
ATAD5	ENSG00000176208	-1.23998	0.0159934
SHANK2	ENSG00000162105	-0.776161	0.0160712
UBE2H	ENSG00000186591	0.520726	0.0160712
TRMT61B	ENSG00000171103	-3.9076	0.0167512
SMC4	ENSG00000113810	-0.677849	0.0167512
TMEM35	ENSG00000126950	0.945052	0.0170479
UNC5B	ENSG00000107731	1.578	0.0172797
TACR1	ENSG00000115353	4.10289	0.0172797
CHST11	ENSG00000171310	0.626795	0.0175864
ZNF114	ENSG00000178150	-5.81088	0.0178219
SHOX2	ENSG00000168779	-6.11738	0.0181598
CD109	ENSG00000156535	0.493861	0.0182346
CDC25A	ENSG00000164045	-1.01115	0.0183305
KCNMA1	ENSG00000156113	0.49566	0.0183365
FHL3	ENSG00000183386	0.636457	0.0183921
CLTA	ENSG00000122705	0.368582	0.0183921
OSBP2	ENSG00000184792	1.46811	0.0184115
CKS2	ENSG00000123975	-0.891359	0.0192334
XBP1	ENSG00000100219	0.326834	0.0192334
NF2	ENSG00000186575	-0.423485	0.0192739
AJUBA	ENSG00000129474	-0.775756	0.0192988
RAB7A	ENSG00000075785	0.357423	0.0196755
DNASE2	ENSG00000105612	0.753555	0.0199275
WDR76	ENSG00000092470	-0.921774	0.0199275
KCNC4	ENSG00000116396	1.27165	0.0199455
EXOSC5	ENSG00000077348	-1.61251	0.0199742
PCOLCE2	ENSG00000163710	2.8533	0.0200677
RDH14	ENSG00000240857	6.22227	0.0201346
NOTCH2	ENSG00000134250	-0.356007	0.0201346
HERPUD1	ENSG00000051108	0.555571	0.0201346
ZFP36L2	ENSG00000152518	-0.615949	0.0201874
FZD7	ENSG00000155760	-0.60898	0.0203885
MCMBP	ENSG00000197771	-0.559631	0.0203885
EYA3	ENSG00000158161	-0.586995	0.0205385
RHBDF2	ENSG00000129667	0.715844	0.0205385
LAPTM4B	ENSG00000104341	0.468087	0.0206744
AR	ENSG00000169083	-0.71189	0.0206744
C4orf46	ENSG00000205208	-0.686499	0.0207429
UPK3B	ENSG00000243566	4.91117	0.0208777
BDNF	ENSG00000176697	-0.643783	0.0208777
CDK12	ENSG00000167258	-0.455809	0.0209034
PBX1	ENSG00000185630	0.451264	0.0209443
ERAP1	ENSG00000164307	0.608271	0.021214
URB2	ENSG00000135763	-0.954548	0.0212553
FLOT1	ENSG00000137312	-0.602538	0.0213856
CDC45	ENSG00000093009	-1.18062	0.0217603
DDX23	ENSG00000174243	-0.566835	0.0218622
PTGS2	ENSG00000073756	1.25981	0.0218622
BAAT	ENSG00000136881	-4.98075	0.0218823
CDCA7	ENSG00000144354	-0.975464	0.0219022
DRAM2	ENSG00000156171	1.12815	0.0222139
RBM10	ENSG00000182872	-0.52162	0.0222362
KSR1	ENSG00000141068	0.891207	0.0225099
TSPAN9	ENSG00000011105	1.02795	0.0225099
AC005943.5	ENSG00000267161	-1.12857	0.0225198
CERCAM	ENSG00000167123	0.504918	0.0226987
TMEM53	ENSG00000126106	1.74268	0.0230962
MVB12B	ENSG00000196814	0.887968	0.0231728
BRCA1	ENSG00000012048	-0.976544	0.0232311
MSH5	ENSG00000204410	-1.86774	0.0232311
ATP8B3	ENSG00000130270	-1.10067	0.0234173
H6PD	ENSG00000049239	0.459555	0.0234581
PLAGL2	ENSG00000126003	-0.517069	0.0235715
GPR107	ENSG00000148358	0.427724	0.0236241
TAF3	ENSG00000165632	-0.486334	0.024638
NUP88	ENSG00000108559	-0.532817	0.0246857
ZFYVE1	ENSG00000165861	0.720911	0.0246857
NUP153	ENSG00000124789	-0.438524	0.024745
IQCK	ENSG00000174628	0.992922	0.0252975
WDHD1	ENSG00000198554	-1.01075	0.0253292
FKBP1A	ENSG00000088832	0.292033	0.0254285
EIF4G2	ENSG00000110321	-0.232283	0.0254285
RAB22A	ENSG00000124209	0.670964	0.0256659
TRERF1	ENSG00000124496	-0.729582	0.0257946
MELK	ENSG00000165304	-0.786181	0.0259077
UAP1L1	ENSG00000197355	0.925706	0.0263368
MSI2	ENSG00000153944	0.589299	0.0263893
TIAL1	ENSG00000151923	-0.462552	0.0264168
TBL1X	ENSG00000101849	-0.499156	0.0264399
TNIP1	ENSG00000145901	0.491565	0.026845
CDKN1A	ENSG00000124762	0.519519	0.026845
GPR183	ENSG00000169508	4.07658	0.0268499
CCDC74A	ENSG00000163040	0.928046	0.0268605
OSBPL9	ENSG00000117859	0.665246	0.0270225
KLF11	ENSG00000172059	1.09211	0.0271293
CEP78	ENSG00000148019	-0.831916	0.0271293
HNRNPR	ENSG00000125944	-0.784439	0.027961
NEK9	ENSG00000119638	0.748648	0.0279821
NR2C2	ENSG00000177463	-0.74793	0.0280413
SMAD6	ENSG00000137834	0.781164	0.0280413
TMEM92	ENSG00000167105	1.34149	0.0280413
MRPL44	ENSG00000135900	1.02294	0.0280413
S1PR1	ENSG00000170989	-0.759346	0.0280413
NUP155	ENSG00000113569	-0.521819	0.0280793
HOXB3	ENSG00000120093	-0.624655	0.0281079
RASD1	ENSG00000108551	1.88107	0.0288249
SCAF4	ENSG00000156304	-0.481268	0.0288249
EIF5AL1	ENSG00000253626	-3.87934	0.0288552
ISG20L2	ENSG00000143319	-0.459129	0.0288802
PBXIP1	ENSG00000163346	0.962515	0.0293401
AMPD3	ENSG00000133805	0.743375	0.0295017
STAT2	ENSG00000170581	0.601885	0.0298512
KIF11	ENSG00000138160	-0.786069	0.0300846
ESCO2	ENSG00000171320	-1.48075	0.0300854
NAA38	ENSG00000128534	-2.33796	0.0300906
RBM24	ENSG00000112183	-1.0202	0.0303817
NDC80	ENSG00000080986	-1.1247	0.0303817
ANKRD16	ENSG00000134461	3.78885	0.0305674
KCTD7	ENSG00000243335	0.810532	0.0305674
RP11-417F21.1	ENSG00000250116	-6.26342	0.0305674
RCC1	ENSG00000180198	-0.651219	0.0305674
ACLY	ENSG00000131473	0.273689	0.0307051
GDE1	ENSG00000006007	0.561945	0.0311536
PSMC3IP	ENSG00000131470	-2.13155	0.0311889
MACF1	ENSG00000127603	-0.419545	0.0311889
KCTD9	ENSG00000104756	-1.31271	0.031626
MEF2BNB	ENSG00000254901	-1.1513	0.0317958
GPR137B	ENSG00000077585	0.738522	0.0320666
RHOQ	ENSG00000119729	0.754573	0.0320666
RP11-274B21.3	ENSG00000243679	-1.21478	0.0320666
MAN2A1	ENSG00000112893	0.751635	0.0320666
TNS3	ENSG00000136205	0.372789	0.0320666
CDCA4	ENSG00000170779	-0.558768	0.0320666
MEF2D	ENSG00000116604	0.567591	0.0321386
HS1BP3	ENSG00000118960	0.956297	0.0321567
STAC	ENSG00000144681	-1.93769	0.0321567
ACAA2	ENSG00000167315	1.07693	0.0323761
DIABLO	ENSG00000184047	-2.85916	0.0324495
RAD23A	ENSG00000179262	-0.423755	0.0326948
PKMYT1	ENSG00000127564	-1.0781	0.0331844
RP11-1002K11.1	ENSG00000272327	-1.17839	0.0331844
WBP11	ENSG00000084463	-0.344235	0.0331844
NABP1	ENSG00000173559	-1.26555	0.0337078
SKAP2	ENSG00000005020	0.581124	0.0338551
MTL5	ENSG00000132749	-1.75106	0.0339513
LAMP1	ENSG00000185896	0.387958	0.0339526
CALD1	ENSG00000122786	0.344827	0.0340497
FAM114A1	ENSG00000197712	0.324436	0.034205
RASD2	ENSG00000100302	1.51013	0.0343241
TSPAN15	ENSG00000099282	4.13276	0.0343717
SMC1A	ENSG00000072501	-0.387212	0.0343796
ATP13A2	ENSG00000159363	0.671544	0.0344655
AHNAK	ENSG00000124942	-0.585549	0.0344655
RP11-274B21.2	ENSG00000243302	-1.30864	0.0351524
POGZ	ENSG00000143442	-0.448889	0.035911
KDSR	ENSG00000119537	0.586476	0.035911
TRAP1	ENSG00000126602	-0.728342	0.035911
RP11-334C17.5	ENSG00000262580	-5.42603	0.035911
ZNF488	ENSG00000165388	-1.91924	0.0359435
PTBP1	ENSG00000011304	-0.282164	0.0361315
NOC4L	ENSG00000184967	-0.576583	0.0361471
TRIM8	ENSG00000171206	-0.504767	0.0362738
ATP5SL	ENSG00000105341	-0.453998	0.0366779
TSKU	ENSG00000182704	0.437984	0.0370689
SHROOM4	ENSG00000158352	1.34864	0.0372378
LIG1	ENSG00000105486	-0.702965	0.0380969
CRYL1	ENSG00000165475	1.14853	0.0381944
UTP20	ENSG00000120800	-0.501486	0.038765
TRA2B	ENSG00000136527	-0.50153	0.0388594
CRADD	ENSG00000169372	-2.43483	0.0390946
RP11-564D11.3	ENSG00000255624	-3.34147	0.0399237
DCBLD1	ENSG00000164465	0.579725	0.0402709
HUWE1	ENSG00000086758	-0.415615	0.0405356
NUP107	ENSG00000111581	-0.996472	0.0405356
TMEM55B	ENSG00000165782	0.742256	0.0405356
CHPF	ENSG00000123989	0.639817	0.0408285
THAP8	ENSG00000161277	1.56142	0.040859
HEY1	ENSG00000164683	2.15656	0.040859
C2CD2	ENSG00000157617	0.748635	0.0411639
OSR2	ENSG00000164920	1.4669	0.0412681
RP4-555D20.2	ENSG00000261786	-1.48676	0.041511
CYGB	ENSG00000161544	1.12652	0.0417176
CAPN15	ENSG00000103326	-0.726761	0.0418155
FADS1	ENSG00000149485	0.370041	0.0418846
KRTAP1-5	ENSG00000221852	-1.36416	0.0419757
MCM2	ENSG00000073111	-0.667582	0.0425317
CKAP5	ENSG00000175216	-0.343415	0.0429856
BARD1	ENSG00000138376	-1.35281	0.0432336
CHMP1B	ENSG00000255112	0.787803	0.0433207
C1orf43	ENSG00000143612	0.354645	0.0435462
GPCPD1	ENSG00000125772	1.38088	0.0435724
GSG2	ENSG00000177602	-0.879585	0.0435799
WDR34	ENSG00000119333	-0.742084	0.0436909
MEOX1	ENSG00000005102	3.35273	0.0437263
DPF3	ENSG00000205683	-0.813076	0.0439225
KREMEN1	ENSG00000183762	0.86744	0.0439225
GEMIN6	ENSG00000152147	-1.52975	0.0439225
HN1L	ENSG00000206053	-0.291815	0.0439225
WLS	ENSG00000116729	0.85889	0.0439225
HMGB2	ENSG00000164104	-0.744806	0.0439844
COL7A1	ENSG00000114270	0.868143	0.0442136
RP11-473I1.10	ENSG00000263244	0.494653	0.0445575
RANGAP1	ENSG00000100401	-0.504712	0.0452692
EP400	ENSG00000183495	-0.495962	0.0456832
SRCAP	ENSG00000080603	-0.605369	0.0456832
BCL3	ENSG00000069399	-0.582318	0.0465221
RARB	ENSG00000077092	-4.15729	0.0465221
GGT1	ENSG00000100031	1.95764	0.0470313
CTB-36O1.7	ENSG00000244921	-3.51897	0.0471552
CCAR1	ENSG00000060339	-0.476028	0.0471552
LINC00472	ENSG00000233237	-5.99464	0.0472754
SLC5A6	ENSG00000138074	-0.535875	0.0473604
SYBU	ENSG00000147642	-2.57145	0.0473604
VEGFA	ENSG00000112715	0.563181	0.0473604
PVRL3	ENSG00000177707	-0.666583	0.0473604
PSD3	ENSG00000156011	0.622153	0.0487575
VSTM4	ENSG00000165633	1.24705	0.0488996
SH2D4A	ENSG00000104611	-0.739701	0.0493477
C10orf12	ENSG00000155640	-0.737627	0.0494274

## Sheet: nCD4h10
Gene name	Ensembl ID	log2FoldChange	Adjusted p-value
ERRFI1	ENSG00000116285	-1.16896	2.94317e-20
LIF	ENSG00000128342	-1.35667	3.08773e-11
DUSP1	ENSG00000120129	-1.13913	1.32486e-10
IL11	ENSG00000095752	-2.01465	1.85323e-09
DUSP5	ENSG00000138166	-1.14963	2.81391e-09
BHLHE40	ENSG00000134107	-1.06422	1.05623e-08
SERPINE1	ENSG00000106366	-0.514553	1.07097e-08
DKK1	ENSG00000107984	-1.04417	4.62493e-08
S1PR1	ENSG00000170989	-1.4899	7.59565e-08
EDN1	ENSG00000078401	-1.76763	1.61602e-07
SPRY4	ENSG00000187678	-0.963596	2.5302e-07
HBEGF	ENSG00000113070	-1.5938	1.39313e-06
SMAD3	ENSG00000166949	0.676021	1.65025e-06
PIK3C2B	ENSG00000133056	1.85933	2.69577e-06
LINC00152	ENSG00000222041	-0.945773	5.99682e-06
DPYSL2	ENSG00000092964	0.543925	6.87433e-06
SERPINB2	ENSG00000197632	-2.00631	1.31411e-05
CTGF	ENSG00000118523	-0.905858	1.43635e-05
PHF21A	ENSG00000135365	0.917562	6.75465e-05
KRT18	ENSG00000111057	-1.14009	0.000128906
ADAM19	ENSG00000135074	-0.61824	0.000198603
STC1	ENSG00000159167	-1.06281	0.000416804
ANGPTL4	ENSG00000167772	-1.70796	0.00058374
SNRPG	ENSG00000143977	-1.23515	0.000598311
RP11-395B7.4	ENSG00000227053	-3.70473	0.000598311
ZNF566	ENSG00000186017	3.48606	0.000598311
CLDN1	ENSG00000163347	-0.719424	0.000671989
ITPRIP	ENSG00000148841	-0.721305	0.0007555
MYC	ENSG00000136997	-0.603233	0.0007555
CYR61	ENSG00000142871	-0.788856	0.000819307
NEDD9	ENSG00000111859	-0.744953	0.000958352
COMMD5	ENSG00000170619	-1.80171	0.00123698
MGAT5B	ENSG00000167889	1.50037	0.00133691
SGK1	ENSG00000118515	-0.856454	0.00149347
NRG1	ENSG00000157168	-0.758486	0.00175223
PTGS2	ENSG00000073756	-1.28123	0.00184224
BAZ2B	ENSG00000123636	1.41755	0.00252472
FBXL20	ENSG00000108306	1.44984	0.00272761
PLAUR	ENSG00000011422	-0.664954	0.00296368
CDK19	ENSG00000155111	0.949189	0.00403231
SNRPD2	ENSG00000125743	-0.818294	0.0043945
JADE2	ENSG00000043143	0.776579	0.0043945
ATP5L	ENSG00000167283	-1.08885	0.00500793
SESN3	ENSG00000149212	1.5386	0.00519664
TLE4	ENSG00000106829	0.606826	0.00519664
SMURF2	ENSG00000108854	-0.740145	0.00545963
HIVEP3	ENSG00000127124	-0.884384	0.00567924
MBP	ENSG00000197971	-5.16249	0.00567924
MBNL2	ENSG00000139793	0.656319	0.00567924
ZDHHC11	ENSG00000188818	-6.41676	0.00631558
BCORL1	ENSG00000085185	0.974945	0.00673277
ATP7B	ENSG00000123191	1.95248	0.00673277
RPL34	ENSG00000109475	-1.23345	0.00710881
GFPT2	ENSG00000131459	-0.738152	0.00783578
PODXL	ENSG00000128567	-0.854887	0.00852706
NOP56	ENSG00000101361	-0.521545	0.00900898
DDX31	ENSG00000125485	-0.937295	0.00953661
NUDCD1	ENSG00000120526	-1.64803	0.0102504
BEAN1	ENSG00000166546	4.47872	0.0104692
JMY	ENSG00000152409	1.80612	0.0104692
IER3	ENSG00000137331	-0.656977	0.0104692
SMAD6	ENSG00000137834	0.967487	0.0106486
PIGZ	ENSG00000119227	6.16676	0.0110935
RP3-417G15.1	ENSG00000227008	-4.40014	0.0112649
AR	ENSG00000169083	0.855005	0.0112649
BMF	ENSG00000104081	1.79811	0.0112649
ALOXE3	ENSG00000179148	5.60905	0.0123787
MYRF	ENSG00000124920	0.973859	0.0125276
SH3TC1	ENSG00000125089	-5.52568	0.0127127
HAS2	ENSG00000170961	-1.41166	0.0127939
RNF135	ENSG00000181481	0.92979	0.0127939
PVR	ENSG00000073008	-0.625928	0.0130563
SUFU	ENSG00000107882	0.667636	0.0131069
MDM2	ENSG00000135679	0.757562	0.0156196
SIN3A	ENSG00000169375	0.531014	0.0156196
ARHGAP26	ENSG00000145819	1.55436	0.01619
SGK494	ENSG00000167524	6.05192	0.0166743
FOXRED2	ENSG00000100350	0.590543	0.0166743
SNHG17	ENSG00000196756	-0.903794	0.0168838
HBQ1	ENSG00000086506	6.77996	0.0168838
KRTAP2-3	ENSG00000212724	-1.84755	0.0172179
WI2-89031B12.1	ENSG00000261773	-6.25458	0.0172179
TBC1D14	ENSG00000132405	0.931311	0.0181113
PLXNA2	ENSG00000076356	-1.10749	0.0188089
SH3PXD2B	ENSG00000174705	0.475674	0.0199689
ZNF181	ENSG00000197841	5.82952	0.0199689
AC010894,3	ENSG00000226853	6.53779	0.0199689
SYNGR2	ENSG00000108639	-0.78503	0.0201924
NPY4R	ENSG00000204174	1.24964	0.0201924
EFNA5	ENSG00000184349	1.15787	0.0205751
PTP4A3	ENSG00000184489	6.20611	0.0205751
AKAP12	ENSG00000131016	-0.530613	0.0219773
ZMYM3	ENSG00000147130	0.480051	0.0221413
GLIS1	ENSG00000174332	1.24197	0.0221413
NDRG2	ENSG00000165795	4.23825	0.0225527
ZFYVE26	ENSG00000072121	0.649581	0.0227593
NAV3	ENSG00000067798	-0.665429	0.0235787
CHST11	ENSG00000171310	-0.663164	0.0242392
CDC25B	ENSG00000101224	0.423325	0.0243492
EPHA2	ENSG00000142627	-0.551156	0.0246409
ZER1	ENSG00000160445	0.632421	0.0248621
DENND2D	ENSG00000162777	5.49728	0.0254772
RP11-421L21.3	ENSG00000233184	7.23214	0.0262043
MCMBP	ENSG00000197771	-0.613074	0.0282134
SLX4IP	ENSG00000149346	5.69671	0.0282134
MYO10	ENSG00000145555	-0.389024	0.0282134
RGS4	ENSG00000117152	-1.29752	0.0284359
RHOD	ENSG00000173156	-1.46758	0.0301954
AGFG2	ENSG00000106351	0.928455	0.0312896
SLC29A2	ENSG00000174669	2.1911	0.0312896
RPS8	ENSG00000142937	-0.493431	0.0321216
TP53BP1	ENSG00000067369	0.585834	0.0332002
MIR4435-1HG	ENSG00000172965	-0.721054	0.0349146
PHACTR4	ENSG00000204138	0.522028	0.0353284
PBX1	ENSG00000185630	0.486577	0.0353284
HYPK	ENSG00000242028	5.61436	0.0353284
SLC39A8	ENSG00000138821	5.14745	0.0353284
RPL19	ENSG00000108298	-0.504528	0.0363488
DUSP14	ENSG00000161326	-0.631708	0.0368758
TRERF1	ENSG00000124496	0.799584	0.0373596
SMURF1	ENSG00000198742	-0.448091	0.0373596
PLS1	ENSG00000120756	2.26204	0.0373596
PRR5L	ENSG00000135362	-2.01651	0.0389004
BFAR	ENSG00000103429	-0.513083	0.0391214
RPS6	ENSG00000137154	-0.520526	0.0391214
LMO7	ENSG00000136153	-0.440974	0.0397414
NEURL1B	ENSG00000214357	0.864533	0.0435406
BCOR	ENSG00000183337	0.582992	0.044097
XPNPEP3	ENSG00000196236	0.544715	0.044097
HSPA8	ENSG00000109971	-0.30083	0.0442001
SLC35E2B	ENSG00000189339	0.622562	0.0442001
GALM	ENSG00000143891	1.35573	0.0442001
STXBP2	ENSG00000076944	-2.39237	0.0442001
CHST3	ENSG00000122863	-0.482555	0.0445649
METTL8	ENSG00000123600	1.32889	0.0445649
KLF3	ENSG00000109787	0.575685	0.0445649
MBOAT1	ENSG00000172197	2.86688	0.0450214
GAB1	ENSG00000109458	0.924533	0.0450214
RP11-983P16.4	ENSG00000257337	6.75956	0.0450214
LHPP	ENSG00000107902	1.37095	0.0457359
SLC40A1	ENSG00000138449	3.14135	0.0465178
DUSP3	ENSG00000108861	-0.400851	0.0469746
RAPGEFL1	ENSG00000108352	-1.41808	0.0469746
KRTAP4-12	ENSG00000213416	-2.40137	0.047545
EIF3H	ENSG00000147677	-0.45114	0.0477913
TNS3	ENSG00000136205	0.40369	0.0495109
FAM211A	ENSG00000181350	-2.81323	0.0495446

## Sheet: nCD4h100
Gene name	Ensembl ID	log2FoldChange	Adjusted p-value
ERRFI1	ENSG00000116285	-1.96774	4.77145e-60
DUSP1	ENSG00000120129	-1.78079	9.19283e-28
SPRY4	ENSG00000187678	-1.73985	5.75857e-27
CDC25B	ENSG00000101224	1.15393	9.4355e-23
DKK1	ENSG00000107984	-1.68196	2.08632e-22
ZMYM3	ENSG00000147130	1.22062	3.02022e-20
RPS6	ENSG00000137154	-1.39811	1.37068e-19
LIF	ENSG00000128342	-1.67867	5.26637e-19
DPYSL2	ENSG00000092964	0.881396	4.92007e-18
EDN1	ENSG00000078401	-3.07121	5.29672e-18
IL11	ENSG00000095752	-2.64663	5.77524e-18
RPS8	ENSG00000142937	-1.16727	7.05027e-16
SMAD3	ENSG00000166949	0.983708	8.27068e-16
SNRPG	ENSG00000143977	-2.4992	8.3819e-16
NDUFA4	ENSG00000189043	-1.72417	3.92028e-15
LINC00152	ENSG00000222041	-1.40084	5.65723e-15
SERPINB2	ENSG00000197632	-2.97051	1.60404e-13
PTGS2	ENSG00000073756	-2.6107	1.95538e-13
FOXRED2	ENSG00000100350	1.17991	5.87946e-13
SUFU	ENSG00000107882	1.27721	2.83097e-12
FERMT2	ENSG00000073712	-0.974766	2.83097e-12
ID2	ENSG00000115738	-1.06298	2.83097e-12
KIAA1522	ENSG00000162522	1.55265	4.60451e-12
SNRPD2	ENSG00000125743	-1.44814	4.60451e-12
CKS2	ENSG00000123975	-2.08721	4.60451e-12
S1PR1	ENSG00000170989	-1.78185	5.08237e-12
PHF21A	ENSG00000135365	1.2959	1.22384e-11
CSF1	ENSG00000184371	1.08086	2.8236e-11
BCL9	ENSG00000116128	1.28961	4.90577e-11
RPL9	ENSG00000163682	-1.96371	7.25882e-11
ANGPTL4	ENSG00000167772	-2.59428	9.26034e-11
HBEGF	ENSG00000113070	-1.91749	1.06709e-10
GATAD2B	ENSG00000143614	0.919652	1.20115e-10
RPSA	ENSG00000168028	-1.07428	1.22978e-10
SH3PXD2B	ENSG00000174705	0.875959	1.48121e-10
EEF1B2	ENSG00000114942	-1.39862	1.48121e-10
GSTO1	ENSG00000148834	-1.38536	1.48121e-10
CTGF	ENSG00000118523	-1.1607	1.51462e-10
SERPINE1	ENSG00000106366	-0.539181	1.70533e-10
KDELR1	ENSG00000105438	0.727901	1.9688e-10
WASF2	ENSG00000158195	0.845715	2.00122e-10
DUSP5	ENSG00000138166	-1.16356	2.53315e-10
ARHGAP1	ENSG00000175220	0.879056	2.53315e-10
DCK	ENSG00000156136	-2.06714	3.04636e-10
C5orf30	ENSG00000181751	-2.07776	3.17223e-10
CNN3	ENSG00000117519	-0.820687	6.72107e-10
NFIC	ENSG00000141905	1.16271	7.23634e-10
JADE2	ENSG00000043143	1.22154	7.40487e-10
ASPH	ENSG00000198363	-0.616345	8.21702e-10
PPP1R10	ENSG00000204569	0.855841	8.21702e-10
C1orf43	ENSG00000143612	-0.797894	8.21702e-10
HAS2	ENSG00000170961	-2.42139	8.21702e-10
LARP1	ENSG00000155506	0.777043	8.21702e-10
VPS53	ENSG00000141252	0.85543	8.21702e-10
CYP2S1	ENSG00000167600	1.55371	1.08978e-09
STC1	ENSG00000159167	-1.45763	1.42386e-09
F2RL1	ENSG00000164251	-1.11387	1.9108e-09
AMIGO2	ENSG00000139211	-1.34385	2.07323e-09
ADAR	ENSG00000160710	0.633512	2.22287e-09
MIR4435-1HG	ENSG00000172965	-1.31993	2.39782e-09
TPP1	ENSG00000166340	0.961295	2.69045e-09
CLSTN1	ENSG00000171603	0.680128	2.69045e-09
SETD1B	ENSG00000139718	1.15488	2.90911e-09
ID3	ENSG00000117318	-1.17748	3.05356e-09
ACTN1	ENSG00000072110	0.40464	3.46578e-09
TM4SF1	ENSG00000169908	-1.26996	3.46578e-09
GPR56	ENSG00000205336	1.13328	3.59067e-09
SPDL1	ENSG00000040275	-1.25138	3.661e-09
PIK3C2B	ENSG00000133056	2.08079	5.26196e-09
SF3A1	ENSG00000099995	0.756356	5.35396e-09
IGFBP7	ENSG00000163453	-1.07727	6.00324e-09
NCAPD2	ENSG00000010292	0.514537	6.00324e-09
TNS3	ENSG00000136205	0.744762	7.3994e-09
SMURF2	ENSG00000108854	-1.12584	7.75302e-09
SOGA1	ENSG00000149639	0.994765	7.83532e-09
GPI	ENSG00000105220	0.740563	8.0514e-09
MAP4	ENSG00000047849	0.719391	8.3983e-09
ALKBH5	ENSG00000091542	0.838732	8.48536e-09
MYH9	ENSG00000100345	0.677451	8.76658e-09
COPG1	ENSG00000181789	0.600411	9.52542e-09
KDM2A	ENSG00000173120	0.669897	9.52542e-09
HDLBP	ENSG00000115677	0.604685	1.07265e-08
MYL12B	ENSG00000118680	-0.983771	1.08338e-08
MTSS1L	ENSG00000132613	1.17393	1.15593e-08
B4GALT1	ENSG00000086062	0.654562	1.15593e-08
TUBB	ENSG00000196230	0.614644	1.28773e-08
TIMP2	ENSG00000035862	0.655275	1.46639e-08
TM9SF4	ENSG00000101337	0.787264	1.62308e-08
HSPA8	ENSG00000109971	-0.534945	1.6806e-08
RP11-1055B8.7	ENSG00000171282	1.44029	2.09485e-08
NUMA1	ENSG00000137497	1.0053	2.18088e-08
RPS18	ENSG00000231500	-1.41058	2.27476e-08
BCL9L	ENSG00000186174	1.26363	2.43623e-08
NOP56	ENSG00000101361	-0.799149	2.73651e-08
SMG7	ENSG00000116698	0.77597	2.80139e-08
DCAF7	ENSG00000136485	0.539874	2.92268e-08
SRRM1	ENSG00000133226	0.806893	2.92268e-08
UBE2N	ENSG00000177889	-0.72961	2.96655e-08
REPIN1	ENSG00000214022	0.742307	3.17023e-08
MOB3A	ENSG00000172081	0.953132	3.24186e-08
GUK1	ENSG00000143774	-1.45491	3.32165e-08
TENC1	ENSG00000111077	1.00885	3.32165e-08
PLAU	ENSG00000122861	-0.789636	3.45482e-08
CTDSP2	ENSG00000175215	0.555051	3.77861e-08
RIN3	ENSG00000100599	1.11208	3.99441e-08
ACTB	ENSG00000075624	0.802565	4.03685e-08
RPL5	ENSG00000122406	-0.879058	4.33539e-08
JUND	ENSG00000130522	1.17212	4.44573e-08
BCL3	ENSG00000069399	1.14435	4.50867e-08
SDC3	ENSG00000162512	0.938613	5.0819e-08
VMP1	ENSG00000062716	-1.10619	5.42171e-08
BCORL1	ENSG00000085185	1.40843	6.88088e-08
BDNF	ENSG00000176697	-1.19215	7.09173e-08
ATF7	ENSG00000170653	0.953437	8.28308e-08
ATG2A	ENSG00000110046	1.10439	8.30307e-08
FADS2	ENSG00000134824	0.809364	1.00857e-07
ANKRD52	ENSG00000139645	0.765671	1.18633e-07
UBA1	ENSG00000130985	0.661816	1.20859e-07
SLC29A3	ENSG00000198246	2.88101	1.31065e-07
NOTCH2	ENSG00000134250	0.624947	1.3232e-07
NDST1	ENSG00000070614	0.627857	1.33625e-07
RPS14	ENSG00000164587	-1.5157	1.37736e-07
CDK16	ENSG00000102225	0.847455	1.37915e-07
JUP	ENSG00000173801	0.945509	1.40277e-07
SLC25A23	ENSG00000125648	1.24049	1.41015e-07
ZNF362	ENSG00000160094	1.15827	1.52237e-07
MRPS15	ENSG00000116898	-1.03994	1.96807e-07
MARCH8	ENSG00000165406	0.99263	1.97174e-07
DUSP6	ENSG00000139318	-1.6687	1.97174e-07
TECR	ENSG00000099797	0.962478	2.10681e-07
RPL27	ENSG00000131469	-1.19643	2.1277e-07
TPM1	ENSG00000140416	-0.783327	2.29141e-07
KIF3C	ENSG00000084731	0.848497	2.34103e-07
PGK1	ENSG00000102144	-0.755992	2.35986e-07
NEK6	ENSG00000119408	0.882759	2.38271e-07
FOXM1	ENSG00000111206	0.794013	2.38271e-07
SLC7A5	ENSG00000103257	0.681094	2.53905e-07
GLIS1	ENSG00000174332	1.89591	2.74142e-07
SOX12	ENSG00000177732	0.982238	2.7547e-07
MKNK2	ENSG00000099875	0.939085	2.7547e-07
BRD3	ENSG00000169925	0.841215	2.7547e-07
MLEC	ENSG00000110917	0.443568	2.82195e-07
ANXA11	ENSG00000122359	0.791541	3.05024e-07
TNFAIP2	ENSG00000185215	1.24991	3.12758e-07
PPP1R11	ENSG00000204619	0.729362	3.13869e-07
STARD3NL	ENSG00000010270	-1.69772	3.29798e-07
NPM1	ENSG00000181163	-0.666224	3.72144e-07
RPS16	ENSG00000105193	-0.946101	3.75067e-07
TAPBP	ENSG00000231925	0.815335	3.75067e-07
FARP1	ENSG00000152767	0.643024	4.07049e-07
RNF26	ENSG00000173456	0.915297	4.39737e-07
CMC2	ENSG00000103121	-2.23002	4.42096e-07
CCL2	ENSG00000108691	-1.01542	4.79193e-07
LINC00842	ENSG00000223477	1.96385	4.9384e-07
AP2B1	ENSG00000006125	0.429634	5.44502e-07
FAM102A	ENSG00000167106	0.919909	5.50172e-07
TRERF1	ENSG00000124496	1.25992	5.50172e-07
NSD1	ENSG00000165671	0.744956	5.7574e-07
RPL15	ENSG00000174748	-0.816992	5.82043e-07
LASP1	ENSG00000002834	0.690957	5.82756e-07
PHACTR4	ENSG00000204138	0.814958	5.91799e-07
ZBED3	ENSG00000132846	1.5613	6.82579e-07
APOBEC3C	ENSG00000244509	0.851439	6.82579e-07
RNF122	ENSG00000133874	1.91205	7.45317e-07
MAGED1	ENSG00000179222	0.596874	7.59382e-07
TFPI2	ENSG00000105825	-0.777173	7.60706e-07
SIN3A	ENSG00000169375	0.762275	7.68234e-07
EHD2	ENSG00000024422	0.969421	8.21773e-07
COL5A1	ENSG00000130635	0.634176	8.9393e-07
PLEKHM1	ENSG00000225190	1.22543	8.97777e-07
MIR22HG	ENSG00000186594	-1.36501	9.30853e-07
ECE1	ENSG00000117298	0.587579	9.38368e-07
MYRF	ENSG00000124920	1.36004	9.38368e-07
BFAR	ENSG00000103429	-0.813349	9.39084e-07
SNHG1	ENSG00000255717	-1.36674	9.46256e-07
MAVS	ENSG00000088888	1.00134	9.97701e-07
RFX1	ENSG00000132005	1.20832	1.04726e-06
DAG1	ENSG00000173402	0.830724	1.10422e-06
SRGAP2	ENSG00000163486	0.755241	1.13082e-06
RBMS1	ENSG00000153250	-0.748995	1.13082e-06
DHCR7	ENSG00000172893	0.908078	1.13082e-06
WIPF2	ENSG00000171475	0.797163	1.13082e-06
LEPROT	ENSG00000213625	-0.820267	1.16076e-06
BCOR	ENSG00000183337	0.909348	1.16076e-06
ZFYVE26	ENSG00000072121	0.951985	1.16463e-06
RGS4	ENSG00000117152	-1.95877	1.16463e-06
SGK1	ENSG00000118515	-1.04566	1.16463e-06
RPS11	ENSG00000142534	-0.875417	1.17421e-06
GAS2L3	ENSG00000139354	-0.917412	1.19449e-06
PNP	ENSG00000198805	-1.38894	1.25285e-06
CAP1	ENSG00000131236	-0.400349	1.31096e-06
ARHGAP35	ENSG00000160007	0.610178	1.40343e-06
AHDC1	ENSG00000126705	1.10899	1.53851e-06
OSBPL7	ENSG00000006025	1.66057	1.55064e-06
SEC61A1	ENSG00000058262	0.462689	1.55064e-06
ZC3H3	ENSG00000014164	1.05137	1.60648e-06
GM2A	ENSG00000196743	0.762211	1.60785e-06
CDK2	ENSG00000123374	-0.653627	1.66006e-06
ATG12	ENSG00000145782	-0.819544	1.72334e-06
WFS1	ENSG00000109501	0.961069	1.80329e-06
FOSL2	ENSG00000075426	0.632131	1.82589e-06
VAT1	ENSG00000108828	0.852738	1.84537e-06
SPRY2	ENSG00000136158	-1.38329	1.93652e-06
TP53RK	ENSG00000172315	-0.997912	2.11063e-06
PTHLH	ENSG00000087494	-1.95014	2.12055e-06
G6PD	ENSG00000160211	0.89123	2.15136e-06
OSGIN1	ENSG00000140961	1.28265	2.19816e-06
BRD4	ENSG00000141867	0.786962	2.33349e-06
RPL24	ENSG00000114391	-1.23558	2.36048e-06
ELF4	ENSG00000102034	0.724215	2.42481e-06
NR3C1	ENSG00000113580	-1.05093	2.55654e-06
PML	ENSG00000140464	0.959443	2.67465e-06
HCFC1	ENSG00000172534	1.01059	2.67465e-06
NAV3	ENSG00000067798	-0.953642	2.75402e-06
BIRC2	ENSG00000110330	-1.34821	2.75402e-06
RPS7	ENSG00000171863	-1.62676	2.75402e-06
SIK2	ENSG00000170145	0.789538	2.79126e-06
ALDH3B1	ENSG00000006534	0.913378	2.86482e-06
COLGALT1	ENSG00000130309	0.814953	2.91441e-06
CASKIN2	ENSG00000177303	1.16623	2.97464e-06
DUSP11	ENSG00000144048	-1.46457	3.1e-06
NEDD9	ENSG00000111859	-0.857928	3.20495e-06
NXT1	ENSG00000132661	-1.48378	3.23794e-06
LDOC1	ENSG00000182195	0.802054	3.24005e-06
CBR1	ENSG00000159228	-1.13985	3.44665e-06
RP11-252A24.7	ENSG00000260539	0.982898	3.45621e-06
MRPS35	ENSG00000061794	-1.01443	3.62008e-06
SESN2	ENSG00000130766	1.29278	3.81271e-06
SMARCD1	ENSG00000066117	0.580276	3.81271e-06
PABPC4	ENSG00000090621	0.451366	3.81271e-06
SH3RF1	ENSG00000154447	-0.912628	3.91895e-06
ARHGAP24	ENSG00000138639	-1.43668	3.91895e-06
ENC1	ENSG00000171617	-1.00244	3.91895e-06
MED24	ENSG00000008838	0.642484	4.01517e-06
ZER1	ENSG00000160445	0.893613	4.08596e-06
PRRC2A	ENSG00000204469	0.826483	4.17502e-06
PSMD11	ENSG00000108671	0.520026	4.17502e-06
CBX5	ENSG00000094916	0.68106	4.47339e-06
TLE4	ENSG00000106829	0.750912	4.51854e-06
YAE1D1	ENSG00000241127	-2.63219	4.53231e-06
AP2A1	ENSG00000196961	0.760306	4.60116e-06
TACC2	ENSG00000138162	0.764763	4.76251e-06
MAP7D2	ENSG00000184368	5.08669	4.96036e-06
CIZ1	ENSG00000148337	0.775669	4.96877e-06
KAT6B	ENSG00000156650	0.826797	5.07979e-06
POLR2A	ENSG00000181222	1.00394	5.07979e-06
ARMC7	ENSG00000125449	1.53593	5.24818e-06
CDH4	ENSG00000179242	0.822455	5.24818e-06
ACOT9	ENSG00000123130	-0.920648	5.35685e-06
RPL19	ENSG00000108298	-0.731071	5.36356e-06
HNRNPUL1	ENSG00000105323	0.69592	5.36356e-06
CAD	ENSG00000084774	0.85655	5.46199e-06
TNKS	ENSG00000173273	0.751618	5.55419e-06
GALNT2	ENSG00000143641	0.689286	5.61e-06
ZNF609	ENSG00000180357	0.658626	5.6234e-06
NFIX	ENSG00000008441	1.08225	5.84353e-06
RPRD2	ENSG00000163125	0.736797	5.87676e-06
NUP62	ENSG00000213024	0.6687	5.87676e-06
GOLGA7	ENSG00000147533	-0.745129	5.93452e-06
KIAA1217	ENSG00000120549	1.35715	5.96227e-06
WDR81	ENSG00000167716	1.24937	6.00143e-06
GBF1	ENSG00000107862	0.651277	6.07919e-06
STC2	ENSG00000113739	0.726005	6.119e-06
TRAF3IP2	ENSG00000056972	0.835377	6.37164e-06
PHF12	ENSG00000109118	0.710194	6.47113e-06
ANXA2	ENSG00000182718	-0.425816	6.58519e-06
ATP6V1G1	ENSG00000136888	-2.53539	6.65553e-06
DCTN3	ENSG00000137100	-1.23427	6.65553e-06
CCDC50	ENSG00000152492	-0.876839	6.65553e-06
BMF	ENSG00000104081	2.31136	6.92588e-06
KAT7	ENSG00000136504	0.743751	6.9405e-06
PDK2	ENSG00000005882	1.13836	7.0959e-06
AKT1S1	ENSG00000204673	0.891652	7.0959e-06
AGFG2	ENSG00000106351	1.30487	7.0959e-06
ZC3HAV1	ENSG00000105939	0.639904	7.67172e-06
NUDCD1	ENSG00000120526	-2.16118	7.67172e-06
UBAP2	ENSG00000137073	0.739915	7.67172e-06
PACS1	ENSG00000175115	0.868358	7.76995e-06
SLC1A4	ENSG00000115902	0.992104	7.76995e-06
ADSL	ENSG00000239900	-0.825296	7.76995e-06
ARL1	ENSG00000120805	-1.21123	7.76995e-06
AHNAK2	ENSG00000185567	1.04876	7.88988e-06
TMEM104	ENSG00000109066	0.925567	8.3197e-06
FAM127A	ENSG00000134590	0.786197	8.34634e-06
NRP2	ENSG00000118257	0.670267	8.59737e-06
NCEH1	ENSG00000144959	-0.80613	8.80163e-06
CIC	ENSG00000079432	1.10076	8.8974e-06
AR	ENSG00000169083	1.09075	8.91917e-06
CREBBP	ENSG00000005339	0.807677	9.14219e-06
NEK7	ENSG00000151414	-1.38866	9.14219e-06
MMP1	ENSG00000196611	-1.31528	1.01138e-05
MEN1	ENSG00000133895	0.880853	1.05908e-05
PLCD3	ENSG00000161714	0.913923	1.07484e-05
LDB1	ENSG00000198728	0.766756	1.08238e-05
PLBD2	ENSG00000151176	0.904938	1.11578e-05
ATP9A	ENSG00000054793	0.630867	1.13813e-05
AKNA	ENSG00000106948	1.24326	1.16054e-05
C14orf2	ENSG00000156411	-1.91268	1.16054e-05
PLAUR	ENSG00000011422	-0.764494	1.19994e-05
TNFRSF12A	ENSG00000006327	-1.13071	1.24103e-05
SEPT9	ENSG00000184640	0.761185	1.24103e-05
MNT	ENSG00000070444	1.07199	1.24103e-05
MYOF	ENSG00000138119	0.355095	1.24103e-05
NCOA6	ENSG00000198646	0.867404	1.24245e-05
RP11-438N16.1	ENSG00000249550	4.15216	1.24997e-05
AARS	ENSG00000090861	0.604309	1.29043e-05
INCENP	ENSG00000149503	0.737525	1.29936e-05
UCP2	ENSG00000175567	1.35564	1.31299e-05
TAGLN3	ENSG00000144834	-2.96086	1.31299e-05
KIAA0930	ENSG00000100364	0.679384	1.31299e-05
ERGIC1	ENSG00000113719	0.645286	1.32084e-05
TCF7L1	ENSG00000152284	0.962223	1.32548e-05
CARM1	ENSG00000142453	0.803036	1.34662e-05
CYR61	ENSG00000142871	-0.842902	1.36531e-05
TP53	ENSG00000141510	0.700311	1.37981e-05
TAF9	ENSG00000085231	-0.783156	1.37981e-05
PSMA7	ENSG00000101182	-1.02409	1.39548e-05
WBP2	ENSG00000132471	0.834503	1.42402e-05
SPTBN1	ENSG00000115306	0.564391	1.4633e-05
MISP	ENSG00000099812	3.9395	1.47192e-05
PRDX3	ENSG00000165672	-1.03166	1.509e-05
FOXF2	ENSG00000137273	1.28789	1.53317e-05
OSTC	ENSG00000198856	-1.17692	1.54462e-05
EPHX1	ENSG00000143819	0.953499	1.55719e-05
ABR	ENSG00000159842	0.62869	1.55736e-05
MN1	ENSG00000169184	1.57722	1.61561e-05
CAV2	ENSG00000105971	-0.952555	1.64852e-05
IGDCC4	ENSG00000103742	1.72035	1.68358e-05
GNAS	ENSG00000087460	0.427179	1.70844e-05
VPS37A	ENSG00000155975	-0.689795	1.74784e-05
GRINA	ENSG00000178719	0.769156	1.85974e-05
GTF3C2	ENSG00000115207	0.540229	1.86681e-05
HOXB5	ENSG00000120075	0.888881	1.86681e-05
ZMIZ2	ENSG00000122515	0.913023	1.86681e-05
PIP5K1C	ENSG00000186111	0.830853	1.86681e-05
ZNHIT1	ENSG00000106400	-0.727993	2.00465e-05
RSL1D1	ENSG00000171490	-0.651148	2.02709e-05
POSTN	ENSG00000133110	-1.55303	2.17461e-05
SOX13	ENSG00000143842	1.2689	2.17461e-05
HAVCR1	ENSG00000113249	3.41826	2.21449e-05
TULP3	ENSG00000078246	0.856503	2.35946e-05
NUMBL	ENSG00000105245	0.977709	2.36311e-05
PSMA3	ENSG00000100567	-2.49896	2.36915e-05
NRM	ENSG00000137404	0.947183	2.43129e-05
RTN3	ENSG00000133318	0.636525	2.43129e-05
PRKCSH	ENSG00000130175	0.698588	2.45448e-05
CASC3	ENSG00000108349	0.651674	2.48315e-05
MYBL2	ENSG00000101057	0.682831	2.54215e-05
CNNM2	ENSG00000148842	0.964993	2.56108e-05
TMEM214	ENSG00000119777	0.642267	2.57297e-05
ERC1	ENSG00000082805	0.536957	2.58363e-05
RPS10	ENSG00000124614	-1.25825	2.60748e-05
TPCN1	ENSG00000186815	0.957481	2.61853e-05
MSANTD3	ENSG00000066697	-0.867118	2.70218e-05
NPRL3	ENSG00000103148	0.836356	2.75209e-05
GANAB	ENSG00000089597	0.553072	2.75381e-05
CIT	ENSG00000122966	0.71427	2.75381e-05
ADCY9	ENSG00000162104	0.666155	2.75402e-05
AZIN1	ENSG00000155096	-0.625033	2.76468e-05
NT5DC2	ENSG00000168268	0.728757	2.8144e-05
DTX2	ENSG00000091073	1.2286	2.83543e-05
CAMTA2	ENSG00000108509	0.784086	2.84691e-05
SSR3	ENSG00000114850	-0.646697	2.85563e-05
CA12	ENSG00000074410	0.47761	2.8747e-05
FYCO1	ENSG00000163820	0.827327	2.93419e-05
ALDOA	ENSG00000149925	0.601042	2.9384e-05
SREBF2	ENSG00000198911	0.714505	2.99937e-05
MTMR6	ENSG00000139505	-1.16782	2.99937e-05
OGFRL1	ENSG00000119900	-1.13396	3.00444e-05
SELT	ENSG00000198843	-1.39177	3.06793e-05
FBXL18	ENSG00000155034	1.18891	3.07328e-05
ZBTB4	ENSG00000174282	0.852492	3.07328e-05
PRPF8	ENSG00000174231	0.553857	3.07328e-05
SKIDA1	ENSG00000180592	4.39037	3.07328e-05
SMARCC2	ENSG00000139613	0.619054	3.18955e-05
NEO1	ENSG00000067141	0.654324	3.18955e-05
UBE4B	ENSG00000130939	0.612012	3.18955e-05
ATG9A	ENSG00000198925	0.738747	3.2291e-05
ZMIZ1	ENSG00000108175	0.889326	3.27523e-05
GPX1	ENSG00000233276	-0.639809	3.27523e-05
CEP250	ENSG00000126001	1.60507	3.35281e-05
IPO9	ENSG00000198700	0.407833	3.35281e-05
FCHSD2	ENSG00000137478	-0.945218	3.38015e-05
ZFAND1	ENSG00000104231	-4.51622	3.38015e-05
ARHGEF2	ENSG00000116584	0.772702	3.38015e-05
OAS3	ENSG00000111331	1.19484	3.49491e-05
SLC45A4	ENSG00000022567	1.41559	3.62036e-05
CHST11	ENSG00000171310	-0.860172	3.66639e-05
EPB41L1	ENSG00000088367	0.620822	3.70086e-05
CLTA	ENSG00000122705	-0.524715	3.72852e-05
SNX3	ENSG00000112335	-0.770868	3.93079e-05
ITPRIP	ENSG00000148841	-0.73236	4.04079e-05
POLR2F	ENSG00000100142	-1.19273	4.04133e-05
FLOT2	ENSG00000132589	0.724263	4.07549e-05
TNRC18	ENSG00000182095	1.08851	4.09424e-05
WNT7B	ENSG00000188064	1.26081	4.25028e-05
TTYH3	ENSG00000136295	0.946124	4.30885e-05
UBE2T	ENSG00000077152	-0.865385	4.41969e-05
AP3D1	ENSG00000065000	0.599326	4.4836e-05
OCIAD1	ENSG00000109180	-0.568353	4.49036e-05
TFAP4	ENSG00000090447	1.2964	4.53251e-05
PVRL1	ENSG00000110400	0.837585	4.56739e-05
BCAT2	ENSG00000105552	1.06327	4.56749e-05
CACNA1G	ENSG00000006283	3.05622	4.58236e-05
FOXJ2	ENSG00000065970	0.795798	4.67888e-05
CTDNEP1	ENSG00000175826	0.769697	4.68803e-05
MCMBP	ENSG00000197771	-0.79481	4.68803e-05
SEP15	ENSG00000183291	-1.22409	4.72903e-05
PPIL1	ENSG00000137168	-0.795831	4.75918e-05
SRSF3	ENSG00000112081	-0.891706	4.75918e-05
SETD1A	ENSG00000099381	0.938826	4.7648e-05
RPL34	ENSG00000109475	-1.43011	4.7648e-05
PCIF1	ENSG00000100982	0.838801	4.76597e-05
THRA	ENSG00000126351	0.913047	4.99576e-05
TIPARP	ENSG00000163659	-0.835032	5.04566e-05
CTDSP1	ENSG00000144579	0.765299	5.05728e-05
TFAP2A	ENSG00000137203	1.65854	5.05728e-05
HGSNAT	ENSG00000165102	0.754469	5.05728e-05
SUB1	ENSG00000113387	-1.70995	5.19524e-05
ACTN4	ENSG00000130402	0.588835	5.29359e-05
RNF11	ENSG00000123091	-0.73203	5.34142e-05
SLC33A1	ENSG00000169359	-1.47803	5.3459e-05
ZNF827	ENSG00000151612	0.772702	5.51577e-05
RELA	ENSG00000173039	0.749989	5.54621e-05
RGS10	ENSG00000148908	-1.20366	5.60427e-05
ILF2	ENSG00000143621	-0.509367	5.6091e-05
UBN1	ENSG00000118900	0.697622	5.66011e-05
AP1B1	ENSG00000100280	0.668695	5.66477e-05
MEPCE	ENSG00000146834	0.697004	5.80956e-05
RAI14	ENSG00000039560	-0.768316	5.81229e-05
CNN2	ENSG00000064666	0.661239	5.84349e-05
C12orf23	ENSG00000151135	-0.812939	5.86797e-05
MED12	ENSG00000184634	0.736695	5.88874e-05
SEMA4B	ENSG00000185033	0.855922	5.91511e-05
USP11	ENSG00000102226	0.620847	5.97422e-05
HUWE1	ENSG00000086758	0.621452	6.04813e-05
RPLP0	ENSG00000089157	-0.684844	6.04813e-05
PTPRS	ENSG00000105426	0.828635	6.04813e-05
NDE1	ENSG00000072864	0.745513	6.06757e-05
RNF10	ENSG00000022840	0.55834	6.06757e-05
EBPL	ENSG00000123179	-1.83746	6.07748e-05
PTBP1	ENSG00000011304	0.41499	6.18799e-05
PBX1	ENSG00000185630	0.629618	6.2408e-05
FXYD5	ENSG00000089327	0.711179	6.48505e-05
FAM222B	ENSG00000173065	0.669024	6.55599e-05
SCAMP3	ENSG00000116521	0.521995	6.64491e-05
KIAA0430	ENSG00000166783	0.698353	7.01301e-05
PRRC2B	ENSG00000130723	0.570323	7.01301e-05
KPNA6	ENSG00000025800	0.522515	7.078e-05
PARVA	ENSG00000197702	0.414697	7.08197e-05
ATN1	ENSG00000111676	0.910501	7.09453e-05
RPS20	ENSG00000008988	-0.986394	7.25854e-05
MGAT5B	ENSG00000167889	1.52621	7.28332e-05
TOM1L2	ENSG00000175662	0.847136	7.62856e-05
LYPLA1	ENSG00000120992	-1.08822	7.7337e-05
C19orf55	ENSG00000167595	0.944961	7.84594e-05
MED15	ENSG00000099917	0.775682	7.86783e-05
FLNA	ENSG00000196924	0.634093	7.90157e-05
ATXN2L	ENSG00000168488	0.784249	7.92592e-05
LRRC8C	ENSG00000171488	-0.76245	7.92592e-05
SAP130	ENSG00000136715	0.762417	7.92592e-05
SPTAN1	ENSG00000197694	0.512899	7.98345e-05
PCBP2	ENSG00000197111	0.577588	8.11025e-05
DROSHA	ENSG00000113360	0.527357	8.52878e-05
KHSRP	ENSG00000088247	0.704069	8.56856e-05
UBE3B	ENSG00000151148	0.584441	8.56856e-05
CHN1	ENSG00000128656	-0.935995	8.59898e-05
NID1	ENSG00000116962	0.497915	8.63782e-05
RGMB	ENSG00000174136	-0.709454	8.67813e-05
SEPN1	ENSG00000162430	0.729037	8.67813e-05
CACNG7	ENSG00000105605	1.56636	8.687e-05
ANKH	ENSG00000154122	-0.728458	8.91611e-05
SLC5A6	ENSG00000138074	0.796536	9.45999e-05
EBNA1BP2	ENSG00000117395	-1.2346	9.46269e-05
ATP2B4	ENSG00000058668	0.528343	9.71557e-05
PIP4K2B	ENSG00000141720	0.482102	9.73387e-05
TANK	ENSG00000136560	-0.888764	9.82838e-05
ZNF618	ENSG00000157657	0.654906	9.87355e-05
GIT1	ENSG00000108262	0.873681	0.000100068
BUD31	ENSG00000106245	-1.19258	0.000101247
GAPDH	ENSG00000111640	0.495608	0.000101896
MRPL52	ENSG00000172590	-0.967769	0.000102205
FIZ1	ENSG00000179943	0.968147	0.000103708
NABP1	ENSG00000173559	-1.83751	0.000104158
L1CAM	ENSG00000198910	1.77734	0.000105378
NRGN	ENSG00000154146	0.936872	0.000106449
MBOAT7	ENSG00000125505	0.73029	0.0001087
NUP214	ENSG00000126883	0.790011	0.0001087
SF1	ENSG00000168066	0.547883	0.000110726
IRGQ	ENSG00000167378	0.753318	0.000112358
SCAMP2	ENSG00000140497	0.590364	0.000112859
DYRK1B	ENSG00000105204	1.06215	0.000112953
SHISA5	ENSG00000164054	0.636586	0.000113165
DUSP14	ENSG00000161326	-0.801717	0.000113165
RNF167	ENSG00000108523	0.820956	0.000113661
TEX261	ENSG00000144043	0.579663	0.000115153
ELL2	ENSG00000118985	-0.947971	0.000116956
MRPS7	ENSG00000125445	-0.961258	0.000117445
ELMSAN1	ENSG00000156030	0.75693	0.000119072
EMP1	ENSG00000134531	-1.00127	0.000119831
SEPT10	ENSG00000186522	-0.781686	0.000120169
RAN	ENSG00000132341	-0.631789	0.000121986
SQSTM1	ENSG00000161011	0.772807	0.000124354
HDAC6	ENSG00000094631	0.873898	0.000127136
IAH1	ENSG00000134330	-1.44033	0.000127285
IQSEC1	ENSG00000144711	0.847732	0.00012896
EPAS1	ENSG00000116016	0.655207	0.000131745
ABCF2	ENSG00000033050	0.600672	0.00013442
DPAGT1	ENSG00000172269	0.672722	0.00013442
MINK1	ENSG00000141503	0.759441	0.000135527
MYO1C	ENSG00000197879	0.54078	0.00013772
RPL13A	ENSG00000142541	-0.78087	0.000141893
ELMO2	ENSG00000062598	0.587787	0.000145761
CMC1	ENSG00000187118	-1.36996	0.000145761
PIAS3	ENSG00000131788	0.816213	0.000145929
TMEM14C	ENSG00000111843	-1.37659	0.000145929
OTUD5	ENSG00000068308	0.787831	0.000151366
SERF2	ENSG00000140264	-0.796541	0.000152193
MOCS2	ENSG00000164172	-1.07867	0.000152474
HSPB1	ENSG00000106211	0.713507	0.000152474
POLRMT	ENSG00000099821	0.962849	0.000152786
AGO1	ENSG00000092847	0.639417	0.000152982
RPS15A	ENSG00000134419	-1.67626	0.000154623
CDCA4	ENSG00000170779	-0.759276	0.000160134
AP2A2	ENSG00000183020	0.587015	0.000160134
SLC1A5	ENSG00000105281	0.601742	0.000160648
KLF3	ENSG00000109787	0.728837	0.000161018
RPL11	ENSG00000142676	-1.02258	0.000161018
ATP5L	ENSG00000167283	-1.14667	0.000161018
PATL1	ENSG00000166889	0.554015	0.000162518
FGD1	ENSG00000102302	0.770556	0.000163523
ZNF385A	ENSG00000161642	1.36815	0.000163523
STPG1	ENSG00000001460	0.916476	0.000165481
C12orf57	ENSG00000111678	-0.982655	0.000169904
MKL1	ENSG00000196588	0.809369	0.000173348
PRSS23	ENSG00000150687	-0.516576	0.000174175
BHLHE40	ENSG00000134107	-0.701784	0.000174175
NAMPT	ENSG00000105835	-1.24161	0.000174631
TTC28	ENSG00000100154	0.739949	0.000177461
LRP5	ENSG00000162337	0.812847	0.000177701
SAMD4B	ENSG00000179134	0.64712	0.000179886
PEX3	ENSG00000034693	-2.05969	0.000180473
RETSAT	ENSG00000042445	0.871516	0.000182862
KRTAP2-3	ENSG00000212724	-2.1179	0.000183219
FOXP4	ENSG00000137166	0.823424	0.000184696
AP3S2	ENSG00000157823	0.89219	0.000185794
PLK1	ENSG00000166851	0.594766	0.000185794
NOTCH3	ENSG00000074181	0.706255	0.000186164
RP11-137H2.6	ENSG00000271738	6.27557	0.000186164
FAM127B	ENSG00000203950	0.700472	0.000187718
ASXL1	ENSG00000171456	0.483379	0.000187837
NFKBIZ	ENSG00000144802	-1.77486	0.00018965
TIAL1	ENSG00000151923	-0.629946	0.000192021
SF3A2	ENSG00000104897	1.07719	0.000192021
CASZ1	ENSG00000130940	6.82967	0.000194381
SORT1	ENSG00000134243	0.627143	0.000195545
SLC20A1	ENSG00000144136	-0.694571	0.000195545
AKIRIN1	ENSG00000174574	-0.978076	0.000196142
PLEKHA6	ENSG00000143850	0.702973	0.000196943
NDUFB9	ENSG00000147684	-1.10176	0.000196943
DCAKD	ENSG00000172992	0.835071	0.000199656
NXN	ENSG00000167693	0.634581	0.000199786
DGKZ	ENSG00000149091	0.690144	0.000199786
DLC1	ENSG00000164741	-0.712202	0.000199786
STARD4	ENSG00000164211	-1.65006	0.000199792
NRIP1	ENSG00000180530	-0.91288	0.000201985
GYS1	ENSG00000104812	0.707945	0.000201985
GLRX3	ENSG00000108010	-0.781615	0.000204627
MAPK3	ENSG00000102882	0.806153	0.00020675
EPN1	ENSG00000063245	0.826919	0.000208259
SMAD1	ENSG00000170365	1.04803	0.000211371
COPS3	ENSG00000141030	-0.812586	0.000213854
SPATC1L	ENSG00000160284	1.13993	0.000216932
GEN1	ENSG00000178295	-1.43425	0.000217728
NEURL1B	ENSG00000214357	1.06752	0.000223918
RPS12	ENSG00000112306	-1.42412	0.000225422
RNF149	ENSG00000163162	-2.66198	0.000227053
MGRN1	ENSG00000102858	0.761768	0.000227235
CNIH1	ENSG00000100528	-0.707332	0.000227549
GGT1	ENSG00000100031	2.53073	0.000228224
MARVELD1	ENSG00000155254	0.665978	0.000228224
NACC2	ENSG00000148411	0.773817	0.000232753
TP53I11	ENSG00000175274	0.797943	0.000232753
ABCC1	ENSG00000103222	0.405016	0.000232753
TXNL1	ENSG00000091164	-0.618891	0.000232753
FAM189B	ENSG00000160767	0.776013	0.000235251
RPL41P2	ENSG00000256338	-2.43144	0.000238708
AAAS	ENSG00000094914	0.62136	0.000239976
ZNF358	ENSG00000198816	1.1781	0.000240444
FAM171A1	ENSG00000148468	0.677089	0.000245903
SLX4	ENSG00000188827	0.781482	0.000245903
SERTAD1	ENSG00000197019	-2.7209	0.000250529
PFDN5	ENSG00000123349	-1.59558	0.000251994
BRE	ENSG00000158019	0.722066	0.000256667
CS	ENSG00000062485	0.493249	0.000256667
USP15	ENSG00000135655	-1.14487	0.000257377
C12orf4	ENSG00000047621	-1.17493	0.000257468
TBC1D14	ENSG00000132405	1.05365	0.000257692
PITX1	ENSG00000069011	0.79437	0.000257692
POM121C	ENSG00000135213	0.751189	0.000258637
PABPC1	ENSG00000070756	0.462586	0.000260507
POLR1A	ENSG00000068654	0.446933	0.000261259
CD164	ENSG00000135535	-0.616812	0.000262963
RPS27	ENSG00000177954	-0.918141	0.000263299
DYNLRB1	ENSG00000125971	0.594015	0.000271174
PTPN23	ENSG00000076201	0.820046	0.000274339
RAB11B	ENSG00000185236	0.632554	0.000278139
MED16	ENSG00000175221	0.807286	0.000278477
FCHO1	ENSG00000130475	2.16143	0.000280526
KIF18B	ENSG00000186185	0.7078	0.000283895
CLIC1	ENSG00000213719	-0.440078	0.000289664
OAZ1	ENSG00000104904	-0.630028	0.000289664
CMIP	ENSG00000153815	0.566827	0.000289664
BRIX1	ENSG00000113460	-1.30627	0.000289766
GTF2IRD1	ENSG00000006704	0.858656	0.000292816
RXRA	ENSG00000186350	0.665916	0.000295015
DHCR24	ENSG00000116133	0.492774	0.000297292
TNFRSF1A	ENSG00000067182	0.624968	0.000302371
CEACAM6	ENSG00000086548	4.29316	0.000304841
LRIG3	ENSG00000139263	1.45049	0.000305466
TTLL12	ENSG00000100304	0.800183	0.000306276
PROSER1	ENSG00000120685	0.802306	0.000312498
MAPKAPK5	ENSG00000089022	-0.815199	0.000317549
CNNM3	ENSG00000168763	1.19957	0.000318248
GPX8	ENSG00000164294	-0.675258	0.000319822
KRT81	ENSG00000205426	3.1028	0.000321661
RPL32	ENSG00000144713	-0.567139	0.000321817
NPAS2	ENSG00000170485	0.565536	0.000332969
ARF3	ENSG00000134287	0.584663	0.000332987
SLC22A3	ENSG00000146477	3.6487	0.000333398
SLC35E2B	ENSG00000189339	0.754397	0.000333662
ID1	ENSG00000125968	-1.16064	0.000334083
MTERFD1	ENSG00000156469	-2.10398	0.000334083
POLR3G	ENSG00000113356	-2.01456	0.000334083
IQCB1	ENSG00000173226	-2.80551	0.000342176
C5orf15	ENSG00000113583	-0.628099	0.00034221
CKS1B	ENSG00000173207	-1.58024	0.000343268
TFB2M	ENSG00000162851	-1.44875	0.000343826
SYVN1	ENSG00000162298	0.725163	0.000347821
UBA2	ENSG00000126261	-0.725285	0.000350571
CHD3	ENSG00000170004	0.544656	0.000352833
FAM211A-AS1	ENSG00000175061	-0.734147	0.000358751
SLC35A4	ENSG00000176087	0.580374	0.000358952
SMPD4	ENSG00000136699	0.588062	0.00036101
NUP188	ENSG00000095319	0.523118	0.000361067
RBM23	ENSG00000100461	0.631116	0.000366235
MAK16	ENSG00000198042	-1.03326	0.000371369
N6AMT1	ENSG00000156239	-2.03585	0.000372429
ATP5C1	ENSG00000165629	-0.601347	0.000373732
FBXW8	ENSG00000174989	0.623714	0.000375776
NUPL1	ENSG00000139496	-0.915004	0.000376055
RPS24	ENSG00000138326	-0.66992	0.000376055
PRKD2	ENSG00000105287	1.10007	0.00038462
RPTOR	ENSG00000141564	0.714154	0.000388186
PPP1R9B	ENSG00000108819	0.797236	0.000390187
SYMPK	ENSG00000125755	0.622672	0.000391645
WDR12	ENSG00000138442	-1.53805	0.000392816
BLOC1S3	ENSG00000189114	1.065	0.00039752
RCC2	ENSG00000179051	0.4656	0.00040044
NEDD4	ENSG00000069869	-0.610128	0.000400912
SLC29A1	ENSG00000112759	0.758114	0.000405969
PLXNA2	ENSG00000076356	-1.22796	0.000415681
VIM	ENSG00000026025	0.48868	0.000419619
CCNI	ENSG00000118816	0.477895	0.000419619
ZC3H15	ENSG00000065548	-1.03113	0.000420512
HEG1	ENSG00000173706	0.712165	0.000421199
GRB7	ENSG00000141738	5.60991	0.000421199
MAPK8	ENSG00000107643	-1.316	0.000421979
CCDC97	ENSG00000142039	1.04784	0.000422392
VAC14	ENSG00000103043	0.682932	0.000422611
ARHGAP26	ENSG00000145819	1.69231	0.000423628
DYNC1LI1	ENSG00000144635	-1.62446	0.000425543
XPOT	ENSG00000184575	-0.61316	0.000425543
SEC16A	ENSG00000148396	0.584748	0.000425543
SAT1	ENSG00000130066	-1.57938	0.000425543
SRCAP	ENSG00000080603	0.823843	0.000435525
GCN1L1	ENSG00000089154	0.521339	0.000436921
NELFA	ENSG00000185049	0.853044	0.000436921
POLR2C	ENSG00000102978	-0.486376	0.000447904
TBX18	ENSG00000112837	3.37677	0.000447904
MYL6	ENSG00000092841	-0.851665	0.00045152
PLXNB2	ENSG00000196576	0.602742	0.000451792
P2RY2	ENSG00000175591	5.37868	0.000451792
MAT2A	ENSG00000168906	-0.568881	0.000454457
BTF3L4	ENSG00000134717	-1.09353	0.000459458
MAP1A	ENSG00000166963	1.14985	0.000461629
DYNLL1	ENSG00000088986	-0.632903	0.000465132
FAM96A	ENSG00000166797	-3.37893	0.000467175
MLXIP	ENSG00000175727	0.64878	0.000467648
TSKU	ENSG00000182704	0.571861	0.000469327
GRN	ENSG00000030582	0.606978	0.000472323
ATP5I	ENSG00000169020	-1.60479	0.000475145
FTL	ENSG00000087086	0.438066	0.000477279
FST	ENSG00000134363	-1.10736	0.000477279
AKR1C2	ENSG00000151632	2.97301	0.000477347
CTD-3193O13.9	ENSG00000183248	6.1921	0.000482232
CNOT3	ENSG00000088038	0.698366	0.000484801
SLC4A4	ENSG00000080493	-1.24008	0.000484801
PRKACA	ENSG00000072062	0.728701	0.000485124
SNHG15	ENSG00000232956	-1.25158	0.000491384
GOT2	ENSG00000125166	0.503198	0.000493513
RPL10A	ENSG00000198755	-0.605304	0.000494366
COMMD7	ENSG00000149600	-0.616598	0.00050218
IGSF10	ENSG00000152580	3.82523	0.000504628
ABHD4	ENSG00000100439	0.707836	0.000515605
EHD1	ENSG00000110047	0.558425	0.000516309
MBNL1	ENSG00000152601	-0.606395	0.000517821
AKAP12	ENSG00000131016	-0.584845	0.000518491
LAMC1	ENSG00000135862	0.276571	0.000520532
SUCO	ENSG00000094975	-1.31201	0.000523078
FAM107B	ENSG00000065809	-0.896613	0.00053459
PTRH2	ENSG00000141378	-1.47175	0.000539287
EIF3H	ENSG00000147677	-0.541073	0.00054077
SRGAP1	ENSG00000196935	0.661333	0.000543577
LINC00662	ENSG00000261824	-1.56931	0.000543577
PSAP	ENSG00000197746	-0.395333	0.000551659
PCID2	ENSG00000126226	-1.21796	0.000552956
PTCH1	ENSG00000185920	0.95314	0.00055927
PDSS1	ENSG00000148459	-1.53104	0.000562713
ALG3	ENSG00000214160	0.778356	0.000566388
ULK1	ENSG00000177169	0.738123	0.000566388
CHERP	ENSG00000085872	0.726252	0.000569431
ARAF	ENSG00000078061	0.612076	0.000581544
BTBD2	ENSG00000133243	0.828634	0.000586401
RANBP3	ENSG00000031823	0.56157	0.000591314
WDTC1	ENSG00000142784	0.778407	0.000592731
HS1BP3	ENSG00000118960	1.23997	0.000598565
TMEM127	ENSG00000135956	0.46524	0.000600366
TRIM16	ENSG00000221926	1.2854	0.000607203
CEP44	ENSG00000164118	-3.4426	0.000607203
NEDD4L	ENSG00000049759	0.967228	0.000613376
YWHAE	ENSG00000108953	-0.349178	0.000613376
SNPH	ENSG00000101298	1.3366	0.000613376
SAMD1	ENSG00000141858	0.846992	0.000613376
TMEM106C	ENSG00000134291	-0.874971	0.000613376
NAV2	ENSG00000166833	0.73355	0.000613376
UBQLN4	ENSG00000160803	0.744782	0.000628561
LAMA5	ENSG00000130702	0.977799	0.000637378
PCED1B	ENSG00000179715	1.04871	0.000639995
VAPA	ENSG00000101558	-0.58733	0.000649111
AKT2	ENSG00000105221	0.603252	0.000650608
SRM	ENSG00000116649	0.644048	0.000651833
EPDR1	ENSG00000086289	3.43832	0.000664751
NUDT12	ENSG00000112874	-2.91984	0.000668593
NCOA4	ENSG00000138293	-0.53838	0.000673759
COG1	ENSG00000166685	0.688825	0.000683584
PSMF1	ENSG00000125818	0.546199	0.000695584
SH2D3A	ENSG00000125731	5.89566	0.000696466
UBAP2L	ENSG00000143569	0.605097	0.000696922
ZDHHC7	ENSG00000153786	0.591096	0.000701481
CASP2	ENSG00000106144	0.685336	0.000703617
CWC15	ENSG00000150316	-1.31423	0.000703617
RHBDF2	ENSG00000129667	0.860777	0.000703617
ATP7B	ENSG00000123191	1.92875	0.000703618
AGR2	ENSG00000106541	3.57096	0.000712425
INA	ENSG00000148798	0.868844	0.000713263
STK38L	ENSG00000211455	-1.60731	0.000741375
PSMB3	ENSG00000108294	-0.547698	0.000758025
SLC44A2	ENSG00000129353	0.631582	0.000761015
LRFN3	ENSG00000126243	1.07269	0.000764894
MBD6	ENSG00000166987	0.880405	0.000782757
SNRPA	ENSG00000077312	0.644776	0.000784394
GAB2	ENSG00000033327	0.904091	0.0007913
CLDND1	ENSG00000080822	-1.15969	0.000803067
SLC9A3R2	ENSG00000065054	0.903271	0.000811561
SF3B1	ENSG00000115524	-0.621754	0.000811561
SLC4A7	ENSG00000033867	-1.06741	0.000811561
CSK	ENSG00000103653	0.593146	0.000811561
LZTS2	ENSG00000107816	0.751607	0.000811561
ZFP36L2	ENSG00000152518	0.740575	0.000812295
MAP3K3	ENSG00000198909	0.677851	0.000812657
HYOU1	ENSG00000149428	0.559608	0.000815442
PHLDB2	ENSG00000144824	-1.26126	0.00082137
LRP10	ENSG00000197324	0.573216	0.00082137
FAM216A	ENSG00000204856	-1.47189	0.000837942
PI4KA	ENSG00000241973	0.565193	0.000837942
ERCC3	ENSG00000163161	-0.694086	0.000839584
COX7A2L	ENSG00000115944	-1.15538	0.000846044
VEGFC	ENSG00000150630	-0.724031	0.000854596
SLMO2	ENSG00000101166	-0.891126	0.000854596
SLC2A4RG	ENSG00000125520	0.696121	0.000856562
CLPTM1	ENSG00000104853	0.663644	0.000860539
TMEM246	ENSG00000165152	0.570185	0.000867094
PRICKLE2	ENSG00000163637	0.75705	0.000870266
PRKCA	ENSG00000154229	0.46401	0.000878104
YRDC	ENSG00000196449	-2.11857	0.000883043
ANXA1	ENSG00000135046	-0.660868	0.000885293
CPSF7	ENSG00000149532	0.446866	0.00090506
VTN	ENSG00000109072	4.70385	0.00090506
NUP88	ENSG00000108559	-0.65319	0.000905545
C14orf119	ENSG00000179933	-0.84545	0.000909285
IL6ST	ENSG00000134352	-0.718047	0.000910483
TNFSF4	ENSG00000117586	-1.46045	0.000913108
RPS29	ENSG00000213741	-1.48007	0.000920215
PEMT	ENSG00000133027	0.764179	0.000933428
WNK1	ENSG00000060237	0.528297	0.000938723
LIMS1	ENSG00000169756	-1.08289	0.000946271
DBNDD1	ENSG00000003249	0.895353	0.000946271
TMEM248	ENSG00000106609	0.430006	0.000947409
MYO18A	ENSG00000196535	0.984178	0.000955393
MAP4K2	ENSG00000168067	1.04672	0.000955393
PCSK1N	ENSG00000102109	5.24221	0.000961752
TMEM119	ENSG00000183160	1.11041	0.000963612
STXBP1	ENSG00000136854	0.541786	0.000969548
MTHFD2	ENSG00000065911	-0.895769	0.000969548
ERO1LB	ENSG00000086619	-3.70727	0.000972508
PODXL	ENSG00000128567	-0.834834	0.000972508
THAP5	ENSG00000177683	-1.31738	0.000972508
CTSD	ENSG00000117984	0.752726	0.000973267
ITGA5	ENSG00000161638	0.523234	0.000973267
PTMS	ENSG00000159335	0.988915	0.000973267
ANO6	ENSG00000177119	-0.472107	0.000974204
BCAM	ENSG00000187244	0.795592	0.000981176
MVP	ENSG00000013364	0.766671	0.000981176
BAG3	ENSG00000151929	0.554608	0.000983177
SERINC2	ENSG00000168528	0.751596	0.000993044
NYNRIN	ENSG00000205978	1.25989	0.0010021
COA4	ENSG00000181924	-0.544347	0.00100392
RAB11FIP5	ENSG00000135631	0.631923	0.00100773
LDOC1L	ENSG00000188636	0.63141	0.00100773
C11orf49	ENSG00000149179	0.642902	0.00100896
USP30	ENSG00000135093	0.992726	0.00101041
RP11-187E13.1	ENSG00000258474	6.15379	0.00101416
RNPEPL1	ENSG00000142327	0.80206	0.00101711
PLOD3	ENSG00000106397	0.610957	0.00101964
BAHD1	ENSG00000140320	0.923112	0.00101964
ABCA2	ENSG00000107331	0.771948	0.00102816
PSMA5	ENSG00000143106	-0.806239	0.00103181
ALDH3A1	ENSG00000108602	2.90048	0.00103831
ARHGEF11	ENSG00000132694	0.62278	0.00104253
EVPL	ENSG00000167880	4.48733	0.00104253
MARCH7	ENSG00000136536	-1.27223	0.0010632
MRPL32	ENSG00000106591	-2.00594	0.0010632
CD81	ENSG00000110651	0.686366	0.0010632
RPS21	ENSG00000171858	-1.56055	0.00107174
GTF2B	ENSG00000137947	-1.91277	0.00108509
C19orf54	ENSG00000188493	0.894252	0.00109592
DDB1	ENSG00000167986	0.387516	0.00109592
UBL7	ENSG00000138629	0.649863	0.00109968
KANSL3	ENSG00000114982	0.553433	0.00110189
SCD	ENSG00000099194	0.413519	0.00110679
ZNF469	ENSG00000225614	0.827016	0.00111227
BOLA3	ENSG00000163170	-1.21878	0.00111238
RERE	ENSG00000142599	0.66918	0.00112414
CHD4	ENSG00000111642	0.477625	0.00112436
YAF2	ENSG00000015153	-1.38197	0.00112486
PPP2R2A	ENSG00000221914	-0.725827	0.00113518
HINT1	ENSG00000169567	-0.961865	0.00113518
ABCA3	ENSG00000167972	2.53796	0.00114783
LIPA	ENSG00000107798	-1.09104	0.00115101
ARGLU1	ENSG00000134884	-1.5142	0.0011808
KIAA0100	ENSG00000007202	0.438632	0.00118181
GNAI2	ENSG00000114353	0.507901	0.00118181
UGGT1	ENSG00000136731	0.461962	0.00119873
ARHGDIA	ENSG00000141522	0.722626	0.00120193
ANAPC5	ENSG00000089053	-0.6366	0.00120658
ZNF775	ENSG00000196456	1.59819	0.00121209
DOPEY2	ENSG00000142197	0.728231	0.00121334
SAP18	ENSG00000150459	-0.605179	0.00121395
NENF	ENSG00000117691	-0.925364	0.00121825
HM13	ENSG00000101294	0.453862	0.00122105
PELO	ENSG00000152684	-1.00415	0.00122519
FAM117B	ENSG00000138439	1.46394	0.00123238
FASTKD1	ENSG00000138399	-3.23293	0.00123254
ISG20L2	ENSG00000143319	0.546796	0.00123339
SERPINF2	ENSG00000167711	5.97112	0.00123703
EPHB4	ENSG00000196411	0.840218	0.00124125
IDI1	ENSG00000067064	-1.60756	0.00124305
TLN1	ENSG00000137076	0.503883	0.00124972
GSK3A	ENSG00000105723	0.759948	0.00125525
NDFIP2	ENSG00000102471	-1.71663	0.00125655
TRAPPC1	ENSG00000170043	0.610029	0.00125655
HNRNPUL2	ENSG00000214753	0.972989	0.00126082
FBXO7	ENSG00000100225	0.406097	0.00126659
SUPT6H	ENSG00000109111	0.492489	0.00127705
ZFAS1	ENSG00000177410	-1.74919	0.00127766
TNPO1	ENSG00000083312	-0.656124	0.00128278
SRRM2	ENSG00000167978	0.62878	0.00128306
PPP2R5D	ENSG00000112640	0.627218	0.00129514
CEP170	ENSG00000143702	-1.00094	0.0013014
SERPINB9	ENSG00000170542	1.36429	0.00130419
RBM10	ENSG00000182872	0.607528	0.00130905
FZD2	ENSG00000180340	0.802886	0.00130905
SH3BGRL3	ENSG00000142669	0.671834	0.00131589
DNAJA1	ENSG00000086061	-0.764542	0.00132073
ZNF804A	ENSG00000170396	-1.34169	0.00132073
DLGAP4	ENSG00000080845	0.616724	0.00132073
UBQLN2	ENSG00000188021	0.416528	0.00132406
ZNF628	ENSG00000197483	1.37117	0.00132406
ST5	ENSG00000166444	0.720607	0.00132579
DENND4B	ENSG00000198837	0.632291	0.00134232
HOMEZ	ENSG00000215271	0.908715	0.00134232
STAU1	ENSG00000124214	0.314668	0.00134939
NOTCH1	ENSG00000148400	0.735363	0.00135167
G6PC3	ENSG00000141349	0.719833	0.0013571
C8orf47	ENSG00000177459	6.91511	0.0013571
TBC1D17	ENSG00000104946	0.948843	0.00137031
ST6GALNAC4	ENSG00000136840	0.857989	0.00137031
OPA3	ENSG00000125741	0.674671	0.00139092
SPEN	ENSG00000065526	0.626175	0.00139788
MDC1	ENSG00000137337	0.751046	0.00140664
EIF4G1	ENSG00000114867	0.569995	0.00140664
FAM212B	ENSG00000197852	1.47996	0.00141723
XPO7	ENSG00000130227	0.447903	0.00142126
CDT1	ENSG00000167513	0.928431	0.00142908
DENND1A	ENSG00000119522	0.6678	0.00142908
SLC9A1	ENSG00000090020	0.666838	0.00143085
EFNA5	ENSG00000184349	1.19046	0.00145773
COL4A2	ENSG00000134871	0.453221	0.00146104
ARNTL2	ENSG00000029153	-1.49091	0.00146261
MPC2	ENSG00000143158	-1.79726	0.00146608
NDUFAF5	ENSG00000101247	-5.44577	0.00147215
NFE2L1	ENSG00000082641	0.465812	0.00147215
MID1	ENSG00000101871	0.521939	0.00147646
TRIM14	ENSG00000106785	0.843678	0.00147646
SEPW1	ENSG00000178980	-0.890713	0.00148293
KSR1	ENSG00000141068	1.04009	0.00148486
UBE2L3	ENSG00000185651	0.380405	0.00148815
SUPT5H	ENSG00000196235	0.644949	0.00149433
LGALS3BP	ENSG00000108679	0.606696	0.0014997
RPS5	ENSG00000083845	-0.69716	0.00150506
RPRD1A	ENSG00000141425	-1.07495	0.00150506
TCF7L2	ENSG00000148737	0.777004	0.00150528
MEIS2	ENSG00000134138	0.822109	0.00151023
ASNSD1	ENSG00000138381	-1.92883	0.00154036
NPTX1	ENSG00000171246	0.599291	0.001562
RNF216	ENSG00000011275	0.579542	0.001562
RNF40	ENSG00000103549	0.595402	0.00156373
SYNRG	ENSG00000006114	0.587512	0.00157919
ZCCHC24	ENSG00000165424	0.854391	0.00157919
MTFR1	ENSG00000066855	-0.906184	0.00157919
PRR14	ENSG00000156858	0.785087	0.00157919
GPC1	ENSG00000063660	0.68109	0.00157919
FHL2	ENSG00000115641	-0.657742	0.00157919
ZC3H18	ENSG00000158545	0.553139	0.00157919
RPS27A	ENSG00000143947	-1.12494	0.00158403
RSL24D1	ENSG00000137876	-1.29724	0.00158798
SCAP	ENSG00000114650	0.64893	0.00159082
PC	ENSG00000173599	1.04675	0.00159208
FLII	ENSG00000177731	0.625057	0.00159882
TMEM120B	ENSG00000188735	0.927975	0.00160453
CELSR2	ENSG00000143126	0.740569	0.00161097
DVL3	ENSG00000161202	0.582209	0.00161134
LMF2	ENSG00000100258	0.723413	0.00161134
TDG	ENSG00000139372	-1.75261	0.00163718
FBLN5	ENSG00000140092	0.648081	0.00165387
GLI3	ENSG00000106571	1.20537	0.00165728
PLCH1	ENSG00000114805	5.13577	0.00166821
PRAME	ENSG00000185686	2.91498	0.00167288
ATF5	ENSG00000169136	0.885426	0.00170743
AKR1B10	ENSG00000198074	2.83426	0.0017093
RP11-425L10.1	ENSG00000244313	-1.32698	0.0017155
HOXB8	ENSG00000120068	1.44418	0.0017155
PPDPF	ENSG00000125534	0.85709	0.0017155
HYPK	ENSG00000242028	5.94225	0.00172486
MKRN1	ENSG00000133606	1.031	0.00174552
EEF2K	ENSG00000103319	0.580593	0.00174843
EPHA2	ENSG00000142627	-0.565282	0.00176889
ABCG2	ENSG00000118777	-3.11815	0.00177178
FASN	ENSG00000169710	0.593477	0.00177718
ARID1A	ENSG00000117713	0.522777	0.00178197
ZDHHC23	ENSG00000184307	6.03184	0.00178678
TRNP1	ENSG00000253368	-0.320691	0.00178972
MAST2	ENSG00000086015	0.721591	0.00180651
CTNS	ENSG00000040531	0.863147	0.00180651
DLG5	ENSG00000151208	0.668415	0.00180651
FAM96B	ENSG00000166595	-0.919749	0.00181449
PDZD4	ENSG00000067840	6.22362	0.00181496
APH1A	ENSG00000117362	0.465317	0.00182
GTF3C1	ENSG00000077235	0.483333	0.00182761
SOAT1	ENSG00000057252	-0.641538	0.00182761
KIRREL3	ENSG00000149571	1.30329	0.00183396
METTL7B	ENSG00000170439	3.80225	0.00183509
ZZEF1	ENSG00000074755	0.596991	0.00183509
PSMD14	ENSG00000115233	-1.29318	0.0018374
HAUS1	ENSG00000152240	-1.30385	0.00186306
NDUFAB1	ENSG00000004779	-1.21143	0.00187827
ZNF142	ENSG00000115568	0.597582	0.00187888
ADAM19	ENSG00000135074	-0.468622	0.00188763
RABEPK	ENSG00000136933	-1.02755	0.00190125
TEFM	ENSG00000172171	-3.37077	0.00190125
TAF5L	ENSG00000135801	-0.706563	0.00191135
BPGM	ENSG00000172331	-1.29639	0.00191241
2009-08-01	ENSG00000143742	-0.995916	0.00191242
PIGT	ENSG00000124155	0.523208	0.00191244
ALDH1A1	ENSG00000165092	2.94093	0.00191244
IGF1R	ENSG00000140443	0.390428	0.00191244
JTB	ENSG00000143543	-0.596644	0.0019452
SOS1	ENSG00000115904	0.535819	0.00194783
EEF1A1	ENSG00000156508	-0.566068	0.00194783
VEGFA	ENSG00000112715	-0.696059	0.00195693
TSC2	ENSG00000103197	0.580056	0.00196922
YTHDF1	ENSG00000149658	0.533169	0.00197813
ATG16L1	ENSG00000085978	-0.841838	0.00197947
PRDX4	ENSG00000123131	-1.00902	0.00197947
LIMA1	ENSG00000050405	-0.81556	0.00197947
HTT	ENSG00000197386	0.543099	0.00198881
SDHD	ENSG00000204370	-1.82109	0.00200772
RBM15B	ENSG00000179837	0.598211	0.00202445
RP11-150O12.1	ENSG00000253161	-1.56703	0.00204169
TP53INP2	ENSG00000078804	0.803061	0.00204527
ESYT1	ENSG00000139641	0.420082	0.00204541
TMEM39B	ENSG00000121775	0.722462	0.00205271
MAP3K11	ENSG00000173327	0.848169	0.00206951
AGPAT1	ENSG00000204310	0.748844	0.00207022
MAP2K2	ENSG00000126934	0.742863	0.00207214
DDHD1	ENSG00000100523	-1.28573	0.00209177
ANKFY1	ENSG00000185722	0.47939	0.00210664
MPP2	ENSG00000108852	1.3082	0.00210736
SNRNP200	ENSG00000144028	0.455602	0.00211858
PLSCR1	ENSG00000188313	-1.01429	0.00212501
PFDN1	ENSG00000113068	-0.46648	0.00212522
MITD1	ENSG00000158411	-2.96455	0.00214013
CDC42	ENSG00000070831	-0.634555	0.00214406
NPY4R	ENSG00000204174	1.25667	0.00215327
HMOX1	ENSG00000100292	0.644439	0.00215408
ZFHX2	ENSG00000136367	1.90777	0.00215974
ACACA	ENSG00000132142	0.42536	0.0021692
MYO19	ENSG00000141140	-0.605391	0.0021692
SPAG5	ENSG00000076382	0.533473	0.00217081
SNRNP25	ENSG00000161981	-1.10614	0.00217833
NUAK2	ENSG00000163545	0.665025	0.00217833
MCFD2	ENSG00000180398	-0.361642	0.00217833
CYP4F11	ENSG00000171903	2.69626	0.00217898
WIPF1	ENSG00000115935	0.665276	0.0022033
PTP4A3	ENSG00000184489	6.15935	0.00220782
SNHG17	ENSG00000196756	-0.898051	0.0022162
RIN1	ENSG00000174791	0.982426	0.00224937
NEDD8	ENSG00000129559	-0.948852	0.00228996
ALKBH2	ENSG00000189046	-2.96899	0.00231052
FBXL20	ENSG00000108306	1.24503	0.00231653
OGDH	ENSG00000105953	0.621756	0.00234653
RAB32	ENSG00000118508	-1.53387	0.00234938
LMO7	ENSG00000136153	-0.463198	0.00236251
CTD-2547E10.2	ENSG00000180747	-6.24113	0.00236896
GALM	ENSG00000143891	1.44259	0.00237419
GART	ENSG00000159131	-0.73244	0.0023764
TBCD	ENSG00000141556	0.703245	0.00237846
CUTA	ENSG00000112514	0.41543	0.00237846
FNBP1	ENSG00000187239	0.781105	0.0024041
RND3	ENSG00000115963	-0.849407	0.00242955
SDPR	ENSG00000168497	1.36401	0.00242955
PNKD	ENSG00000127838	0.726117	0.00243385
GNA12	ENSG00000146535	0.397699	0.00247203
PTPRF	ENSG00000142949	0.514033	0.00249455
LGALS3	ENSG00000131981	-0.671482	0.0025394
PLCB3	ENSG00000149782	0.640759	0.00256084
NCS1	ENSG00000107130	0.475886	0.00256672
MEF2D	ENSG00000116604	0.656676	0.00256672
FASTK	ENSG00000164896	0.570716	0.00256672
ZFYVE1	ENSG00000165861	0.814307	0.00257225
KDM3B	ENSG00000120733	0.447239	0.00259634
MECP2	ENSG00000169057	0.480089	0.00260761
C20orf112	ENSG00000197183	0.634841	0.00261674
EHBP1L1	ENSG00000173442	1.6447	0.00261674
GBA	ENSG00000177628	0.557438	0.00261674
THSD4	ENSG00000187720	0.454218	0.00263605
CAPN5	ENSG00000149260	0.701319	0.00264481
DDX5	ENSG00000108654	-0.661305	0.00265283
C16orf59	ENSG00000162062	1.5233	0.00269763
HDAC5	ENSG00000108840	0.717825	0.00270669
GUCD1	ENSG00000138867	0.662457	0.0027108
CNBP	ENSG00000169714	-0.904912	0.0027371
AC005077.14	ENSG00000230882	2.05937	0.00274395
C11orf30	ENSG00000158636	0.718054	0.00274594
HPS4	ENSG00000100099	0.684648	0.00275497
CMTM6	ENSG00000091317	-1.30714	0.00275966
SHC1	ENSG00000160691	0.410883	0.00275966
C9orf172	ENSG00000232434	2.35221	0.00277266
TGFB1I1	ENSG00000140682	0.568069	0.00280899
SRGN	ENSG00000122862	-2.0433	0.0028186
ST6GAL2	ENSG00000144057	2.50424	0.00281875
STAM2	ENSG00000115145	-0.841497	0.00281971
PYGO2	ENSG00000163348	0.687291	0.00282172
SP2	ENSG00000167182	0.725359	0.00282618
FOXK1	ENSG00000164916	0.647041	0.00287008
SMCO4	ENSG00000166002	-5.76955	0.00287008
DAP3	ENSG00000132676	-0.40706	0.00288634
RHOT1	ENSG00000126858	-0.69429	0.00289103
CAPRIN2	ENSG00000110888	-0.939777	0.00289381
MTMR4	ENSG00000108389	0.64842	0.00290875
SEPT6	ENSG00000125354	0.665258	0.00291303
TRIM28	ENSG00000130726	0.559091	0.00291749
POGZ	ENSG00000143442	0.519593	0.00292961
SKI	ENSG00000157933	0.522707	0.00292961
ZNF704	ENSG00000164684	3.34461	0.00293889
EIF5	ENSG00000100664	-0.616144	0.00295188
IRAK4	ENSG00000198001	-1.38417	0.00297604
TBC1D13	ENSG00000107021	0.601218	0.00297655
LGR4	ENSG00000205213	1.44971	0.00297655
RINT1	ENSG00000135249	-1.01549	0.00301372
IQGAP3	ENSG00000183856	0.654839	0.00306992
PBK	ENSG00000168078	-1.39187	0.00307301
EXOSC8	ENSG00000120699	-1.43882	0.00307398
GTPBP1	ENSG00000100226	0.701522	0.00307791
COL5A2	ENSG00000204262	0.442334	0.0030791
HDGF	ENSG00000143321	0.510171	0.00311732
CD59	ENSG00000085063	-0.540678	0.00313177
MDH2	ENSG00000146701	0.48609	0.00313177
KIF23	ENSG00000137807	-0.613169	0.00313177
HMGCR	ENSG00000113161	-0.857422	0.00313177
CABLES2	ENSG00000149679	0.744656	0.00314182
SNAPIN	ENSG00000143553	-0.727697	0.00314182
HNRNPC	ENSG00000092199	-0.505931	0.00314663
TPT1P9	ENSG00000234782	-2.37633	0.00315091
TGFB2	ENSG00000092969	1.02696	0.00315153
REL	ENSG00000162924	1.23478	0.00316711
SLC37A1	ENSG00000160190	5.80607	0.00317126
JKAMP	ENSG00000050130	-1.38165	0.00318176
GCNT3	ENSG00000140297	3.74878	0.00322035
USPL1	ENSG00000132952	-1.08405	0.00323799
SH2B3	ENSG00000111252	-0.479651	0.00323799
ETS2	ENSG00000157557	0.47028	0.0032456
NDUFB6	ENSG00000165264	-2.19427	0.00328259
CCT2	ENSG00000166226	-0.83743	0.00328995
EPB41	ENSG00000159023	1.18594	0.00328995
CSGALNACT2	ENSG00000169826	-0.959619	0.00328995
VEGFB	ENSG00000173511	0.715258	0.0032989
SLC6A8	ENSG00000130821	0.790592	0.0032989
PITPNM1	ENSG00000110697	0.778741	0.00333508
DTX3L	ENSG00000163840	0.687555	0.00333508
BAZ2A	ENSG00000076108	0.516433	0.00334213
RNF213	ENSG00000173821	0.602834	0.00334451
SIDT2	ENSG00000149577	0.734021	0.00334451
LRRC14	ENSG00000160959	0.71303	0.00334451
TNKS1BP1	ENSG00000149115	0.681626	0.00335572
GTF3A	ENSG00000122034	-0.729758	0.00335573
UAP1L1	ENSG00000197355	1.03152	0.00335833
ANKRD17	ENSG00000132466	0.450669	0.00337645
CRTC2	ENSG00000160741	0.748455	0.00337645
MRPL35	ENSG00000132313	-0.709341	0.00341734
TMEM70	ENSG00000175606	-1.95147	0.00342016
AKR1C3	ENSG00000196139	2.87272	0.00344454
STK17A	ENSG00000164543	-0.875986	0.00344999
PPIA	ENSG00000196262	-0.53861	0.0034588
ARHGAP29	ENSG00000137962	-1.1311	0.0034588
CNTNAP1	ENSG00000108797	0.647852	0.00346404
WDR62	ENSG00000075702	0.733844	0.00346431
HEXIM1	ENSG00000186834	0.933597	0.00346445
ZNF467	ENSG00000181444	4.84727	0.00347557
KANSL1	ENSG00000120071	0.490517	0.00347572
ISG20	ENSG00000172183	5.06472	0.00348586
ZFC3H1	ENSG00000133858	-0.765071	0.00350497
ZBTB7B	ENSG00000160685	0.909996	0.00351024
PCGF2	ENSG00000056661	0.75052	0.00353725
VDAC3	ENSG00000078668	-0.894111	0.00353725
ZNF213	ENSG00000085644	0.90142	0.00354003
ORAI1	ENSG00000182500	0.703455	0.00354743
NACC1	ENSG00000160877	0.688957	0.00355419
RHBDD2	ENSG00000005486	0.505439	0.00359344
MRPL36	ENSG00000171421	-1.1615	0.00359344
HIPK3	ENSG00000110422	-0.774902	0.0036073
ZNF335	ENSG00000198026	0.73275	0.0036073
SORBS3	ENSG00000120896	0.779096	0.0036073
PRRT1	ENSG00000204314	2.38991	0.0036073
FAM86C1	ENSG00000158483	1.11763	0.00362398
STK35	ENSG00000125834	0.6059	0.00365941
SP3	ENSG00000172845	-0.979602	0.00366435
PNRC1	ENSG00000146278	0.818218	0.00367279
B4GALT2	ENSG00000117411	0.544768	0.00367279
CAPN1	ENSG00000014216	0.667012	0.00367279
PRKCI	ENSG00000163558	-1.1921	0.00369526
ZNF70	ENSG00000187792	1.07835	0.00370104
ICT1	ENSG00000167862	-1.51536	0.00370104
CDIP1	ENSG00000089486	0.875169	0.00370104
COPRS	ENSG00000172301	-1.00653	0.00371989
HSPG2	ENSG00000142798	0.708005	0.0037264
HMGXB4	ENSG00000100281	-0.585311	0.00377613
GDI2	ENSG00000057608	-0.445174	0.003779
IRF1	ENSG00000125347	0.942421	0.00383178
CNOT4	ENSG00000080802	0.592691	0.00383364
C15orf65	ENSG00000261652	3.98238	0.00383766
FGFRL1	ENSG00000127418	0.666882	0.00384151
GNPNAT1	ENSG00000100522	-1.03176	0.00384714
PYCRL	ENSG00000104524	1.06401	0.00385836
CPLX2	ENSG00000145920	2.58895	0.00385845
GABRB3	ENSG00000166206	2.40147	0.00386404
CAPNS1	ENSG00000126247	0.560065	0.00386515
KIAA0195	ENSG00000177728	0.664314	0.00387447
CTSA	ENSG00000064601	0.444687	0.00388899
ALKBH1	ENSG00000100601	-0.837042	0.00389721
GATAD2A	ENSG00000167491	0.512644	0.00389721
CCNK	ENSG00000090061	0.724556	0.00389721
TMBIM6	ENSG00000139644	-0.230982	0.00391258
FBXO46	ENSG00000177051	0.68605	0.00392725
CYP24A1	ENSG00000019186	2.58791	0.00393245
INTS1	ENSG00000164880	0.645002	0.00393316
APPL2	ENSG00000136044	-0.607966	0.00395038
CPLX1	ENSG00000168993	6.01654	0.00396744
GAL3ST1	ENSG00000128242	4.17213	0.00397113
NHS	ENSG00000188158	1.25146	0.00397144
GULP1	ENSG00000144366	-1.17497	0.00397324
RNMTL1	ENSG00000171861	-2.30981	0.00401756
KBTBD2	ENSG00000170852	-1.36594	0.00404274
RUSC1	ENSG00000160753	0.613509	0.00404855
PPIL2	ENSG00000100023	0.499659	0.00407115
LIMK1	ENSG00000106683	0.628141	0.0040904
GPRC5B	ENSG00000167191	1.13213	0.00409256
KRTAP4-12	ENSG00000213416	-2.4685	0.00409714
SDHB	ENSG00000117118	-0.791002	0.00412244
RNF7	ENSG00000114125	-1.08028	0.00412896
HSP90AA1	ENSG00000080824	-0.499331	0.00412896
MLLT1	ENSG00000130382	0.679834	0.00413608
SLC24A1	ENSG00000074621	1.11557	0.00413981
ARID3B	ENSG00000179361	-1.16338	0.00415869
UHRF1BP1	ENSG00000065060	0.838722	0.00415869
EMP3	ENSG00000142227	0.590706	0.00418587
SMS	ENSG00000102172	-0.54133	0.00418594
FAM168A	ENSG00000054965	0.68594	0.00419323
SLC35E1	ENSG00000127526	0.462449	0.00422893
RARA	ENSG00000131759	0.755242	0.00424405
ZNRF1	ENSG00000186187	0.717058	0.00424426
SCOC	ENSG00000153130	-1.97806	0.00426144
C8orf4	ENSG00000176907	5.10025	0.00426484
PRCC	ENSG00000143294	0.524623	0.00428383
NOP10	ENSG00000182117	-0.679408	0.00429954
FASTKD3	ENSG00000124279	-1.60082	0.00430519
ABHD2	ENSG00000140526	0.470527	0.004332
HKDC1	ENSG00000156510	4.90723	0.00433824
SVIL	ENSG00000197321	0.54552	0.0043451
BUB3	ENSG00000154473	-0.403751	0.00438827
PRSS16	ENSG00000112812	4.92094	0.00440179
NRG1	ENSG00000157168	-0.596031	0.00446147
CCNT2	ENSG00000082258	-1.28507	0.00446848
DUSP8	ENSG00000184545	1.0964	0.00447725
GPRIN2	ENSG00000204175	4.04251	0.00448371
ELOVL5	ENSG00000012660	-0.497194	0.00448371
TRUB1	ENSG00000165832	-1.13463	0.00449004
SCFD1	ENSG00000092108	-1.33985	0.00449218
SLC25A35	ENSG00000125434	1.26603	0.00449933
TBL1X	ENSG00000101849	0.541763	0.00453874
MAPK7	ENSG00000166484	0.701742	0.0045567
CES2	ENSG00000172831	0.608586	0.00456312
PURA	ENSG00000185129	-1.30857	0.00456942
RALGDS	ENSG00000160271	0.66784	0.00456942
NEBL	ENSG00000078114	4.70299	0.00458907
MAML1	ENSG00000161021	0.57984	0.00460071
SERPINB8	ENSG00000166401	-0.967227	0.00463218
ZBTB45	ENSG00000119574	0.803015	0.004651
MED25	ENSG00000104973	0.819282	0.00465962
BRCA1	ENSG00000012048	1.02428	0.00469675
CCNB1	ENSG00000134057	-0.420644	0.0047012
TGOLN2	ENSG00000152291	0.320731	0.00470702
C17orf96	ENSG00000179294	2.59448	0.00471328
RAPGEF1	ENSG00000107263	0.637434	0.00472584
PKMYT1	ENSG00000127564	1.17022	0.00476761
SERP1	ENSG00000120742	-0.442751	0.00478171
TRAM1	ENSG00000067167	-0.557609	0.00478171
MARK4	ENSG00000007047	0.757741	0.00478171
ANXA7	ENSG00000138279	-0.72719	0.00482527
SOCS2	ENSG00000120833	-1.32018	0.00482527
TANC2	ENSG00000170921	0.548937	0.00483101
PIM1	ENSG00000137193	0.877536	0.00484661
S100A6	ENSG00000197956	-0.749738	0.00484661
TPT1	ENSG00000133112	-1.18799	0.00484661
ELF3	ENSG00000163435	2.67909	0.00485937
LYRM4	ENSG00000214113	-1.0457	0.00488912
COBL	ENSG00000106078	4.06034	0.00488912
PIANP	ENSG00000139200	1.01409	0.00491687
TMEM63B	ENSG00000137216	0.626322	0.0049313
EDC4	ENSG00000038358	0.615824	0.0049313
MPRIP	ENSG00000133030	0.292105	0.00493749
ZDHHC9	ENSG00000188706	0.456841	0.00494425
CTD-2020K17.3	ENSG00000233175	5.62147	0.0049806
SBF1	ENSG00000100241	0.60147	0.00498166
SLC29A2	ENSG00000174669	2.11918	0.0049934
ERBB2	ENSG00000141736	0.677408	0.00500373
SGK494	ENSG00000167524	5.54828	0.00500373
TMEM55A	ENSG00000155099	-0.756043	0.00503411
MRGPRF	ENSG00000172935	1.05646	0.00506306
TUBA4A	ENSG00000127824	0.927409	0.00510709
RBM28	ENSG00000106344	0.502246	0.00510709
AVPI1	ENSG00000119986	0.971394	0.0051086
RPS13	ENSG00000110700	-0.85249	0.00511897
LMNB2	ENSG00000176619	0.478486	0.0051714
GAB1	ENSG00000109458	0.923695	0.00521678
NFRKB	ENSG00000170322	0.69221	0.0052428
INF2	ENSG00000203485	0.560054	0.00527102
CRKL	ENSG00000099942	0.515715	0.00527702
PVRL2	ENSG00000130202	0.479164	0.0053012
BAG6	ENSG00000204463	0.586403	0.0053311
PTCD3	ENSG00000132300	-0.7591	0.0053311
CYFIP2	ENSG00000055163	0.505981	0.0053311
MANEA	ENSG00000172469	-1.1766	0.00535885
KRT8	ENSG00000170421	1.60598	0.00537794
GRAMD1B	ENSG00000023171	0.880279	0.00538064
RPP25	ENSG00000178718	1.70477	0.00541545
FLNB	ENSG00000136068	0.375812	0.00541706
CALM3	ENSG00000160014	0.488792	0.00541706
AC092171.4	ENSG00000230733	0.683426	0.00542636
RPL27A	ENSG00000166441	-0.667637	0.0054429
PGM2	ENSG00000169299	-1.01606	0.00544297
HSBP1	ENSG00000230989	-0.771693	0.00548262
IKZF4	ENSG00000123411	0.977351	0.00548262
PEX6	ENSG00000124587	1.99035	0.00548666
ZEB1	ENSG00000148516	-0.57377	0.00548883
HIF1A	ENSG00000100644	-0.419918	0.00549476
MPG	ENSG00000103152	-1.30581	0.00549532
CLEC16A	ENSG00000038532	0.648182	0.00551821
PACS2	ENSG00000179364	0.691086	0.00554792
C16orf62	ENSG00000103544	0.455407	0.00556609
FAM196B	ENSG00000204767	-1.12159	0.00559258
ZNF329	ENSG00000181894	-1.72806	0.00561253
CDKN1A	ENSG00000124762	0.551215	0.00561253
PPA1	ENSG00000180817	-0.858754	0.00565203
MOB1A	ENSG00000114978	-0.532363	0.00565203
MRPL3	ENSG00000114686	-0.592778	0.00566529
QKI	ENSG00000112531	-0.43187	0.0056713
CDC42EP4	ENSG00000179604	0.499896	0.00569469
ADAM15	ENSG00000143537	0.808697	0.00569469
CCDC22	ENSG00000101997	0.863985	0.00577622
ATP13A1	ENSG00000105726	0.553639	0.00579242
YLPM1	ENSG00000119596	0.528759	0.00580427
REEP5	ENSG00000129625	-0.536063	0.00582972
THRAP3	ENSG00000054118	0.448719	0.00584107
CTC-503J8.6	ENSG00000267427	0.701932	0.00594817
DNAJB2	ENSG00000135924	1.09093	0.00601887
SALL2	ENSG00000165821	0.984207	0.00603372
ABTB2	ENSG00000166016	0.899734	0.00603596
DDX39A	ENSG00000123136	-0.860441	0.00605828
BTN2A1	ENSG00000112763	-0.809957	0.00607127
CDIPT	ENSG00000103502	0.5401	0.0060777
RNF214	ENSG00000167257	0.732947	0.00609207
ST6GALNAC2	ENSG00000070731	5.96356	0.00615098
FBXO5	ENSG00000112029	-0.765333	0.0061665
FBLN1	ENSG00000077942	0.519325	0.0061872
ELMO1	ENSG00000155849	4.36845	0.00619415
BTG2	ENSG00000159388	0.702434	0.00619958
RHOG	ENSG00000177105	0.535567	0.00621846
SFN	ENSG00000175793	2.71272	0.00622408
BZW1	ENSG00000082153	-1.08638	0.00626148
DAB2IP	ENSG00000136848	0.642802	0.00626488
EVL	ENSG00000196405	0.618872	0.00628062
TNRC6B	ENSG00000100354	0.746225	0.00631609
AC005943.5	ENSG00000267161	1.15862	0.00635062
ANKRD1	ENSG00000148677	-5.29768	0.00635599
BTBD9	ENSG00000183826	0.888948	0.00635599
RPL36	ENSG00000130255	-0.869087	0.00639903
FAM127C	ENSG00000212747	0.678822	0.00640578
IGF2	ENSG00000167244	0.683579	0.00640578
RAB36	ENSG00000100228	0.845724	0.00643782
UEVLD	ENSG00000151116	-1.17089	0.00643782
POM121	ENSG00000196313	0.764898	0.00643826
NFIB	ENSG00000147862	1.98785	0.00644246
DCP1B	ENSG00000151065	0.704091	0.00644246
IRAK1	ENSG00000184216	0.645445	0.00644246
ZNF655	ENSG00000197343	-0.699587	0.00644246
KRT4	ENSG00000170477	4.12594	0.00644279
JAK1	ENSG00000162434	0.318509	0.00644279
PITPNM2	ENSG00000090975	0.69037	0.00644279
RHOBTB2	ENSG00000008853	0.842382	0.00649031
TPD52	ENSG00000076554	3.45451	0.00649031
WIZ	ENSG00000011451	0.598297	0.00649031
CKB	ENSG00000166165	0.584036	0.00650686
INADL	ENSG00000132849	2.89632	0.00650958
NDUFV2P1	ENSG00000267809	-5.61321	0.00650958
RP11-244F12.3	ENSG00000259498	-2.96044	0.00656939
PLXND1	ENSG00000004399	0.57298	0.00656939
NGEF	ENSG00000066248	4.92533	0.00657589
ITGA3	ENSG00000005884	0.449759	0.00657589
RP11-357C3.3	ENSG00000235437	0.757709	0.00657589
PNMA2	ENSG00000240694	4.73108	0.00662913
OSTM1	ENSG00000081087	-1.27716	0.00663356
SNX33	ENSG00000173548	0.644222	0.00663356
IL1RAP	ENSG00000196083	-1.24582	0.00665083
LLGL1	ENSG00000131899	0.623057	0.00665118
COA3	ENSG00000183978	-0.710365	0.00686275
MOSPD3	ENSG00000106330	0.831278	0.00686416
SRSF11	ENSG00000116754	-0.647059	0.0068719
NUP210	ENSG00000132182	2.45426	0.0068719
TMCO1	ENSG00000143183	-0.636187	0.00687687
MUC5B	ENSG00000117983	2.67697	0.0068805
ZNF638	ENSG00000075292	-0.623514	0.00690511
C1orf233	ENSG00000228594	0.967964	0.00693462
RP1-74M1.3	ENSG00000272796	0.782637	0.00698576
ADM2	ENSG00000128165	1.75617	0.00703393
GPATCH8	ENSG00000186566	0.487632	0.00703684
MKI67	ENSG00000148773	0.472077	0.00705633
MYH10	ENSG00000133026	0.421386	0.00711032
TCOF1	ENSG00000070814	0.482536	0.00711935
KLF10	ENSG00000155090	-0.460611	0.00714815
SH3RF2	ENSG00000156463	0.912346	0.00714815
CDK12	ENSG00000167258	0.460825	0.00714815
CCDC64	ENSG00000135127	5.7318	0.00714815
KMT2A	ENSG00000118058	0.604058	0.00714815
RDX	ENSG00000137710	-0.60218	0.00714815
NCKAP5L	ENSG00000167566	0.782072	0.0071702
LYSMD2	ENSG00000140280	-1.91304	0.00721596
MIR3916	ENSG00000227671	-2.78694	0.00722414
MRPL46	ENSG00000259494	-3.69825	0.00723231
DNAAF2	ENSG00000165506	-2.35407	0.0072495
IMPDH2	ENSG00000178035	0.551943	0.00726611
ARHGAP23	ENSG00000225485	0.52973	0.00728657
FAR1	ENSG00000197601	-1.18391	0.00731291
EEPD1	ENSG00000122547	1.21786	0.00732096
GATA3	ENSG00000107485	2.27498	0.00732096
TXLNA	ENSG00000084652	0.468805	0.00732096
RPS25	ENSG00000118181	-0.833984	0.00732193
TSG101	ENSG00000074319	-0.529135	0.00733601
MCM5	ENSG00000100297	0.592436	0.00733601
RBFOX3	ENSG00000167281	4.46167	0.00739365
MAP3K7CL	ENSG00000156265	-1.97263	0.00740215
CHP1	ENSG00000187446	0.512047	0.00740215
SUN2	ENSG00000100242	0.864926	0.00741168
NR5A2	ENSG00000116833	2.36697	0.00742184
TMEM184B	ENSG00000198792	0.514261	0.00748351
PPP2CA	ENSG00000113575	-0.766402	0.00756471
TBC1D16	ENSG00000167291	0.637645	0.00759327
WSB1	ENSG00000109046	-0.956091	0.00760049
C1orf131	ENSG00000143633	-1.78689	0.00760152
YBX3	ENSG00000060138	0.391439	0.00762551
PUM1	ENSG00000134644	0.398201	0.00764849
FSCN1	ENSG00000075618	0.587175	0.00768025
CBX6	ENSG00000183741	0.811147	0.00768382
CDK2AP2	ENSG00000167797	0.593799	0.00770996
GPX2	ENSG00000176153	2.54738	0.00776094
MARCKSL1	ENSG00000175130	0.433511	0.00787924
ZNF318	ENSG00000171467	0.592265	0.00790027
C20orf27	ENSG00000101220	0.794497	0.00790089
IQCE	ENSG00000106012	0.611676	0.00793466
PPP2R1A	ENSG00000105568	0.385184	0.00793466
HEXB	ENSG00000049860	-0.562245	0.00793466
AIFM1	ENSG00000156709	1.25921	0.00793466
MYEOV2	ENSG00000172428	-1.46758	0.00797106
PRUNE	ENSG00000143363	0.886701	0.00803318
MKL2	ENSG00000186260	0.833356	0.00803374
ARHGAP18	ENSG00000146376	-0.81002	0.0080692
RP3-417G15.1	ENSG00000227008	-3.34536	0.0080692
BAI2	ENSG00000121753	0.781573	0.00808779
GLIPR1	ENSG00000139278	-0.867889	0.00808779
DUSP3	ENSG00000108861	-0.386965	0.0081133
HMGXB3	ENSG00000113716	0.452682	0.00816422
FBXL7	ENSG00000183580	0.787241	0.00826585
HMGN1	ENSG00000205581	-0.698921	0.00826585
ZNFX1	ENSG00000124201	0.372524	0.00833991
AP1S3	ENSG00000152056	-5.00653	0.00834589
PCNA	ENSG00000132646	-0.583248	0.00834589
IGSF3	ENSG00000143061	2.76331	0.00834913
RPAP1	ENSG00000103932	0.726269	0.00835656
GTF2I	ENSG00000077809	0.561776	0.0083624
ATP1A1	ENSG00000163399	0.415501	0.0083624
PRR15	ENSG00000176532	4.92848	0.00840665
PRKCZ	ENSG00000067606	3.15149	0.00844042
ADK	ENSG00000156110	-1.43052	0.00844287
EIF2S1	ENSG00000134001	-0.634511	0.0084546
TMEM123	ENSG00000152558	-0.498826	0.00845897
TNS4	ENSG00000131746	2.85861	0.00846586
CLU	ENSG00000120885	0.415197	0.00852771
DBF4B	ENSG00000161692	0.786348	0.00852771
NF2	ENSG00000186575	0.416527	0.00854572
SSH1	ENSG00000084112	0.377026	0.0086311
CDK17	ENSG00000059758	-0.790237	0.00863113
ACACB	ENSG00000076555	1.09324	0.00865211
EHMT2	ENSG00000204371	0.590186	0.00867032
LRFN1	ENSG00000128011	2.58307	0.00873495
RWDD4	ENSG00000182552	-1.22338	0.00875508
STEAP1	ENSG00000164647	-1.49081	0.00881018
IP6K1	ENSG00000176095	0.665628	0.00881406
TCTN3	ENSG00000119977	0.479389	0.00881875
ARID1B	ENSG00000049618	0.449794	0.00881875
FOXA2	ENSG00000125798	2.7906	0.00882234
CPSF3L	ENSG00000127054	0.556551	0.00884506
DESI2	ENSG00000121644	-0.512952	0.00884506
SCAMP4	ENSG00000227500	0.924705	0.00887681
LTBP3	ENSG00000168056	0.620867	0.00888398
CDC42SE1	ENSG00000197622	-0.459119	0.00891408
LAMTOR5	ENSG00000134248	-1.25637	0.00891408
MYO5B	ENSG00000167306	3.22292	0.00891408
SMPD1	ENSG00000166311	0.555687	0.00900619
PEX26	ENSG00000215193	0.586573	0.00903276
TMEM164	ENSG00000157600	0.607509	0.0090534
PRR12	ENSG00000126464	0.831916	0.0090534
PELP1	ENSG00000141456	0.714678	0.00907818
MVK	ENSG00000110921	1.14149	0.00908739
PDLIM1	ENSG00000107438	0.348778	0.00912932
KLHL5	ENSG00000109790	-0.526986	0.00912932
MYBBP1A	ENSG00000132382	0.62766	0.00914094
ACSL4	ENSG00000068366	-0.72005	0.00915522
SMG9	ENSG00000105771	0.552084	0.00916354
MRPS21	ENSG00000187145	-1.01049	0.00916354
DCBLD2	ENSG00000057019	-0.274051	0.00917694
TMEM261	ENSG00000137038	-0.647781	0.00918895
ECD	ENSG00000122882	-0.594952	0.00919433
ZNF689	ENSG00000156853	0.769408	0.00919433
AL161915.1	ENSG00000212670	4.41262	0.00925859
SIX5	ENSG00000177045	1.31355	0.0093426
DAB2	ENSG00000153071	0.506531	0.00935667
PKP3	ENSG00000184363	3.01892	0.00935667
TBC1D10B	ENSG00000169221	0.773348	0.0093892
AZI1	ENSG00000141577	1.23042	0.00942543
ZFAND2A	ENSG00000178381	-1.09536	0.00949578
AMZ2P1	ENSG00000214174	-2.67371	0.00949578
MRPL17	ENSG00000158042	-0.756111	0.00949578
CITED2	ENSG00000164442	0.491263	0.00951992
STT3A	ENSG00000134910	0.435905	0.00954127
NCLN	ENSG00000125912	0.632991	0.00955753
NAB1	ENSG00000138386	-1.08872	0.00956296
MTUS1	ENSG00000129422	2.16519	0.00956906
PYGB	ENSG00000100994	0.474932	0.00960322
NDUFA11	ENSG00000174886	-0.862216	0.00964725
NGLY1	ENSG00000151092	-1.55469	0.00968846
MTOR	ENSG00000198793	0.524924	0.00969186
E2F3	ENSG00000112242	-0.526924	0.0097112
CYB5R3	ENSG00000100243	0.549391	0.00972373
TMEM50A	ENSG00000183726	-0.638881	0.00973907
ARHGAP17	ENSG00000140750	0.694265	0.00974242
CHCHD2	ENSG00000106153	-0.59765	0.00976299
SIK3	ENSG00000160584	0.475741	0.00976299
POLD2	ENSG00000106628	0.517416	0.00978087
MALT1	ENSG00000172175	-1.0536	0.00982819
EIF2B1	ENSG00000111361	-0.477272	0.00983794
TNPO3	ENSG00000064419	0.414144	0.00986451
SH3BP4	ENSG00000130147	0.375373	0.00993044
TPX2	ENSG00000088325	0.342843	0.00996416
SNX10	ENSG00000086300	5.92645	0.00996416
WRAP53	ENSG00000141499	0.890191	0.00998458
RNF43	ENSG00000108375	4.36959	0.00998458
USP22	ENSG00000124422	0.413205	0.0100425
CCT4	ENSG00000115484	-0.663757	0.0100558
LAMP1	ENSG00000185896	0.399776	0.010063
TRIM44	ENSG00000166326	0.553447	0.0101223
HMGN4	ENSG00000182952	-0.95344	0.010138
AC004257.3	ENSG00000270143	0.85228	0.0101758
ZCCHC2	ENSG00000141664	0.847428	0.0101758
KRT7	ENSG00000135480	2.33684	0.010223
SMCR8	ENSG00000176994	0.736344	0.0102541
DPF2	ENSG00000133884	0.397327	0.0103049
ATP5F1	ENSG00000116459	-0.693905	0.0103049
TRNT1	ENSG00000072756	-2.26359	0.0103088
FRG1	ENSG00000109536	-1.15301	0.0103166
ALCAM	ENSG00000170017	-0.391936	0.0103238
ARNT	ENSG00000143437	0.530653	0.0103238
NBR2	ENSG00000198496	1.51806	0.0104511
GPT2	ENSG00000166123	0.869337	0.0104511
SPATS2	ENSG00000123352	-0.486289	0.0104511
TMEM68	ENSG00000167904	-1.36898	0.0104951
PARVB	ENSG00000188677	0.504361	0.0104951
ANKRD46	ENSG00000186106	-2.10183	0.0105325
RPL6	ENSG00000089009	-0.407199	0.0105591
SEZ6L2	ENSG00000174938	0.786431	0.0105591
SIRPA	ENSG00000198053	0.412424	0.0105591
SLC7A2	ENSG00000003989	-0.881025	0.0105591
ARAP1	ENSG00000186635	0.861205	0.0105848
PXDC1	ENSG00000168994	-0.937373	0.0105945
POLDIP3	ENSG00000100227	0.430354	0.010596
PAXBP1	ENSG00000159086	-1.05823	0.0106562
AKR1B10P1	ENSG00000213606	2.80723	0.0107006
RPL28	ENSG00000108107	0.445068	0.0107022
ATP6V0E2	ENSG00000171130	0.911003	0.0107481
CHCHD10	ENSG00000250479	0.756955	0.010761
RPL13AP7	ENSG00000213885	-2.17824	0.0107938
DPM3	ENSG00000179085	-1.79701	0.0108212
FAM86A	ENSG00000118894	0.961125	0.0108307
CACNG4	ENSG00000075461	1.15092	0.0108839
FAM35A	ENSG00000122376	-1.32907	0.0109383
SLC35C1	ENSG00000181830	0.653312	0.0109416
NBPF1	ENSG00000219481	0.613799	0.0109416
TTC7B	ENSG00000165914	0.461353	0.0110021
NCOR2	ENSG00000196498	0.624226	0.0110075
FZR1	ENSG00000105325	0.654419	0.0110206
USF2	ENSG00000105698	0.635745	0.0110251
NNMT	ENSG00000166741	-1.23579	0.0110392
CTD-2044J15.2	ENSG00000272520	-1.75658	0.0110455
ZFHX4	ENSG00000091656	0.672226	0.0110753
SLC46A1	ENSG00000076351	1.58528	0.0110753
C2orf81	ENSG00000159239	2.09553	0.0110753
DDX55	ENSG00000111364	-1.22577	0.0110753
COTL1	ENSG00000103187	0.408531	0.0110811
TRIM7	ENSG00000146054	5.16682	0.0110976
CCDC92	ENSG00000119242	0.502996	0.0112222
PLD2	ENSG00000129219	0.719104	0.0112726
MTDH	ENSG00000147649	-0.6666	0.0112726
RAVER1	ENSG00000161847	0.857021	0.011279
MYPOP	ENSG00000176182	0.957773	0.011299
RAB1B	ENSG00000174903	0.602513	0.011299
GABARAPL2	ENSG00000034713	-1.54669	0.011299
IL6R	ENSG00000160712	1.96265	0.0113229
ATP6V1E1	ENSG00000131100	-0.516697	0.0113308
PLEC	ENSG00000178209	0.640772	0.0115349
LPAR6	ENSG00000139679	-6.59836	0.0115421
SSH3	ENSG00000172830	0.672922	0.0115661
MFSD5	ENSG00000182544	0.820607	0.0115671
CALM2	ENSG00000143933	-1.29652	0.0116146
MGST2	ENSG00000085871	2.17667	0.0116299
RPH3AL	ENSG00000181031	1.71679	0.0116299
RPL21	ENSG00000122026	-1.06368	0.0116377
MLLT6	ENSG00000108292	0.609262	0.0116655
BST1	ENSG00000109743	-1.40479	0.0116723
NHP2L1	ENSG00000100138	-0.381848	0.0116784
MDGA1	ENSG00000112139	0.904305	0.0116784
COQ10B	ENSG00000115520	-1.42281	0.0116784
LIG4	ENSG00000174405	-2.00208	0.0117706
FSTL1	ENSG00000163430	-0.440209	0.0117712
ZCRB1	ENSG00000139168	-0.682466	0.0118034
DNAJB9	ENSG00000128590	-2.53446	0.0118302
DPYSL4	ENSG00000151640	0.62526	0.0118559
HNMT	ENSG00000150540	6.10261	0.01186
TMEM109	ENSG00000110108	0.464371	0.0118649
KIAA2013	ENSG00000116685	0.619055	0.0118781
POLR2E	ENSG00000099817	0.631856	0.0118781
UQCRFS1	ENSG00000169021	-0.732438	0.0118864
EEF2	ENSG00000167658	0.469368	0.011921
C1S	ENSG00000182326	-0.926311	0.0119995
EIF3L	ENSG00000100129	0.348767	0.0120148
ASCC2	ENSG00000100325	0.456541	0.0120732
MRPS14	ENSG00000120333	-0.970492	0.0120732
UCK2	ENSG00000143179	-0.430522	0.0120963
MIR24-2	ENSG00000267519	-1.83792	0.0121029
OLFML2A	ENSG00000185585	0.647586	0.0121029
ASAH1	ENSG00000104763	-0.84493	0.0121029
PGAP2	ENSG00000148985	0.730993	0.0121164
MAZ	ENSG00000103495	0.854254	0.0121758
TEX264	ENSG00000164081	0.768444	0.0121804
HFE	ENSG00000010704	-1.40512	0.0121926
KANK2	ENSG00000197256	0.419534	0.0121926
ACKR3	ENSG00000144476	4.23564	0.0122515
RAB40C	ENSG00000197562	0.791358	0.0122926
MUC5AC	ENSG00000215182	3.02605	0.012299
PAQR3	ENSG00000163291	-0.915247	0.012299
ZNF432	ENSG00000256087	-1.75129	0.0123062
TAF8	ENSG00000137413	0.719366	0.0123062
VARS	ENSG00000204394	0.536214	0.0123062
JMY	ENSG00000152409	1.46134	0.0123343
POLR2G	ENSG00000168002	-0.607727	0.0123639
LGI3	ENSG00000168481	4.78585	0.0123854
UROS	ENSG00000188690	-0.795434	0.0123854
SLC27A4	ENSG00000167114	0.642778	0.0123871
ERBB2IP	ENSG00000112851	-0.574075	0.0124733
ZCCHC14	ENSG00000140948	0.579934	0.0125178
RHEB	ENSG00000106615	-0.968934	0.0125395
CP	ENSG00000047457	4.77693	0.0125691
WWTR1	ENSG00000018408	-0.409624	0.0125691
LMOD1	ENSG00000163431	1.37862	0.0125691
C1QTNF1	ENSG00000173918	1.02564	0.0125696
CDC123	ENSG00000151465	-0.850513	0.0125736
CLUH	ENSG00000132361	0.57833	0.0125763
HERC6	ENSG00000138642	-5.1065	0.0126091
GNA11	ENSG00000088256	0.429757	0.0126541
LEPREL1	ENSG00000090530	-0.524151	0.0126864
COMMD5	ENSG00000170619	-1.24159	0.0127084
KCND1	ENSG00000102057	1.1828	0.0127766
MBP	ENSG00000197971	-2.2972	0.0127915
FKBP5	ENSG00000096060	0.708303	0.0128303
RP11-284F21.10	ENSG00000272405	3.25571	0.0128517
SCAF1	ENSG00000126461	0.653051	0.0128613
RAP1GAP	ENSG00000076864	2.49749	0.012884
DNM2	ENSG00000079805	0.523647	0.0129091
PGLS	ENSG00000130313	0.607277	0.0130597
SMARCA2	ENSG00000080503	0.572929	0.0130601
MIEN1	ENSG00000141741	-0.605521	0.0130769
DGCR2	ENSG00000070413	0.522825	0.0130776
RNF181	ENSG00000168894	-0.699724	0.0130988
HIP1	ENSG00000127946	0.488956	0.0131057
MVB12B	ENSG00000196814	0.845122	0.0131094
SLC10A4	ENSG00000145248	4.58942	0.0131778
MSN	ENSG00000147065	0.338404	0.0132426
QRICH1	ENSG00000198218	0.471207	0.0132472
ANKZF1	ENSG00000163516	1.36677	0.0132472
BMP4	ENSG00000125378	1.61115	0.0132472
NONO	ENSG00000147140	0.368693	0.0132951
HJURP	ENSG00000123485	-0.360066	0.0133107
DPYSL3	ENSG00000113657	0.381459	0.0133209
BAX	ENSG00000087088	0.533	0.013381
GDPGP1	ENSG00000183208	5.65003	0.013381
LIX1L	ENSG00000152022	0.537017	0.0134701
CRTC3	ENSG00000140577	0.497172	0.0135254
SLC25A44	ENSG00000160785	0.421566	0.0135361
MRPS25	ENSG00000131368	-1.23499	0.0135361
MGAT4B	ENSG00000161013	0.428294	0.0136446
ADD2	ENSG00000075340	2.53634	0.0136601
HERC2	ENSG00000128731	0.580413	0.0137081
ANAPC11	ENSG00000141552	-1.05111	0.0137081
LOXL2	ENSG00000134013	0.304242	0.013714
CDR2L	ENSG00000109089	0.601644	0.0137522
RBPMS	ENSG00000157110	0.494129	0.0137817
SNRNP40	ENSG00000060688	-0.796074	0.0137964
COASY	ENSG00000068120	0.568795	0.0137964
CHPF	ENSG00000123989	0.649918	0.0138014
EXOC6B	ENSG00000144036	0.754609	0.0138022
ABL2	ENSG00000143322	-0.636661	0.0138658
TSACC	ENSG00000163467	-4.86837	0.0138658
ZNF768	ENSG00000169957	0.592421	0.0139475
SPINT2	ENSG00000167642	3.34481	0.0140239
LDLRAP1	ENSG00000157978	0.752136	0.0140433
PKN3	ENSG00000160447	0.975943	0.0140815
LTBP4	ENSG00000090006	0.591208	0.0141058
TRAPPC4	ENSG00000196655	-0.810131	0.0141462
TMUB1	ENSG00000164897	0.713537	0.0141599
BTBD10	ENSG00000148925	-1.0444	0.0141599
TTLL5	ENSG00000119685	0.610255	0.0142192
RPS23P8	ENSG00000230629	6.29272	0.0142736
RP11-175B9.3	ENSG00000236439	-3.19275	0.0142919
PIGA	ENSG00000165195	-1.56819	0.0143068
LRP1	ENSG00000123384	0.504316	0.0143476
DCAF5	ENSG00000139990	0.463888	0.0143476
CD9	ENSG00000010278	-0.663583	0.0143593
ZFP64	ENSG00000020256	0.581006	0.0143643
ACOT7	ENSG00000097021	0.435818	0.0143932
UBE2D3	ENSG00000109332	-0.397767	0.0144463
UHRF1	ENSG00000034063	0.760479	0.0144463
C11orf48	ENSG00000162194	-0.478302	0.0144731
RRBP1	ENSG00000125844	0.431487	0.0144956
EP400	ENSG00000183495	0.507145	0.0144956
MOV10	ENSG00000155363	0.517212	0.0144985
BNIP3	ENSG00000176171	-0.67323	0.0145324
CLN6	ENSG00000128973	0.527217	0.0145778
SKP1	ENSG00000113558	-0.665377	0.0145854
UQCRH	ENSG00000173660	-0.752123	0.0145854
MTERF	ENSG00000127989	-1.70836	0.0146076
RFX2	ENSG00000087903	0.883355	0.0147234
WASF1	ENSG00000112290	0.725032	0.0147234
PAIP1	ENSG00000172239	-0.657921	0.0147339
ZRANB2	ENSG00000132485	-0.941604	0.0148069
KCTD9	ENSG00000104756	-1.29186	0.0148337
SNX27	ENSG00000143376	0.521305	0.0148658
ZNF703	ENSG00000183779	0.641135	0.0148658
FA2H	ENSG00000103089	2.53522	0.0148658
NDUFA12	ENSG00000184752	-1.13926	0.0148658
SMC1A	ENSG00000072501	0.380273	0.0149104
SPIRE2	ENSG00000204991	-2.4414	0.014978
AGO4	ENSG00000134698	-1.12975	0.0150171
PRPF6	ENSG00000101161	0.498578	0.0150329
KIF5B	ENSG00000170759	-0.489532	0.0150552
ARF4	ENSG00000168374	-0.432609	0.0150938
XKR8	ENSG00000158156	0.89281	0.0151414
UBE2O	ENSG00000175931	0.551084	0.0151419
POLE	ENSG00000177084	0.510539	0.0151642
ZNF414	ENSG00000133250	0.809676	0.0152346
S100A13	ENSG00000189171	-1.42515	0.0152491
TONSL	ENSG00000160949	0.823813	0.0152491
RNF135	ENSG00000181481	0.745571	0.0152618
WDR6	ENSG00000178252	0.649383	0.0152618
MDH1	ENSG00000014641	-0.495122	0.0152709
AZI2	ENSG00000163512	-0.952076	0.0152995
RAB5B	ENSG00000111540	1.26466	0.0153188
ZNF845	ENSG00000213799	-4.99661	0.0154142
PDXK	ENSG00000160209	0.451648	0.0154229
SSR4	ENSG00000180879	-0.57631	0.0154363
LINC00473	ENSG00000223414	4.25937	0.0154636
FAM20B	ENSG00000116199	-0.532547	0.0154636
MADD	ENSG00000110514	0.477244	0.0155105
MYC	ENSG00000136997	-0.401676	0.0155105
ZYX	ENSG00000159840	0.540633	0.015606
INTS3	ENSG00000143624	0.441043	0.0156236
SF3B3	ENSG00000189091	0.329939	0.0156528
DTX4	ENSG00000110042	0.846832	0.015754
C17orf103	ENSG00000154035	1.50738	0.0158499
SSR2	ENSG00000163479	-0.400775	0.0158762
RAD51D	ENSG00000185379	1.79061	0.0159567
NOL9	ENSG00000162408	0.663741	0.0160149
PLAGL2	ENSG00000126003	0.488176	0.0160149
TIA1	ENSG00000116001	-1.17676	0.01619
ZDBF2	ENSG00000204186	-1.42855	0.0163232
RP11-492E3.2	ENSG00000227619	-4.72653	0.0163255
ATP6V0D1	ENSG00000159720	0.443065	0.0163527
ZC3H4	ENSG00000130749	0.664883	0.0163548
MFSD12	ENSG00000161091	0.592514	0.0163809
ZHX1	ENSG00000165156	-1.06891	0.0164421
CLDN1	ENSG00000163347	-0.472865	0.0164783
TIMM9	ENSG00000100575	-0.713785	0.016505
GATA6	ENSG00000141448	-1.76641	0.0165131
BRD2	ENSG00000204256	0.327049	0.0165631
ATP2A2	ENSG00000174437	0.234342	0.0165878
CBFA2T2	ENSG00000078699	0.660618	0.0166251
ZNF687	ENSG00000143373	0.763411	0.0166319
CNKSR3	ENSG00000153721	0.922381	0.0167644
EIF1AX	ENSG00000173674	-1.04942	0.0167656
HDGFRP2	ENSG00000167674	0.592876	0.016783
FAU	ENSG00000149806	-0.67067	0.0168122
TMCC1	ENSG00000172765	0.570532	0.0168789
DDIT4L	ENSG00000145358	-2.46566	0.0169204
DHX8	ENSG00000067596	0.447454	0.0169657
GPAA1	ENSG00000197858	0.546186	0.0169977
RNASEH1-AS1	ENSG00000234171	-3.95964	0.0170108
MRPL16	ENSG00000166902	-0.883682	0.0170245
ZC3H7B	ENSG00000100403	0.515506	0.0170354
EP300	ENSG00000100393	0.527688	0.0171154
HIGD1A	ENSG00000181061	-0.806978	0.0171687
ODC1	ENSG00000115758	-0.572894	0.0171687
TGFBR2	ENSG00000163513	-0.381559	0.0171687
DRAM1	ENSG00000136048	-0.756241	0.0171793
RND1	ENSG00000172602	3.67474	0.0172206
XRN2	ENSG00000088930	-0.456721	0.017262
SCARA3	ENSG00000168077	0.445004	0.017389
BCL2L11	ENSG00000153094	1.1971	0.0174106
WARS	ENSG00000140105	0.308708	0.0174527
RP5-1024G6.8	ENSG00000270172	-2.26265	0.0175075
FAM58A	ENSG00000147382	-1.27298	0.0175479
PTCH2	ENSG00000117425	3.3975	0.0175479
SLC48A1	ENSG00000211584	1.01998	0.0175479
IQSEC2	ENSG00000124313	0.673771	0.0175677
VANGL2	ENSG00000162738	0.75942	0.0176082
TKT	ENSG00000163931	0.438647	0.0176761
RUNX3	ENSG00000020633	2.86095	0.0176913
RP11-30K9.1	ENSG00000242747	-5.7597	0.0177379
RHCG	ENSG00000140519	-4.77942	0.0177379
VAMP8	ENSG00000118640	4.73929	0.0177379
SLC29A4	ENSG00000164638	0.887613	0.0177379
UBFD1	ENSG00000103353	0.345198	0.0177379
OBSL1	ENSG00000124006	0.693651	0.0177379
FGFR1	ENSG00000077782	0.422592	0.0177379
CRK	ENSG00000167193	-0.486061	0.0177497
SMAD7	ENSG00000101665	-0.680931	0.0177497
TPM3P9	ENSG00000241015	-1.57708	0.0178184
CD276	ENSG00000103855	0.456367	0.0178278
FAM193A	ENSG00000125386	0.471299	0.0178289
PRRT3	ENSG00000163704	1.1989	0.0179163
LRRIQ3	ENSG00000162620	-5.18527	0.0179163
KATNB1	ENSG00000140854	0.705159	0.0179761
ZNF431	ENSG00000196705	-1.732	0.0180419
MATR3	ENSG00000015479	-0.628922	0.0180458
ZNF384	ENSG00000126746	0.566735	0.0181298
TOX2	ENSG00000124191	0.527004	0.0181607
HDDC2	ENSG00000111906	-0.994391	0.0182275
NAGA	ENSG00000198951	0.556018	0.0182275
UCHL1	ENSG00000154277	-0.334976	0.0182275
SLC25A46	ENSG00000164209	-0.744	0.0182367
RGAG4	ENSG00000242732	0.922846	0.0182726
ABHD14B	ENSG00000114779	0.628469	0.0183877
RAD21	ENSG00000164754	-0.509559	0.0184242
TIMP1	ENSG00000102265	0.353933	0.0184242
DKFZP761J1410	ENSG00000105520	0.695262	0.0184514
CTDSPL2	ENSG00000137770	-0.790103	0.0184514
WDR61	ENSG00000140395	-1.04707	0.0184535
BAAT	ENSG00000136881	4.68423	0.0185162
MTIF3	ENSG00000122033	-1.05733	0.0185664
WBP1L	ENSG00000166272	0.463403	0.0185664
UBE2B	ENSG00000119048	-1.06486	0.0185681
TAF4	ENSG00000130699	0.647248	0.0185779
DCTN1	ENSG00000204843	0.57832	0.0185779
KCTD17	ENSG00000100379	0.92087	0.0185914
ITPKB	ENSG00000143772	1.32405	0.0186881
MEIS3	ENSG00000105419	0.719324	0.0187103
FEM1B	ENSG00000169018	-0.587208	0.018839
CAPZA1	ENSG00000116489	-0.496947	0.0188754
IFITM3	ENSG00000142089	0.574843	0.0188923
NTRK3	ENSG00000140538	3.55297	0.0189165
CIRBP-AS1	ENSG00000267493	5.81452	0.0189328
DTX3	ENSG00000178498	0.606279	0.0190434
GRAMD1A	ENSG00000089351	0.498175	0.0190484
CHID1	ENSG00000177830	0.609447	0.0190484
STX1A	ENSG00000106089	-0.658118	0.0191066
MFSD10	ENSG00000109736	0.613764	0.0191921
PROCR	ENSG00000101000	-0.819258	0.0192398
PHLPP1	ENSG00000081913	0.66737	0.0192697
RHOF	ENSG00000139725	2.59639	0.0192853
RPL26	ENSG00000161970	-1.03183	0.0192853
NAT6	ENSG00000243477	1.06045	0.0192853
NRP1	ENSG00000099250	0.288891	0.0193528
CFL1	ENSG00000172757	0.452684	0.0194015
SGSH	ENSG00000181523	0.681698	0.0194517
OAS1	ENSG00000089127	3.06826	0.0194783
ATXN7L1	ENSG00000146776	0.916671	0.0194786
IFITM2	ENSG00000185201	0.529851	0.0194897
FZD3	ENSG00000104290	4.17268	0.0195392
TRAPPC9	ENSG00000167632	0.652921	0.0195392
MCM2	ENSG00000073111	0.648964	0.0195906
FPGT	ENSG00000254685	-2.75715	0.0195993
EEFSEC	ENSG00000132394	0.902324	0.0196384
CRIP2	ENSG00000182809	0.711862	0.0196568
KMT2C	ENSG00000055609	0.620599	0.019683
DLX2	ENSG00000115844	-1.59737	0.0196857
AXL	ENSG00000167601	0.61784	0.0196913
SND1	ENSG00000197157	0.486804	0.0197378
TMEM8B	ENSG00000137103	1.09237	0.0197537
TRPM7	ENSG00000092439	-0.904532	0.0198303
DAP	ENSG00000112977	0.384123	0.0198303
GLG1	ENSG00000090863	0.404246	0.019857
NHSL1	ENSG00000135540	0.87681	0.0199161
CEP120	ENSG00000168944	-0.775784	0.0199273
AHRR	ENSG00000063438	0.695517	0.01998
LTBR	ENSG00000111321	0.389176	0.0199985
ACTR3	ENSG00000115091	-0.664186	0.0200692
ITPR3	ENSG00000096433	0.679794	0.0200919
R3HDM1	ENSG00000048991	0.50584	0.0201789
CRAT	ENSG00000095321	0.601831	0.0201789
REXO1	ENSG00000079313	0.696829	0.0201789
STAT6	ENSG00000166888	0.471171	0.020193
HMGA1	ENSG00000137309	0.583702	0.0202905
NLK	ENSG00000087095	-0.704698	0.0203231
ANPEP	ENSG00000166825	0.55991	0.0203565
CUX1	ENSG00000257923	0.370854	0.0203619
EZH1	ENSG00000108799	0.790672	0.0205243
MRPS5	ENSG00000144029	-0.94117	0.0206715
ZFHX3	ENSG00000140836	0.611209	0.0206762
EAF1	ENSG00000144597	-0.592284	0.0206841
SPDYE3	ENSG00000214300	0.907574	0.0207054
ACADSB	ENSG00000196177	-0.737359	0.0207431
TSEN15	ENSG00000198860	-0.895481	0.0207491
CXXC5	ENSG00000171604	0.610204	0.0207869
LMNA	ENSG00000160789	0.56663	0.0207917
PPRC1	ENSG00000148840	0.481059	0.0208253
KIAA1549	ENSG00000122778	0.54535	0.0208578
GRHL3	ENSG00000158055	4.70117	0.020896
RBM24	ENSG00000112183	-0.969838	0.0209609
RSPO3	ENSG00000146374	2.65571	0.0209614
PPARGC1B	ENSG00000155846	1.90546	0.0209614
RP11-244H3.1	ENSG00000241014	1.20787	0.0209614
UBE3C	ENSG00000009335	-0.39665	0.020974
GNG12	ENSG00000172380	-0.460329	0.0209845
ZNF566	ENSG00000186017	2.27274	0.0209845
CLIP3	ENSG00000105270	1.02468	0.021049
STEAP2	ENSG00000157214	-1.05343	0.021052
YIF1B	ENSG00000167645	0.521952	0.0210611
H3F3B	ENSG00000132475	-0.522444	0.0210611
BTG3	ENSG00000154640	-1.05151	0.0210885
TNIP1	ENSG00000145901	0.453892	0.0210993
IKBIP	ENSG00000166130	-0.816014	0.0210993
KCNG1	ENSG00000026559	-0.624663	0.0211189
PSMG1	ENSG00000183527	-0.975145	0.0211506
FZD7	ENSG00000155760	0.546933	0.0211983
TMEM126A	ENSG00000171202	-3.78078	0.0211993
XPNPEP3	ENSG00000196236	0.46908	0.0212462
ABCC2	ENSG00000023839	2.21592	0.021267
HOXA5	ENSG00000106004	0.958467	0.0212829
PRKRA	ENSG00000180228	-0.57854	0.0213381
TECPR2	ENSG00000196663	0.710954	0.0213389
NLRX1	ENSG00000160703	0.910176	0.0213841
MAMSTR	ENSG00000176909	1.74859	0.0213867
SRSF7	ENSG00000115875	-0.649401	0.0213992
TMEM39A	ENSG00000176142	-0.583182	0.0213992
NCOA7	ENSG00000111912	0.712736	0.0213992
VWA7	ENSG00000204396	3.08805	0.0214086
BCAR1	ENSG00000050820	0.558635	0.0214538
TOMM22	ENSG00000100216	-0.696766	0.0216013
ORC5	ENSG00000164815	-1.19478	0.0216263
HDAC4	ENSG00000068024	0.873077	0.0216535
PRRC2C	ENSG00000117523	0.449742	0.0217491
HMMR	ENSG00000072571	-0.738915	0.021759
ZNF330	ENSG00000109445	-1.51922	0.021759
ANKRD6	ENSG00000135299	4.85393	0.0217801
MLX	ENSG00000108788	-0.642751	0.0218764
RPL12	ENSG00000197958	-0.361784	0.0218951
USP12	ENSG00000152484	-0.900217	0.0218951
KLHDC8B	ENSG00000185909	2.00988	0.0218951
BCL2A1	ENSG00000140379	-6.47914	0.0219621
ADAMTSL4	ENSG00000143382	1.21616	0.0220297
UBE2W	ENSG00000104343	-1.43202	0.0222154
RP11-626G11.4	ENSG00000260430	5.42586	0.0222851
XPO6	ENSG00000169180	0.322661	0.0223792
CPED1	ENSG00000106034	-0.839608	0.0224177
MMP17	ENSG00000198598	1.0514	0.0224598
GAS2L1	ENSG00000185340	0.636202	0.0225737
CCDC138	ENSG00000163006	2.20764	0.022668
CES1	ENSG00000198848	2.416	0.022668
TMEM30A	ENSG00000112697	-0.642807	0.0227245
ARRB1	ENSG00000137486	1.10268	0.0228018
CCDC167	ENSG00000198937	-1.82831	0.0228387
CCNF	ENSG00000162063	0.454786	0.0228387
PWWP2A	ENSG00000170234	-0.823379	0.0229037
TSPAN15	ENSG00000099282	2.39865	0.022923
RNF19A	ENSG00000034677	-1.2589	0.0231976
TMEM25	ENSG00000149582	1.09541	0.0232328
FGG	ENSG00000171557	4.33231	0.0232545
EYA4	ENSG00000112319	-1.10455	0.0232801
REEP2	ENSG00000132563	0.892898	0.0233926
C11orf24	ENSG00000171067	0.50581	0.0233926
FJX1	ENSG00000179431	-0.778589	0.0233926
GLB1L2	ENSG00000149328	4.3554	0.0235698
EHD4	ENSG00000103966	0.453132	0.0235919
CTBP1-AS2	ENSG00000196810	0.744195	0.0236468
TAF6	ENSG00000106290	0.593977	0.0236468
KHNYN	ENSG00000100441	1.0113	0.0237126
CTSB	ENSG00000164733	0.296502	0.0238334
SOCS5	ENSG00000171150	-0.603693	0.0238862
UQCRQ	ENSG00000164405	-1.05511	0.0238862
SPATA2	ENSG00000158480	0.550351	0.0239166
NR6A1	ENSG00000148200	4.10103	0.0239241
RUNX1T1	ENSG00000079102	1.2385	0.023961
SRPR	ENSG00000182934	0.331658	0.0239823
C8orf59	ENSG00000176731	-1.85187	0.0241394
ATP6V0A1	ENSG00000033627	0.472441	0.0241646
CDC6	ENSG00000094804	-0.637484	0.0241944
EPHX2	ENSG00000120915	-4.4115	0.0243675
CHD8	ENSG00000100888	0.419087	0.0244735
GINS2	ENSG00000131153	-0.554303	0.0244743
YIPF6	ENSG00000181704	-0.511445	0.0245497
PDE4A	ENSG00000065989	0.676091	0.0246356
UQCC2	ENSG00000137288	-0.709484	0.0247071
LRRC20	ENSG00000172731	0.844714	0.0249248
RP11-540A21.2	ENSG00000245522	3.75357	0.0249549
CBX2	ENSG00000173894	0.998403	0.0249582
SKAP2	ENSG00000005020	-0.555671	0.0249783
HID1	ENSG00000167861	1.63532	0.0249899
TP73	ENSG00000078900	4.45791	0.025186
RBM3	ENSG00000102317	-0.693169	0.025186
SNX5	ENSG00000089006	-0.444357	0.025186
C2CD3	ENSG00000168014	0.489756	0.0253582
DUS3L	ENSG00000141994	-1.29506	0.0254362
CTIF	ENSG00000134030	0.481582	0.0254552
CHST14	ENSG00000169105	0.53915	0.0254575
HDDC3	ENSG00000184508	-4.46198	0.0254575
RPL30	ENSG00000156482	-1.00167	0.0254575
ZNF367	ENSG00000165244	-1.72383	0.0255368
C11orf31	ENSG00000211450	-1.38151	0.0255557
MRPL42	ENSG00000198015	-0.834791	0.0255819
TSC22D4	ENSG00000166925	0.643733	0.025649
SLC43A1	ENSG00000149150	0.891044	0.0256779
UFD1L	ENSG00000070010	-0.647139	0.0257532
[truncated: 464 more rows]

## Sheet: nCD24h10
Gene name	Ensembl ID	log2FoldChange	Adjusted p-value
GTSE1	ENSG00000075218	-1.04655	2.52993e-17
LBH	ENSG00000213626	1.53968	2.49866e-16
CDCA3	ENSG00000111665	-0.927547	2.49866e-16
COL5A2	ENSG00000204262	1.0186	1.08964e-14
CDC20	ENSG00000117399	-1.12409	1.08964e-14
RRM2	ENSG00000171848	-0.980246	8.57533e-14
COL4A1	ENSG00000187498	1.34224	1.19566e-13
WARS	ENSG00000140105	0.794378	2.28199e-13
EPAS1	ENSG00000116016	1.16554	2.37414e-13
NUPR1	ENSG00000176046	1.6532	5.59631e-12
STC1	ENSG00000159167	-1.66197	7.76542e-12
TGFBI	ENSG00000120708	0.829221	1.45801e-11
COL5A1	ENSG00000130635	0.848716	1.45801e-11
MYLK	ENSG00000065534	0.871399	3.33789e-11
NCEH1	ENSG00000144959	-1.1424	7.56843e-11
PLK1	ENSG00000166851	-0.965061	1.84828e-10
NCAPD2	ENSG00000010292	-0.568512	2.10973e-10
COL4A2	ENSG00000134871	0.82735	2.33178e-10
CDK2	ENSG00000123374	-0.841977	2.87807e-10
CALD1	ENSG00000122786	0.756914	3.55658e-10
BUB1	ENSG00000169679	-0.905434	4.90881e-10
TPX2	ENSG00000088325	-0.724479	7.29068e-10
AARS	ENSG00000090861	0.821331	8.65166e-10
PALLD	ENSG00000129116	0.888849	9.87231e-10
GARS	ENSG00000106105	0.564955	1.20606e-09
CCNB1	ENSG00000134057	-0.813079	1.4531e-09
MMP1	ENSG00000196611	-1.71238	6.31365e-09
C1orf198	ENSG00000119280	1.04327	8.02588e-09
MKI67	ENSG00000148773	-0.895524	1.57852e-08
NCAPD3	ENSG00000151503	-0.987818	1.57852e-08
CRISPLD2	ENSG00000103196	1.88527	1.5809e-08
FOXM1	ENSG00000111206	-0.874149	2.22204e-08
TFPI2	ENSG00000105825	-0.904524	2.84113e-08
PODXL	ENSG00000128567	-1.35511	3.84538e-08
IARS	ENSG00000196305	0.64625	4.60095e-08
ITGA2	ENSG00000164171	-1.01944	5.96309e-08
ALDH1L2	ENSG00000136010	0.853305	8.26272e-08
OLFML2A	ENSG00000185585	1.26948	8.66052e-08
TNS3	ENSG00000136205	0.71462	8.66052e-08
SLC7A5	ENSG00000103257	0.724004	8.66052e-08
FERMT2	ENSG00000073712	0.778955	1.18786e-07
ANLN	ENSG00000011426	-0.842014	1.40287e-07
AURKA	ENSG00000087586	-0.959389	1.41881e-07
ACTA2	ENSG00000107796	1.80529	1.49597e-07
ASNS	ENSG00000070669	1.25087	1.76636e-07
TGFB2	ENSG00000092969	1.5863	1.91419e-07
E2F7	ENSG00000165891	-0.874465	2.80248e-07
FANCI	ENSG00000140525	-1.01036	2.80248e-07
SOX4	ENSG00000124766	1.07224	3.471e-07
ATP1B3	ENSG00000069849	-0.697497	3.471e-07
NCAPH	ENSG00000121152	-1.01174	3.64172e-07
PRC1	ENSG00000198901	-0.683231	3.99941e-07
SPAG5	ENSG00000076382	-0.844119	4.3128e-07
TPM1	ENSG00000140416	0.784175	5.48721e-07
MT2A	ENSG00000125148	-0.693089	5.66795e-07
STC2	ENSG00000113739	0.809762	5.80687e-07
ECT2	ENSG00000114346	-0.86028	6.46071e-07
ACTN1	ENSG00000072110	0.358383	6.96139e-07
MCM7	ENSG00000166508	-0.81772	1.25445e-06
CENPF	ENSG00000117724	-0.749966	1.39137e-06
DNMT1	ENSG00000130816	-0.611932	1.89346e-06
HJURP	ENSG00000123485	-0.648147	2.8284e-06
CCND1	ENSG00000110092	-0.472821	3.14338e-06
ADAM12	ENSG00000148848	1.32645	4.39448e-06
TGM2	ENSG00000198959	-0.678804	6.38688e-06
SEL1L3	ENSG00000091490	1.1214	6.68729e-06
POLE	ENSG00000177084	-0.884006	9.64938e-06
UBE2C	ENSG00000175063	-0.626781	9.86238e-06
RACGAP1	ENSG00000161800	-0.7808	1.04748e-05
PSAT1	ENSG00000135069	1.00568	1.18979e-05
KIF20A	ENSG00000112984	-0.842232	1.727e-05
UBE2T	ENSG00000077152	-0.947078	1.80278e-05
RHOB	ENSG00000143878	0.940399	2.41724e-05
JAG1	ENSG00000101384	1.22696	2.65606e-05
STEAP1	ENSG00000164647	-2.65815	2.87868e-05
ATF4	ENSG00000128272	0.530274	2.99872e-05
PTTG1	ENSG00000164611	-0.913992	3.46526e-05
TROAP	ENSG00000135451	-0.93172	4.4563e-05
PA2G4	ENSG00000170515	-0.528456	7.40105e-05
AURKB	ENSG00000178999	-0.642845	8.08628e-05
SERPINB2	ENSG00000197632	-1.85829	8.84116e-05
CIT	ENSG00000122966	-0.726321	9.1717e-05
FAM64A	ENSG00000129195	-0.927703	0.00010426
KIF22	ENSG00000079616	-0.763052	0.000113815
TFDP1	ENSG00000198176	-0.467416	0.000122751
XBP1	ENSG00000100219	0.467437	0.000132244
EFEMP1	ENSG00000115380	0.802277	0.000140437
KIF18B	ENSG00000186185	-0.801438	0.000140437
CAMK1D	ENSG00000183049	1.49655	0.000157912
PLAU	ENSG00000122861	-0.618985	0.000161846
CDCA8	ENSG00000134690	-0.709712	0.000161846
SSFA2	ENSG00000138434	-0.46856	0.000161846
DCBLD2	ENSG00000057019	-0.396688	0.000165534
FTL	ENSG00000087086	0.499795	0.00017812
TRMU	ENSG00000100416	-1.10913	0.000200328
PLXNA4	ENSG00000221866	-2.35453	0.000201192
UBE2S	ENSG00000108106	-0.642504	0.000207225
SERPINH1	ENSG00000149257	0.639826	0.000229818
WDR62	ENSG00000075702	-0.969183	0.000235464
CCNA2	ENSG00000145386	-0.78416	0.000235464
ITGA6	ENSG00000091409	-1.00389	0.000235464
PPP1R3C	ENSG00000119938	1.48748	0.000238298
TRIP13	ENSG00000071539	-0.693196	0.000242457
E2F8	ENSG00000129173	-1.0781	0.000242771
SFRP1	ENSG00000104332	-0.612951	0.00024696
ABHD14B	ENSG00000114779	0.959757	0.000259577
COPA	ENSG00000122218	0.439012	0.000266473
MN1	ENSG00000169184	1.43006	0.000266473
ALDH3B1	ENSG00000006534	0.792926	0.000274386
MCM4	ENSG00000104738	-0.584915	0.000285073
IGFBP3	ENSG00000146674	0.741622	0.000287043
HSPA2	ENSG00000126803	1.18941	0.000288028
KPNA2	ENSG00000182481	-0.462816	0.000289949
FANCA	ENSG00000187741	-0.942844	0.000294147
CSRP1	ENSG00000159176	0.544186	0.000301952
NPTX1	ENSG00000171246	-0.717368	0.000310876
CKAP2L	ENSG00000169607	-0.92305	0.000310876
CBS	ENSG00000160200	0.913402	0.000312005
SQSTM1	ENSG00000161011	0.797932	0.000318943
ADAM19	ENSG00000135074	0.572063	0.000318943
TMCC1	ENSG00000172765	0.842035	0.000318943
PBX1	ENSG00000185630	0.620309	0.00032138
SLC3A2	ENSG00000168003	0.726014	0.000351004
INCENP	ENSG00000149503	-0.686237	0.000369033
ALPK2	ENSG00000198796	0.945212	0.000393698
HMGA1	ENSG00000137309	-0.875058	0.000393698
PCK2	ENSG00000100889	1.24218	0.000480585
DARS2	ENSG00000117593	-0.59791	0.000496959
ROR1	ENSG00000185483	1.08179	0.000544932
NTN4	ENSG00000074527	1.14728	0.000560802
WBP11	ENSG00000084463	-0.484186	0.000613845
SLC1A4	ENSG00000115902	0.870233	0.000622017
FAM83D	ENSG00000101447	-0.76128	0.000662233
MCM10	ENSG00000065328	-0.824834	0.000691435
MYEOV	ENSG00000172927	-1.25098	0.000697967
TES	ENSG00000135269	0.765053	0.000756715
PTMA	ENSG00000187514	-0.555769	0.000756871
TMEM92	ENSG00000167105	1.8078	0.000794492
SKA3	ENSG00000165480	-0.800425	0.000841055
KIAA1598	ENSG00000187164	1.02209	0.000841055
C1R	ENSG00000159403	1.08595	0.000955557
SPRY4	ENSG00000187678	-0.688015	0.000955557
RRM1	ENSG00000167325	-0.724805	0.00100337
MBP	ENSG00000197971	-2.43306	0.00103659
NT5E	ENSG00000135318	-0.606853	0.00105007
TM4SF1	ENSG00000169908	-0.841591	0.00106005
ENAH	ENSG00000154380	0.543477	0.00109651
SQLE	ENSG00000104549	0.795171	0.00109651
GFRA1	ENSG00000151892	0.840247	0.00109651
DBF4B	ENSG00000161692	-1.02961	0.00110425
POSTN	ENSG00000133110	1.34318	0.00117446
ECH1	ENSG00000104823	0.878472	0.00117446
PRR11	ENSG00000068489	-0.813475	0.00119981
MCM5	ENSG00000100297	-0.752437	0.00129425
C4orf46	ENSG00000205208	-0.881034	0.00130458
DIAPH3	ENSG00000139734	-0.903201	0.00130458
GAS2L3	ENSG00000139354	-0.701251	0.00130458
LAMC1	ENSG00000135862	0.285035	0.00136068
CCNB2	ENSG00000157456	-0.711366	0.00136068
CHTF18	ENSG00000127586	-1.54835	0.00136068
BHLHE40	ENSG00000134107	0.690324	0.0014124
NUSAP1	ENSG00000137804	-0.704413	0.00142985
ICMT	ENSG00000116237	-0.60649	0.00149108
HMMR	ENSG00000072571	-1.03165	0.00151505
MYH9	ENSG00000100345	0.449314	0.00155345
PTGFRN	ENSG00000134247	0.851146	0.00155345
RANBP1	ENSG00000099901	-0.613005	0.00158873
MYH10	ENSG00000133026	0.524173	0.00158873
ITGA11	ENSG00000137809	0.877498	0.00158873
LGALS3BP	ENSG00000108679	0.661899	0.00165481
MYOF	ENSG00000138119	0.29677	0.00165481
GRHL3	ENSG00000158055	6.44342	0.00183538
PHGDH	ENSG00000092621	0.798317	0.00184482
CADM1	ENSG00000182985	0.629146	0.00186265
NXN	ENSG00000167693	0.601214	0.00186621
KIFC1	ENSG00000237649	-0.708101	0.00194906
S100A16	ENSG00000188643	-0.473212	0.0020098
PPP1R12B	ENSG00000077157	1.01778	0.0020098
KIAA1549L	ENSG00000110427	-0.712494	0.00201474
AMIGO2	ENSG00000139211	0.853049	0.00204003
KIF14	ENSG00000118193	-1.43614	0.00205944
VEGFA	ENSG00000112715	0.760747	0.00214884
FSTL1	ENSG00000163430	0.561962	0.00226154
CKS2	ENSG00000123975	-1.09849	0.00226154
GINS3	ENSG00000181938	-1.15895	0.00239466
ETV1	ENSG00000006468	-0.980093	0.00253113
SLC1A5	ENSG00000105281	0.554224	0.00253432
WHSC1	ENSG00000109685	-0.436118	0.00253984
GPATCH4	ENSG00000160818	-1.33523	0.00255264
STMN1	ENSG00000117632	-0.650973	0.00271655
ENPP1	ENSG00000197594	-0.897952	0.002852
DAB2	ENSG00000153071	0.620642	0.00292724
CLU	ENSG00000120885	0.505378	0.00294975
FKBP9	ENSG00000122642	0.464642	0.00294975
SPATS2L	ENSG00000196141	-0.378436	0.00348412
PGD	ENSG00000142657	0.48787	0.00349385
LMOD1	ENSG00000163431	1.71665	0.00354535
NRGN	ENSG00000154146	-0.830068	0.0035983
ILF2	ENSG00000143621	-0.432683	0.00377664
ABCC1	ENSG00000103222	0.370572	0.00390417
TRIB3	ENSG00000101255	0.962985	0.00393844
MTFR2	ENSG00000146410	-2.20068	0.00402473
CXXC5	ENSG00000171604	0.803613	0.00417887
SEMA3A	ENSG00000075213	-0.702629	0.00471242
ESCO2	ENSG00000171320	-1.8563	0.00477712
MASTL	ENSG00000120539	-0.871754	0.00479392
PTHLH	ENSG00000087494	-2.33309	0.00479392
ASPH	ENSG00000198363	-0.356907	0.00486279
SNRPG	ENSG00000143977	-1.02982	0.00518817
SYNGR3	ENSG00000127561	1.6317	0.00539368
CNN1	ENSG00000130176	0.719326	0.00556726
NEK2	ENSG00000117650	-2.3245	0.00559229
MASP1	ENSG00000127241	1.9589	0.00559229
SAPCD2	ENSG00000186193	-1.54927	0.00582781
MCM3	ENSG00000112118	-0.638287	0.00589795
ADA	ENSG00000196839	1.5468	0.00604515
MAGED1	ENSG00000179222	0.413249	0.00604515
PTGES3	ENSG00000110958	-0.412708	0.00604515
PSIP1	ENSG00000164985	-0.492661	0.00610289
SLC38A1	ENSG00000111371	0.47698	0.007529
GINS2	ENSG00000131153	-0.711791	0.00806412
PARVA	ENSG00000197702	0.339333	0.00847172
SGOL2	ENSG00000163535	-1.01846	0.00874505
PSRC1	ENSG00000134222	-0.733349	0.00877863
KLF7	ENSG00000118263	0.615199	0.0092743
CPNE2	ENSG00000140848	-0.512368	0.00938948
TNFAIP3	ENSG00000118503	0.882471	0.00958687
FAM114A1	ENSG00000197712	0.381925	0.0103192
PDGFD	ENSG00000170962	2.11618	0.0105116
MCMBP	ENSG00000197771	-0.625696	0.0105466
LIG1	ENSG00000105486	-0.842386	0.0105466
BOLA1	ENSG00000178096	-1.74107	0.0106102
AP3S2	ENSG00000157823	0.748779	0.0115613
PDLIM1	ENSG00000107438	0.39115	0.0116569
PCNA	ENSG00000132646	-0.641015	0.011806
CDC25B	ENSG00000101224	-0.421423	0.0118356
PSMD2	ENSG00000175166	-0.418086	0.0118356
ZNF185	ENSG00000147394	0.982719	0.0118728
TMEM106C	ENSG00000134291	-0.771168	0.012124
NUP205	ENSG00000155561	-0.527692	0.012124
MFGE8	ENSG00000140545	0.523186	0.0123515
RAD23A	ENSG00000179262	-0.489072	0.0123515
CDCA2	ENSG00000184661	-0.808701	0.0123515
SPRY2	ENSG00000136158	-0.958204	0.0125153
YARS	ENSG00000134684	0.455632	0.0125761
KCND1	ENSG00000102057	1.33642	0.0127983
FAHD2B	ENSG00000144199	-5.65391	0.012851
H2AFX	ENSG00000188486	-0.746087	0.012941
FOSL1	ENSG00000175592	-0.621752	0.013155
C14orf1	ENSG00000133935	0.665342	0.013155
SYNPO2	ENSG00000172403	1.50399	0.0133135
C11orf82	ENSG00000165490	-1.10664	0.0133701
C1S	ENSG00000182326	1.00615	0.0135142
SLC7A11	ENSG00000151012	0.836897	0.0137735
ITGA1	ENSG00000213949	1.15651	0.0139848
GINS1	ENSG00000101003	-0.946506	0.0141455
UBE2H	ENSG00000186591	0.553307	0.0141455
WDR1	ENSG00000071127	0.325516	0.0141683
LIF	ENSG00000128342	0.656345	0.0144864
ADM2	ENSG00000128165	1.80019	0.0162382
PGM1	ENSG00000079739	0.71555	0.0162382
FAT4	ENSG00000196159	0.945351	0.0166492
PAPPA	ENSG00000182752	0.590519	0.0166772
SELENBP1	ENSG00000143416	0.922031	0.0169088
CDT1	ENSG00000167513	-0.876027	0.0169459
TMBIM6	ENSG00000139644	-0.231035	0.0171635
MFAP4	ENSG00000166482	1.61872	0.0175547
MARS	ENSG00000166986	0.418781	0.0178662
CARS	ENSG00000110619	0.660974	0.01793
LOXL2	ENSG00000134013	0.342455	0.0181091
LMNB1	ENSG00000113368	-0.696419	0.018234
RAD54L	ENSG00000085999	-1.07573	0.0187173
HEG1	ENSG00000173706	0.595842	0.0187295
RFWD3	ENSG00000168411	-0.616054	0.0187295
PAF1	ENSG00000006712	-0.471502	0.0195871
THSD4	ENSG00000187720	0.432233	0.0197418
PARN	ENSG00000140694	0.738023	0.0200474
TRNP1	ENSG00000253368	-0.29802	0.0201948
TMEM205	ENSG00000105518	1.10117	0.0201948
CENPU	ENSG00000151725	-0.904978	0.0205066
CKS1B	ENSG00000173207	-1.30984	0.0206025
GRB10	ENSG00000106070	0.55619	0.0206025
NCALD	ENSG00000104490	-5.17721	0.0207056
RP11-334C17.5	ENSG00000262580	-6.03822	0.0208114
ST3GAL1	ENSG00000008513	0.485102	0.0210785
DTL	ENSG00000143476	-0.593013	0.0210785
TSC22D3	ENSG00000157514	1.69197	0.0210785
H1F0	ENSG00000189060	-0.477494	0.0212981
PHF19	ENSG00000119403	-0.564006	0.0219283
AP000783.1	ENSG00000254667	-5.85515	0.0220956
XPOT	ENSG00000184575	0.502821	0.0222996
CDCA5	ENSG00000146670	-0.751354	0.0222996
ARHGAP18	ENSG00000146376	-0.840888	0.0222996
TOP2A	ENSG00000131747	-0.543989	0.0223489
C19orf55	ENSG00000167595	-0.724158	0.0228076
HSP90AA1	ENSG00000080824	-0.486545	0.0228076
KIF24	ENSG00000186638	-1.05242	0.0228427
BAMBI	ENSG00000095739	1.1841	0.0233413
FLRT2	ENSG00000185070	0.838396	0.0236182
LRP8	ENSG00000157193	-0.726971	0.0241571
FBXO5	ENSG00000112029	-0.775635	0.024558
DOCK4	ENSG00000128512	-0.833711	0.024558
KIF23	ENSG00000137807	-0.591491	0.0254486
ECHS1	ENSG00000127884	0.804551	0.026038
CNN2	ENSG00000064666	0.487284	0.0261864
LMCD1	ENSG00000071282	1.21994	0.0262609
LYNX1	ENSG00000180155	1.05334	0.0262609
HID1	ENSG00000167861	2.52986	0.0263418
SPATA20	ENSG00000006282	0.611399	0.0265294
IQGAP3	ENSG00000183856	-0.619466	0.0270212
PLEK2	ENSG00000100558	-3.60649	0.0273446
FAM72D	ENSG00000215784	-6.07112	0.0273446
TCF19	ENSG00000137310	-0.778563	0.0276531
SEC11C	ENSG00000166562	-2.20249	0.0276531
FHL1	ENSG00000022267	0.617417	0.0278497
POPDC3	ENSG00000132429	-0.753337	0.0280052
TNFAIP2	ENSG00000185215	0.75123	0.0286157
TLE4	ENSG00000106829	0.483562	0.0286157
POLA2	ENSG00000014138	-0.695374	0.0289969
BUB3	ENSG00000154473	-0.389265	0.0293592
TONSL	ENSG00000160949	-0.903362	0.0299269
HLA-B	ENSG00000234745	0.662726	0.0304075
KDM5B	ENSG00000117139	0.468456	0.0304208
ADCY9	ENSG00000162104	0.462749	0.0304208
WDR20	ENSG00000140153	-0.84699	0.0305146
TMEM38B	ENSG00000095209	-2.23937	0.0305205
SHMT1	ENSG00000176974	-1.27983	0.0306772
PITPNC1	ENSG00000154217	-0.932081	0.031171
MTHFD2	ENSG00000065911	0.734864	0.0315998
PGRMC2	ENSG00000164040	0.791241	0.0316779
CDH4	ENSG00000179242	-0.53835	0.0323318
GRN	ENSG00000030582	0.49057	0.0331568
ETV4	ENSG00000175832	-0.722311	0.0331781
MDGA1	ENSG00000112139	0.938375	0.0345835
ELN	ENSG00000049540	1.44143	0.0346671
PHLPP1	ENSG00000081913	-0.726221	0.0350716
ATAD5	ENSG00000176208	-1.22201	0.0357109
MYBL2	ENSG00000101057	-0.473451	0.0357109
TTK	ENSG00000112742	-1.15608	0.0357109
CABYR	ENSG00000154040	1.51987	0.0357263
CORO2B	ENSG00000103647	-0.640492	0.0365146
C10orf54	ENSG00000107738	1.95096	0.0365146
LUM	ENSG00000139329	1.87793	0.0372145
LGR6	ENSG00000133067	4.96875	0.0379883
WRAP53	ENSG00000141499	-0.917881	0.0383668
ICAM1	ENSG00000090339	1.05191	0.0396428
RHOQ	ENSG00000119729	0.780931	0.0399824
PLP2	ENSG00000102007	-0.435754	0.0399824
SMTN	ENSG00000183963	-0.661483	0.0399824
PLK2	ENSG00000145632	0.554387	0.0404001
CERCAM	ENSG00000167123	0.50238	0.0404629
DPYSL4	ENSG00000151640	0.642011	0.0405422
TMEM2	ENSG00000135048	0.533789	0.0411794
BCAP29	ENSG00000075790	-0.642238	0.0413867
IRAK2	ENSG00000134070	0.804415	0.0423825
PJA1	ENSG00000181191	1.10735	0.0424828
CNTNAP1	ENSG00000108797	0.586071	0.043339
DLGAP5	ENSG00000126787	-0.884457	0.043339
MMP16	ENSG00000156103	-1.37301	0.043339
SLITRK6	ENSG00000184564	2.31438	0.043339
TACC3	ENSG00000013810	-0.643935	0.043339
NRG4	ENSG00000169752	-5.35961	0.043339
GINS4	ENSG00000147536	-1.16077	0.043339
MSANTD3	ENSG00000066697	-0.586423	0.043339
CTNS	ENSG00000040531	0.750024	0.0437412
KIAA0101	ENSG00000166803	-0.962753	0.0437682
MRVI1	ENSG00000072952	1.18817	0.0448029
LINC00707	ENSG00000238266	-2.36927	0.0449195
RHOBTB3	ENSG00000164292	0.730867	0.0449732
MRAS	ENSG00000158186	0.559591	0.0455794
ZNF469	ENSG00000225614	0.685326	0.0455794
SESN2	ENSG00000130766	0.804897	0.0456815
TRIB1	ENSG00000173334	0.45312	0.0456815
PLD2	ENSG00000129219	0.719815	0.0459335
GALNT13	ENSG00000144278	-4.3792	0.0459335
SOGA2	ENSG00000168502	0.506335	0.0459335
BEST3	ENSG00000127325	-5.71485	0.0464784
COX7B	ENSG00000131174	-1.20268	0.0464784
FBN2	ENSG00000138829	0.476959	0.0489171
PHLDA1	ENSG00000139289	-0.387908	0.0489171
NEAT1	ENSG00000245532	1.46419	0.0489171
SELM	ENSG00000198832	0.739635	0.0490312
DDB2	ENSG00000134574	-0.660723	0.0495368

## Sheet: nCD24h100
Gene name	Ensembl ID	log2FoldChange	Adjusted p-value
CDCA3	ENSG00000111665	-1.80084	3.70936e-63
EPAS1	ENSG00000116016	2.35711	6.63771e-60
GTSE1	ENSG00000075218	-1.87378	4.50605e-57
RRM2	ENSG00000171848	-1.93132	3.73226e-56
CCNB1	ENSG00000134057	-1.94227	3.26373e-55
OLFML2A	ENSG00000185585	2.99544	1.75669e-49
PRC1	ENSG00000198901	-1.76105	6.44501e-49
BUB1	ENSG00000169679	-1.99232	6.45033e-48
UBE2T	ENSG00000077152	-2.84463	4.88144e-47
TPX2	ENSG00000088325	-1.52853	8.51306e-47
WARS	ENSG00000140105	1.3707	8.08053e-44
CDK2	ENSG00000123374	-1.71236	7.94017e-43
ANLN	ENSG00000011426	-1.88884	9.5133e-42
CDC20	ENSG00000117399	-1.81817	9.30415e-41
COL5A1	ENSG00000130635	1.49894	1.02382e-39
HJURP	ENSG00000123485	-1.67145	1.69439e-39
NCAPD2	ENSG00000010292	-1.06264	4.65441e-39
SCD	ENSG00000099194	1.26263	1.08672e-33
MYLK	ENSG00000065534	1.43428	2.34695e-33
UBE2C	ENSG00000175063	-1.40643	8.58106e-32
TRIP13	ENSG00000071539	-1.83253	1.28585e-31
NT5E	ENSG00000135318	-1.66964	1.56503e-31
CENPF	ENSG00000117724	-1.58701	3.56589e-31
CDCA8	ENSG00000134690	-1.78714	1.90128e-30
NCEH1	ENSG00000144959	-1.8452	4.20546e-30
AURKB	ENSG00000178999	-1.55909	7.9555e-30
GAS2L3	ENSG00000139354	-1.94283	2.16859e-29
TNS3	ENSG00000136205	1.31005	4.52609e-29
SPAG5	ENSG00000076382	-1.66193	6.04476e-29
COL4A2	ENSG00000134871	1.31022	1.36214e-28
PLK1	ENSG00000166851	-1.51991	4.15333e-28
STC1	ENSG00000159167	-2.45653	8.09425e-28
COL5A2	ENSG00000204262	1.33645	9.85798e-28
LBH	ENSG00000213626	1.89391	3.3849e-27
FTL	ENSG00000087086	1.13762	7.46113e-27
TGFBI	ENSG00000120708	1.19855	1.61609e-26
MCM7	ENSG00000166508	-1.57983	2.78017e-26
HMMR	ENSG00000072571	-2.78357	3.5763e-26
COL4A1	ENSG00000187498	1.77775	3.5763e-26
AURKA	ENSG00000087586	-1.77138	3.69078e-26
MKI67	ENSG00000148773	-1.49198	3.86456e-26
DTL	ENSG00000143476	-1.88951	5.63436e-26
UBE2S	ENSG00000108106	-1.4606	1.03227e-25
MN1	ENSG00000169184	3.21536	1.05774e-25
SQSTM1	ENSG00000161011	1.82514	1.20272e-25
TOP2A	ENSG00000131747	-1.67089	1.76289e-25
SLC7A5	ENSG00000103257	1.23645	2.88758e-25
PTTG1	ENSG00000164611	-1.92604	4.2689e-25
NUPR1	ENSG00000176046	2.27349	4.62496e-25
MCM10	ENSG00000065328	-2.12745	9.41258e-25
AARS	ENSG00000090861	1.23934	1.34784e-24
CCNA2	ENSG00000145386	-1.75948	2.09442e-24
HSP90AA1	ENSG00000080824	-1.45149	2.11456e-24
KIF20A	ENSG00000112984	-1.67819	3.22003e-24
SKA3	ENSG00000165480	-1.94487	3.97627e-24
ECT2	ENSG00000114346	-1.56944	5.60941e-24
MCM4	ENSG00000104738	-1.32184	6.11155e-24
ALDH1L2	ENSG00000136010	1.40503	1.11789e-23
ABHD4	ENSG00000100439	1.71911	1.66964e-23
PCNA	ENSG00000132646	-1.86802	1.70258e-23
BHLHE40	ENSG00000134107	1.62612	1.8297e-23
SOX4	ENSG00000124766	1.81941	1.99821e-23
SREBF2	ENSG00000198911	1.48713	2.86657e-23
ITGA6	ENSG00000091409	-2.18383	3.36028e-23
CCNB2	ENSG00000157456	-1.7328	3.58849e-23
RACGAP1	ENSG00000161800	-1.52002	4.13726e-23
PLAU	ENSG00000122861	-1.29872	1.04653e-22
MMP1	ENSG00000196611	-2.63745	1.4678e-22
KIFC1	ENSG00000237649	-1.72118	2.05517e-22
DCBLD2	ENSG00000057019	-0.826138	2.29068e-22
FBXO5	ENSG00000112029	-2.31717	2.92075e-22
CLU	ENSG00000120885	1.22289	3.30602e-22
ITGA11	ENSG00000137809	2.03399	5.56294e-22
PALLD	ENSG00000129116	1.27134	5.82621e-22
CENPU	ENSG00000151725	-2.80711	6.25357e-22
INSIG1	ENSG00000186480	1.47369	7.9808e-22
C1orf198	ENSG00000119280	1.55417	8.14548e-22
LAMA5	ENSG00000130702	2.30909	1.06916e-21
ABCC1	ENSG00000103222	0.885998	5.68541e-21
GINS2	ENSG00000131153	-1.88086	7.24137e-21
TRNP1	ENSG00000253368	-0.81482	8.16345e-21
DHCR7	ENSG00000172893	1.55429	1.7357e-20
MT2A	ENSG00000125148	-1.12502	1.99613e-20
TPP1	ENSG00000166340	1.37287	2.96285e-20
ADAM12	ENSG00000148848	2.26102	4.49235e-20
NUSAP1	ENSG00000137804	-1.57442	7.19941e-20
CDC6	ENSG00000094804	-2.18464	7.88179e-20
GARS	ENSG00000106105	0.772027	8.32217e-20
BUB3	ENSG00000154473	-1.0747	1.19956e-19
MYH9	ENSG00000100345	0.975347	2.60294e-19
CKS2	ENSG00000123975	-2.59727	1.1902e-18
GRN	ENSG00000030582	1.30202	2.36812e-18
BUB1B	ENSG00000156970	-1.8114	2.36812e-18
NCAPD3	ENSG00000151503	-1.39801	2.59449e-18
TMEM119	ENSG00000183160	2.46375	3.2905e-18
SQLE	ENSG00000104549	1.62711	3.82459e-18
FAM64A	ENSG00000129195	-1.76307	3.82459e-18
RANBP1	ENSG00000099901	-1.32765	3.82459e-18
TM4SF1	ENSG00000169908	-1.7632	4.48463e-18
SLC1A4	ENSG00000115902	1.71295	6.90113e-18
SPDL1	ENSG00000040275	-1.82948	7.35567e-18
TIMP2	ENSG00000035862	0.918341	8.36356e-18
TFDP1	ENSG00000198176	-0.85403	1.34182e-17
NCAPH	ENSG00000121152	-1.5539	1.42893e-17
ASPH	ENSG00000198363	-0.800934	2.31024e-17
KPNA2	ENSG00000182481	-0.872619	3.00972e-17
KIF18B	ENSG00000186185	-1.45898	4.59355e-17
NRP2	ENSG00000118257	1.14235	5.92095e-17
ACTN1	ENSG00000072110	0.533334	6.42238e-17
PBX1	ENSG00000185630	1.14561	1.39709e-16
MCM3	ENSG00000112118	-1.46548	1.76091e-16
KIAA1522	ENSG00000162522	1.75266	2.1173e-16
NPAS2	ENSG00000170485	1.12912	2.38611e-16
PTMA	ENSG00000187514	-1.06094	4.15673e-16
ID3	ENSG00000117318	-1.51615	4.22169e-16
TP53	ENSG00000141510	1.16061	6.6554e-16
E2F8	ENSG00000129173	-2.07358	6.93478e-16
RPS8	ENSG00000142937	-1.13713	7.87668e-16
MYOF	ENSG00000138119	0.586553	8.19743e-16
SGOL1	ENSG00000129810	-2.82002	1.16026e-15
FANCI	ENSG00000140525	-1.45473	1.39207e-15
ASF1B	ENSG00000105011	-1.44787	1.43313e-15
RRM1	ENSG00000167325	-1.39224	1.44524e-15
E2F7	ENSG00000165891	-1.22864	1.59863e-15
LGALS3BP	ENSG00000108679	1.28668	2.53655e-15
ID2	ENSG00000115738	-1.13933	2.95073e-15
TRIB1	ENSG00000173334	1.12972	2.99096e-15
STMN1	ENSG00000117632	-1.31246	2.99096e-15
TAPBP	ENSG00000231925	1.15642	4.43027e-15
KIF23	ENSG00000137807	-1.44	5.15947e-15
WHSC1	ENSG00000109685	-0.87129	6.52854e-15
C14orf1	ENSG00000133935	1.45635	7.33191e-15
DAB2	ENSG00000153071	1.22218	1.22471e-14
FBLN5	ENSG00000140092	1.34986	1.31426e-14
CDCA2	ENSG00000184661	-1.84175	1.43815e-14
FAM102A	ENSG00000167106	1.31115	1.61626e-14
SGOL2	ENSG00000163535	-2.2366	1.65707e-14
IGF1R	ENSG00000140443	0.820984	2.15201e-14
STIL	ENSG00000123473	-1.45457	2.35054e-14
PCK2	ENSG00000100889	2.1661	2.60512e-14
FDFT1	ENSG00000079459	0.784227	2.78888e-14
DPYSL2	ENSG00000092964	0.760731	2.9475e-14
DPYSL3	ENSG00000113657	0.944575	3.18068e-14
ADAM19	ENSG00000135074	0.976604	3.76675e-14
TRAM2	ENSG00000065308	0.804716	3.76675e-14
SLC1A5	ENSG00000105281	1.05927	4.63896e-14
DNMT1	ENSG00000130816	-0.858887	4.64535e-14
TNFAIP2	ENSG00000185215	1.70615	4.82091e-14
PAPPA	ENSG00000182752	1.28149	5.20084e-14
KIF22	ENSG00000079616	-1.26458	5.20563e-14
CCND1	ENSG00000110092	-0.669855	5.91389e-14
INCENP	ENSG00000149503	-1.19622	5.91389e-14
SERPINB7	ENSG00000166396	-2.45873	5.98813e-14
TRIB3	ENSG00000101255	1.86987	6.04509e-14
ROR1	ENSG00000185483	1.86599	6.51786e-14
VAT1	ENSG00000108828	1.22448	6.51786e-14
ADCY9	ENSG00000162104	1.05805	6.77897e-14
CEP55	ENSG00000138180	-2.18114	8.69435e-14
E2F1	ENSG00000101412	-1.82082	9.402e-14
STC2	ENSG00000113739	1.07739	1.08724e-13
FOXM1	ENSG00000111206	-1.06152	1.19562e-13
RPL27	ENSG00000131469	-1.58076	1.41037e-13
CNTNAP1	ENSG00000108797	1.36701	1.87498e-13
KIAA0930	ENSG00000100364	1.04553	1.98667e-13
ALDH3B1	ENSG00000006534	1.29806	2.29662e-13
MCM5	ENSG00000100297	-1.36212	2.40274e-13
RHOB	ENSG00000143878	1.38352	3.09052e-13
LDHA	ENSG00000134333	-0.708901	3.37482e-13
DLGAP5	ENSG00000126787	-2.12506	3.64752e-13
TROAP	ENSG00000135451	-1.41461	4.03843e-13
ESPL1	ENSG00000135476	-1.61964	4.62376e-13
LSS	ENSG00000160285	1.34651	5.90788e-13
SERPINB2	ENSG00000197632	-3.04929	7.35098e-13
CAMK1D	ENSG00000183049	2.31752	7.60293e-13
RPS6	ENSG00000137154	-1.10322	9.41035e-13
PA2G4	ENSG00000170515	-0.801968	1.05318e-12
FADS2	ENSG00000134824	1.00863	1.13517e-12
CRISPLD2	ENSG00000103196	2.18161	1.15655e-12
LITAF	ENSG00000189067	1.00508	1.23915e-12
ASNS	ENSG00000070669	1.5412	1.28524e-12
ABHD14B	ENSG00000114779	1.52073	1.34086e-12
CYFIP2	ENSG00000055163	1.05161	1.67766e-12
LMNB1	ENSG00000113368	-1.48935	1.78043e-12
C1R	ENSG00000159403	1.83151	2.03726e-12
CDCA4	ENSG00000170779	-1.37178	2.18983e-12
SMC4	ENSG00000113810	-1.50877	2.23568e-12
HMGB2	ENSG00000164104	-1.84442	2.48581e-12
MSC	ENSG00000178860	2.24106	2.70302e-12
NUP88	ENSG00000108559	-1.23522	2.87704e-12
EZH2	ENSG00000106462	-1.70079	3.49379e-12
LYNX1	ENSG00000180155	2.19695	4.27247e-12
EPHX1	ENSG00000143819	1.39343	4.44287e-12
CKAP2L	ENSG00000169607	-1.48022	4.58983e-12
RAN	ENSG00000132341	-1.02441	4.58983e-12
SPATA20	ENSG00000006282	1.28053	4.86873e-12
SKA1	ENSG00000154839	-1.71044	5.16081e-12
NDST1	ENSG00000070614	0.767422	5.48412e-12
ZNF469	ENSG00000225614	1.51677	6.03985e-12
PPP1R12B	ENSG00000077157	1.75742	6.494e-12
SFRP1	ENSG00000104332	-0.942323	7.55734e-12
UBE2N	ENSG00000177889	-0.857559	9.1876e-12
RHBDF2	ENSG00000129667	1.52298	9.4252e-12
PDLIM1	ENSG00000107438	0.751026	1.27202e-11
NPM1	ENSG00000181163	-0.833282	1.44957e-11
G6PD	ENSG00000160211	1.17142	1.62154e-11
MYEOV	ENSG00000172927	-2.23811	1.67311e-11
CADM1	ENSG00000182985	1.06424	1.77046e-11
ACTA2	ENSG00000107796	2.11093	1.77046e-11
TBCA	ENSG00000171530	-2.21795	2.00053e-11
CKAP2	ENSG00000136108	-1.70475	2.03821e-11
RFC3	ENSG00000133119	-1.95202	2.03998e-11
SEMA3A	ENSG00000075213	-1.27157	2.08807e-11
ATF4	ENSG00000128272	0.730988	2.10351e-11
SLC38A1	ENSG00000111371	0.876643	2.43471e-11
MCFD2	ENSG00000180398	-0.679743	2.57062e-11
FOXN3	ENSG00000053254	1.09765	2.61376e-11
SNRPG	ENSG00000143977	-2.02234	2.70907e-11
CDCA5	ENSG00000146670	-1.55574	2.72611e-11
CASC5	ENSG00000137812	-1.76036	3.14126e-11
ITGA2	ENSG00000164171	-1.15042	3.27817e-11
NUP205	ENSG00000155561	-1.01862	3.62244e-11
PRR11	ENSG00000068489	-1.32774	3.64374e-11
NDUFA4	ENSG00000189043	-1.44295	4.48948e-11
SERPINE1	ENSG00000106366	-0.535086	5.02507e-11
ILF2	ENSG00000143621	-0.755449	5.33926e-11
HGSNAT	ENSG00000165102	1.10452	5.99541e-11
MELK	ENSG00000165304	-1.73267	6.61139e-11
STAT2	ENSG00000170581	1.28213	6.86403e-11
MAGED1	ENSG00000179222	0.734071	7.16975e-11
HEG1	ENSG00000173706	1.15105	7.27029e-11
CIT	ENSG00000122966	-1.02513	7.57408e-11
PNKD	ENSG00000127838	1.33667	7.76573e-11
FAM83D	ENSG00000101447	-1.20806	8.2284e-11
KIAA1598	ENSG00000187164	1.58333	8.81074e-11
C11orf82	ENSG00000165490	-2.31874	9.50895e-11
PHGDH	ENSG00000092621	1.30352	1.00031e-10
KLF7	ENSG00000118263	1.11323	1.01577e-10
TFPI2	ENSG00000105825	-0.990863	1.03489e-10
PLD3	ENSG00000105223	1.02005	1.0496e-10
ID1	ENSG00000125968	-1.93975	1.17918e-10
TACC3	ENSG00000013810	-1.35684	1.31392e-10
TUBB4B	ENSG00000188229	-1.04184	1.41952e-10
KIF4A	ENSG00000090889	-1.57996	1.42051e-10
ATP9A	ENSG00000054793	0.849165	1.46093e-10
ARHGEF2	ENSG00000116584	1.08753	1.59763e-10
PODXL	ENSG00000128567	-1.4787	1.64962e-10
DEPDC1	ENSG00000024526	-2.10058	1.70003e-10
THSD4	ENSG00000187720	0.824024	1.70003e-10
SPATS2L	ENSG00000196141	-0.637065	1.95647e-10
CTDSP2	ENSG00000175215	0.610203	1.95931e-10
TCF7L1	ENSG00000152284	1.28656	2.12394e-10
CNN2	ENSG00000064666	0.948717	2.29905e-10
CDT1	ENSG00000167513	-1.67827	2.61874e-10
LEPREL1	ENSG00000090530	-1.13539	3.04055e-10
KCND1	ENSG00000102057	2.41643	3.0774e-10
SEL1L3	ENSG00000091490	1.38834	3.07842e-10
MCMBP	ENSG00000197771	-1.13731	3.63203e-10
MFAP4	ENSG00000166482	3.00212	3.93532e-10
TSKU	ENSG00000182704	0.92306	4.02717e-10
BLM	ENSG00000197299	-2.4715	4.40225e-10
SNRPD2	ENSG00000125743	-1.28501	4.4761e-10
PTGES3	ENSG00000110958	-0.710631	4.66849e-10
DCLRE1B	ENSG00000118655	-1.22763	4.66849e-10
ASPM	ENSG00000066279	-2.17197	4.66849e-10
PSAT1	ENSG00000135069	1.2578	4.66849e-10
RAD21	ENSG00000164754	-1.11444	4.92983e-10
IARS	ENSG00000196305	0.68329	4.97405e-10
SLC25A23	ENSG00000125648	1.38217	5.2148e-10
SESN2	ENSG00000130766	1.62076	5.74997e-10
GNS	ENSG00000135677	0.76398	5.79435e-10
DCK	ENSG00000156136	-1.96529	6.07489e-10
MYH10	ENSG00000133026	0.817212	6.12024e-10
C11orf48	ENSG00000162194	-1.02182	6.36721e-10
FBLN1	ENSG00000077942	0.990673	6.87174e-10
ARHGEF39	ENSG00000137135	-2.7823	7.29179e-10
DHCR24	ENSG00000116133	0.751669	7.32489e-10
SLC22A18	ENSG00000110628	1.81701	7.44149e-10
DTYMK	ENSG00000168393	-1.79868	7.47199e-10
JAG1	ENSG00000101384	1.55889	7.78329e-10
RPL5	ENSG00000122406	-0.947243	7.78329e-10
C4orf46	ENSG00000205208	-1.37169	7.78329e-10
TPCN1	ENSG00000186815	1.2975	7.80545e-10
ENPP1	ENSG00000197594	-1.44892	8.14677e-10
ZFP36L1	ENSG00000185650	1.10172	8.53978e-10
CNN1	ENSG00000130176	1.20132	8.73497e-10
LAMP1	ENSG00000185896	0.793245	9.14402e-10
FKBP9	ENSG00000122642	0.745292	9.5388e-10
ARHGAP1	ENSG00000175220	0.824438	1.02727e-09
BTG2	ENSG00000159388	1.33267	1.04829e-09
C12orf75	ENSG00000235162	-1.15853	1.16102e-09
FADS1	ENSG00000149485	0.772838	1.16102e-09
IQGAP3	ENSG00000183856	-1.18524	1.18413e-09
TCF19	ENSG00000137310	-1.51337	1.30364e-09
ALCAM	ENSG00000170017	-0.775139	1.32055e-09
C16orf62	ENSG00000103544	0.842874	1.50845e-09
SYNPO	ENSG00000171992	1.26125	1.73669e-09
CERCAM	ENSG00000167123	0.974694	1.78108e-09
SPRY4	ENSG00000187678	-1.01947	1.84519e-09
POLA2	ENSG00000014138	-1.33552	1.92092e-09
ICAM1	ENSG00000090339	2.02465	1.96698e-09
CTSA	ENSG00000064601	0.793798	2.05112e-09
PIK3C2B	ENSG00000133056	1.92648	2.1472e-09
SLC3A2	ENSG00000168003	1.01013	2.33102e-09
TMPO	ENSG00000120802	-1.40288	2.38918e-09
ACO1	ENSG00000122729	0.711991	2.40754e-09
SERPINH1	ENSG00000149257	0.865671	2.43742e-09
WFS1	ENSG00000109501	1.12472	2.70656e-09
POLE3	ENSG00000148229	-0.832346	2.80062e-09
CENPO	ENSG00000138092	-1.19659	2.88342e-09
RAD51AP1	ENSG00000111247	-3.8057	2.91549e-09
CENPE	ENSG00000138778	-2.44396	2.93627e-09
FLNB	ENSG00000136068	0.685667	3.14344e-09
TET3	ENSG00000187605	1.33715	3.35847e-09
TGFB2	ENSG00000092969	1.66884	3.77085e-09
LTBP4	ENSG00000090006	1.17737	3.78525e-09
ATP1B3	ENSG00000069849	-0.747691	4.00276e-09
PARVA	ENSG00000197702	0.562259	4.19724e-09
MYBL2	ENSG00000101057	-0.897466	4.19853e-09
GINS3	ENSG00000181938	-1.89492	4.57854e-09
FLNA	ENSG00000196924	0.861177	4.63395e-09
TLE4	ENSG00000106829	0.886566	4.63482e-09
CSF1	ENSG00000184371	0.937604	4.64507e-09
PSRC1	ENSG00000134222	-1.23455	4.77651e-09
GM2A	ENSG00000196743	0.874365	4.86614e-09
SLC6A9	ENSG00000196517	1.70191	4.87441e-09
ST5	ENSG00000166444	1.15485	5.32166e-09
GLRX3	ENSG00000108010	-1.14404	6.04188e-09
XRCC5	ENSG00000079246	-0.561825	6.11184e-09
TRMU	ENSG00000100416	-1.48609	6.45614e-09
ST3GAL1	ENSG00000008513	0.853928	7.29939e-09
SDC3	ENSG00000162512	0.956391	7.58416e-09
CENPN	ENSG00000166451	-1.52427	7.86957e-09
ACACA	ENSG00000132142	0.698002	7.96062e-09
GRINA	ENSG00000178719	0.962431	8.20023e-09
DVL3	ENSG00000161202	0.936281	8.41534e-09
TUBA1C	ENSG00000167553	-0.825289	8.75916e-09
C1orf85	ENSG00000198715	0.93298	8.84213e-09
ARL6IP1	ENSG00000170540	-1.10865	9.16235e-09
ORC1	ENSG00000085840	-1.46045	9.25275e-09
NXN	ENSG00000167693	0.886036	9.62521e-09
GAA	ENSG00000171298	1.30094	9.68116e-09
MASP1	ENSG00000127241	3.08603	9.69118e-09
KIF11	ENSG00000138160	-1.51725	9.71931e-09
CMC2	ENSG00000103121	-2.54463	1.01592e-08
LAMC1	ENSG00000135862	0.41121	1.04031e-08
ALPK2	ENSG00000198796	1.26574	1.35077e-08
SSH3	ENSG00000172830	1.26541	1.44517e-08
SH3PXD2B	ENSG00000174705	0.758687	1.56181e-08
PTGFRN	ENSG00000134247	1.22171	1.65186e-08
LIF	ENSG00000128342	1.09577	1.67647e-08
ECH1	ENSG00000104823	1.23788	1.7233e-08
PSMA7	ENSG00000101182	-1.26975	1.72911e-08
FANCA	ENSG00000187741	-1.27771	1.73577e-08
DTX3	ENSG00000178498	1.1847	1.76997e-08
CSRP1	ENSG00000159176	0.713331	1.76997e-08
TMEM106C	ENSG00000134291	-1.30127	1.79154e-08
SLC20A2	ENSG00000168575	1.06491	1.9507e-08
ATAD2	ENSG00000156802	-1.44108	1.96089e-08
UBE2H	ENSG00000186591	0.917071	2.02238e-08
NSL1	ENSG00000117697	-1.81082	2.02359e-08
ATP5C1	ENSG00000165629	-0.860384	2.03265e-08
ZBED3	ENSG00000132846	1.63302	2.09437e-08
H2AFX	ENSG00000188486	-1.23745	2.09536e-08
NOP10	ENSG00000182117	-1.17407	2.15865e-08
SOGA2	ENSG00000168502	0.93494	2.37776e-08
MIR4435-1HG	ENSG00000172965	-1.20966	2.50956e-08
KIAA0101	ENSG00000166803	-1.87084	2.68991e-08
B4GALT1	ENSG00000086062	0.623712	2.70091e-08
UBE2L6	ENSG00000156587	1.55191	2.70995e-08
TOPBP1	ENSG00000163781	-1.03192	2.83942e-08
CDC25C	ENSG00000158402	-2.48748	3.05641e-08
CBLB	ENSG00000114423	1.1481	3.15967e-08
TNFAIP3	ENSG00000118503	1.39382	3.44863e-08
BCAP29	ENSG00000075790	-1.19007	3.64018e-08
MMP2	ENSG00000087245	1.35517	4.07925e-08
HIGD1A	ENSG00000181061	-1.58505	4.25151e-08
TNFRSF10D	ENSG00000173530	-0.966879	4.43289e-08
RPL24	ENSG00000114391	-1.3711	4.62321e-08
RNF150	ENSG00000170153	1.23491	4.74312e-08
UBA2	ENSG00000126261	-1.01954	4.86195e-08
GINS1	ENSG00000101003	-1.58277	5.15257e-08
CNNM2	ENSG00000148842	1.19183	5.18877e-08
CCT5	ENSG00000150753	-1.10044	5.31003e-08
LRRC8C	ENSG00000171488	-0.984464	5.32828e-08
TP53I11	ENSG00000175274	1.07783	5.3868e-08
FAM107B	ENSG00000065809	-1.33467	5.63692e-08
YARS	ENSG00000134684	0.727395	5.68114e-08
HAUS1	ENSG00000152240	-2.11692	6.6821e-08
LINC00152	ENSG00000222041	-0.993112	6.68831e-08
DIAPH3	ENSG00000139734	-1.25769	7.19897e-08
ROBO1	ENSG00000169855	0.877317	7.535e-08
SORT1	ENSG00000134243	0.822377	7.76474e-08
C1S	ENSG00000182326	1.59601	8.05897e-08
PSAP	ENSG00000197746	0.555504	8.06684e-08
NUP85	ENSG00000125450	-1.18459	8.0849e-08
HMGB3	ENSG00000029993	-1.319	8.1577e-08
PPIA	ENSG00000196262	-0.870666	9.34934e-08
PHF19	ENSG00000119403	-0.940741	1.01583e-07
KIF20B	ENSG00000138182	-2.29576	1.0316e-07
CALD1	ENSG00000122786	0.625847	1.03608e-07
SYNPO2	ENSG00000172403	2.35948	1.0567e-07
PPP1R3C	ENSG00000119938	1.82728	1.09478e-07
OSGIN1	ENSG00000140961	1.42141	1.11399e-07
MAP4	ENSG00000047849	0.64826	1.17003e-07
GCLM	ENSG00000023909	-2.12676	1.17545e-07
ARL6IP6	ENSG00000177917	-2.32355	1.2219e-07
SLC25A5	ENSG00000005022	-0.99204	1.22554e-07
CCNF	ENSG00000162063	-0.917398	1.22982e-07
FHL3	ENSG00000183386	1.0764	1.26419e-07
LMCD1	ENSG00000071282	2.01904	1.26465e-07
PSMD2	ENSG00000175166	-0.652028	1.2992e-07
YWHAE	ENSG00000108953	-0.487364	1.38408e-07
CBS	ENSG00000160200	1.13402	1.41332e-07
HDLBP	ENSG00000115677	0.545813	1.45851e-07
SMC2	ENSG00000136824	-1.62456	1.46622e-07
MASTL	ENSG00000120539	-1.31097	1.46622e-07
NUF2	ENSG00000143228	-5.2269	1.48873e-07
NTN4	ENSG00000074527	1.46208	1.49435e-07
CD59	ENSG00000085063	-0.849662	1.68841e-07
RPA2	ENSG00000117748	-1.44511	1.68917e-07
IGDCC4	ENSG00000103742	1.89421	1.75039e-07
POLE	ENSG00000177084	-0.951232	1.75039e-07
BIRC5	ENSG00000089685	-1.08532	1.82117e-07
FGFR1	ENSG00000077782	0.776708	1.84669e-07
SIRPA	ENSG00000198053	0.720393	1.91137e-07
DUT	ENSG00000128951	-1.83881	1.92765e-07
ARHGAP11A	ENSG00000198826	-1.28112	2.06791e-07
GLI1	ENSG00000111087	1.60467	2.15909e-07
POLD3	ENSG00000077514	-1.13591	2.18885e-07
ERC1	ENSG00000082805	0.623507	2.20923e-07
KIF2C	ENSG00000142945	-1.30881	2.32996e-07
UHRF1BP1	ENSG00000065060	1.29006	2.35502e-07
ATG12	ENSG00000145782	-0.852876	2.38291e-07
ERN1	ENSG00000178607	1.25376	2.4065e-07
ABCC3	ENSG00000108846	1.79405	2.42631e-07
PAICS	ENSG00000128050	-0.707596	2.42969e-07
PGD	ENSG00000142657	0.683882	2.45828e-07
RELB	ENSG00000104856	1.58682	2.49389e-07
BMP1	ENSG00000168487	0.877035	2.55722e-07
NYNRIN	ENSG00000205978	1.75123	2.73327e-07
ADM2	ENSG00000128165	2.79273	2.73327e-07
KSR1	ENSG00000141068	1.50101	2.77488e-07
ZSWIM4	ENSG00000132003	1.07685	2.864e-07
TENC1	ENSG00000111077	0.909315	3.0393e-07
XRCC2	ENSG00000196584	-3.29271	3.0393e-07
GPR124	ENSG00000020181	1.47795	3.13859e-07
CCT4	ENSG00000115484	-1.15023	3.44857e-07
ICMT	ENSG00000116237	-0.804968	3.52375e-07
CHAF1B	ENSG00000159259	-1.28392	3.55451e-07
PLBD2	ENSG00000151176	0.994356	3.74388e-07
C1RL	ENSG00000139178	1.39701	3.83271e-07
JUND	ENSG00000130522	1.06528	3.99194e-07
WDHD1	ENSG00000198554	-1.81596	4.01176e-07
NETO2	ENSG00000171208	-0.949868	4.18452e-07
RBBP8	ENSG00000101773	-1.2919	4.5435e-07
HPS1	ENSG00000107521	0.874424	4.62371e-07
CACYBP	ENSG00000116161	-1.51101	4.79039e-07
SMAD1	ENSG00000170365	1.33188	4.9467e-07
CNIH1	ENSG00000100528	-0.891296	5.41255e-07
MARS	ENSG00000166986	0.643271	5.50486e-07
WDR62	ENSG00000075702	-1.14339	5.5396e-07
EEF2	ENSG00000167658	0.796959	5.84582e-07
ASIC1	ENSG00000110881	1.57534	5.90738e-07
SSFA2	ENSG00000138434	-0.539449	6.00252e-07
BRE	ENSG00000158019	0.90734	6.61893e-07
PTK7	ENSG00000112655	1.27613	6.87875e-07
TYMS	ENSG00000176890	-1.82861	6.95195e-07
NDC80	ENSG00000080986	-1.99233	6.95195e-07
GSTO1	ENSG00000148834	-1.10252	6.99296e-07
GLIS3	ENSG00000107249	0.95122	7.1531e-07
LIMS2	ENSG00000072163	1.63701	7.27256e-07
SLC40A1	ENSG00000138449	3.25097	7.27256e-07
MDK	ENSG00000110492	1.13373	7.49939e-07
CA12	ENSG00000074410	0.542666	7.55483e-07
WDR76	ENSG00000092470	-1.53639	7.93863e-07
ANXA1	ENSG00000135046	-0.901991	8.58255e-07
RFWD3	ENSG00000168411	-0.952705	8.63573e-07
CLIC1	ENSG00000213719	-0.556026	9.09722e-07
PACS2	ENSG00000179364	1.07442	9.14963e-07
GNAS	ENSG00000087460	0.464428	9.61001e-07
CENPM	ENSG00000100162	-2.28987	9.64392e-07
F2RL2	ENSG00000164220	0.788413	9.64392e-07
RPL9	ENSG00000163682	-1.49851	9.8102e-07
KIF14	ENSG00000118193	-1.91965	1.03981e-06
MOCS2	ENSG00000164172	-1.30208	1.05301e-06
PLAUR	ENSG00000011422	-0.823474	1.1729e-06
HSPA8	ENSG00000109971	-0.456789	1.1943e-06
FAT1	ENSG00000083857	0.644048	1.1971e-06
MAN2B2	ENSG00000013288	0.844467	1.2067e-06
CCDC6	ENSG00000108091	0.600592	1.20697e-06
LRP1	ENSG00000123384	0.852621	1.21287e-06
DBF4	ENSG00000006634	-1.92626	1.28821e-06
SPTAN1	ENSG00000197694	0.593711	1.29179e-06
TTC28	ENSG00000100154	0.888303	1.29179e-06
PLXND1	ENSG00000004399	0.893606	1.31348e-06
KIAA1549L	ENSG00000110427	-0.915895	1.40899e-06
TMEM92	ENSG00000167105	2.18197	1.42446e-06
ATP5L	ENSG00000167283	-1.40266	1.45616e-06
CCT6A	ENSG00000146731	-0.84882	1.53476e-06
RAD54L	ENSG00000085999	-1.64072	1.54982e-06
CSE1L	ENSG00000124207	-0.93769	1.58936e-06
FERMT2	ENSG00000073712	0.676984	1.72533e-06
TMEM194A	ENSG00000166881	-1.24071	1.78264e-06
MAP1LC3A	ENSG00000101460	1.23122	1.80368e-06
KDELR1	ENSG00000105438	0.550912	1.83019e-06
HAS2	ENSG00000170961	-1.9132	1.85905e-06
BRIP1	ENSG00000136492	-1.44103	1.87339e-06
COPA	ENSG00000122218	0.496927	1.9071e-06
SEPW1	ENSG00000178980	-1.21691	1.92905e-06
USP11	ENSG00000102226	0.701856	1.98465e-06
CENPA	ENSG00000115163	-1.90415	2.0241e-06
MARCH8	ENSG00000165406	0.890211	2.05102e-06
RWDD1	ENSG00000111832	-1.11695	2.06516e-06
SCARB1	ENSG00000073060	1.03002	2.0937e-06
STIP1	ENSG00000168439	-0.615785	2.18592e-06
TNS1	ENSG00000079308	1.1287	2.19722e-06
MRVI1	ENSG00000072952	1.90447	2.19722e-06
FBLIM1	ENSG00000162458	0.880833	2.24644e-06
HMOX1	ENSG00000100292	0.930952	2.24644e-06
IKBIP	ENSG00000166130	-1.43598	2.24819e-06
CLSTN3	ENSG00000139182	1.10143	2.25505e-06
CDC42EP2	ENSG00000149798	1.22096	2.3311e-06
TONSL	ENSG00000160949	-1.41667	2.52589e-06
ITPR3	ENSG00000096433	1.19529	2.53718e-06
POLA1	ENSG00000101868	-1.02424	2.59692e-06
TNFRSF21	ENSG00000146072	0.96734	2.59692e-06
CCNE2	ENSG00000175305	-2.9549	2.63542e-06
TIMELESS	ENSG00000111602	-1.31838	2.74259e-06
TMCC1	ENSG00000172765	0.954922	2.91427e-06
PLCD3	ENSG00000161714	0.932217	2.91427e-06
ANK2	ENSG00000145362	2.47066	2.91427e-06
HN1	ENSG00000189159	-0.8203	2.93734e-06
LHFPL2	ENSG00000145685	1.69566	3.17248e-06
STAT6	ENSG00000166888	0.796874	3.20736e-06
FOXO3	ENSG00000118689	0.960363	3.2557e-06
TTK	ENSG00000112742	-1.84777	3.32088e-06
PMP22	ENSG00000109099	0.893767	3.32935e-06
RTTN	ENSG00000176225	-1.48804	3.44765e-06
MMS22L	ENSG00000146263	-1.77363	3.51387e-06
CEP97	ENSG00000182504	-1.83727	3.52414e-06
SH3KBP1	ENSG00000147010	-0.56784	3.54009e-06
SHANK2	ENSG00000162105	1.1264	3.76093e-06
ATF3	ENSG00000162772	1.86952	3.82996e-06
OBSL1	ENSG00000124006	1.13719	3.84765e-06
KIAA1199	ENSG00000103888	1.66091	3.84765e-06
CDC45	ENSG00000093009	-1.95285	3.89512e-06
CDC25A	ENSG00000164045	-1.6081	4.03669e-06
ANXA2	ENSG00000182718	-0.423147	4.12684e-06
HLA-B	ENSG00000234745	0.998141	4.13706e-06
AP3S2	ENSG00000157823	1.03288	4.22295e-06
H6PD	ENSG00000049239	0.710808	4.22998e-06
RNF217	ENSG00000146373	1.03901	4.35712e-06
EMC4	ENSG00000128463	-0.854787	4.4091e-06
CUX1	ENSG00000257923	0.624938	4.47464e-06
UBR7	ENSG00000012963	-0.833052	4.64411e-06
SEPT6	ENSG00000125354	0.923245	4.65151e-06
MKL1	ENSG00000196588	0.931143	4.67273e-06
TMBIM6	ENSG00000139644	-0.329084	4.72233e-06
SPECC1	ENSG00000128487	0.69359	4.72233e-06
FAM129A	ENSG00000135842	1.07188	4.74708e-06
RBMX	ENSG00000147274	-0.773424	4.76571e-06
MYEOV2	ENSG00000172428	-2.40987	4.76571e-06
LDLR	ENSG00000130164	0.77716	4.76571e-06
POLQ	ENSG00000051341	-2.23475	4.78792e-06
RPS11	ENSG00000142534	-0.809054	4.85711e-06
SOD2	ENSG00000112096	1.30505	4.89943e-06
TNKS1BP1	ENSG00000149115	0.956119	4.95133e-06
NCAPG	ENSG00000109805	-2.05026	5.11484e-06
NIF3L1	ENSG00000196290	-1.18047	5.18377e-06
ATP2A2	ENSG00000174437	0.383255	5.35956e-06
PRKAR1B	ENSG00000188191	1.49691	5.43785e-06
CREB5	ENSG00000146592	1.54156	5.48778e-06
XBP1	ENSG00000100219	0.490702	5.59878e-06
SRGN	ENSG00000122862	-3.57701	5.94605e-06
POSTN	ENSG00000133110	1.57665	6.00798e-06
PIP4K2C	ENSG00000166908	0.809698	6.0776e-06
PIGT	ENSG00000124155	0.695732	6.09901e-06
EVL	ENSG00000196405	0.912764	6.09901e-06
GXYLT2	ENSG00000172986	1.53645	6.18865e-06
KIAA1524	ENSG00000163507	-1.6821	6.40101e-06
ADA	ENSG00000196839	2.00256	6.60075e-06
CDC27	ENSG00000004897	-0.75186	6.75692e-06
MDH1	ENSG00000014641	-0.801119	6.75692e-06
NLRX1	ENSG00000160703	1.5004	6.78846e-06
ARHGAP18	ENSG00000146376	-1.22652	6.79155e-06
TP53RK	ENSG00000172315	-0.937544	6.85926e-06
DYNLL1	ENSG00000088986	-0.762488	6.94819e-06
ERH	ENSG00000100632	-1.42067	7.13497e-06
C1QTNF1	ENSG00000173918	1.60287	7.1967e-06
GPX1	ENSG00000233276	-0.664139	7.45438e-06
CYP1B1	ENSG00000138061	1.49746	7.67079e-06
TRANK1	ENSG00000168016	2.14429	7.72164e-06
MFGE8	ENSG00000140545	0.709046	7.72164e-06
UHRF1	ENSG00000034063	-1.22764	7.7587e-06
PDLIM7	ENSG00000196923	0.901494	7.92216e-06
SOX12	ENSG00000177732	0.839551	8.06676e-06
COX7B	ENSG00000131174	-1.91484	8.0852e-06
H2AFZ	ENSG00000164032	-1.41973	8.20832e-06
UBE4B	ENSG00000130939	0.6321	8.23279e-06
OLFML3	ENSG00000116774	0.969228	8.29002e-06
POLE2	ENSG00000100479	-2.00733	8.37646e-06
PARP14	ENSG00000173193	1.33936	8.46512e-06
TGFB1I1	ENSG00000140682	0.766154	8.90232e-06
KDM5B	ENSG00000117139	0.684732	9.20775e-06
MKNK2	ENSG00000099875	0.804462	9.20775e-06
DOCK6	ENSG00000130158	1.11621	9.2807e-06
NEIL3	ENSG00000109674	-2.15603	9.39853e-06
RNPEP	ENSG00000176393	0.518359	9.42146e-06
RNF213	ENSG00000173821	0.812479	9.42146e-06
PI4K2A	ENSG00000155252	0.752865	9.81098e-06
RAD18	ENSG00000070950	-1.15616	9.8325e-06
EXO1	ENSG00000174371	-1.63188	1.00055e-05
ANTXR1	ENSG00000169604	0.514179	1.00502e-05
PSMA5	ENSG00000143106	-1.02296	1.00502e-05
MYADM	ENSG00000179820	0.817769	1.00502e-05
TUBG1	ENSG00000131462	-0.753916	1.00804e-05
ESCO2	ENSG00000171320	-2.46471	1.02541e-05
CALM1	ENSG00000198668	-0.652439	1.03248e-05
RPS7	ENSG00000171863	-1.53151	1.04457e-05
EFEMP1	ENSG00000115380	0.823608	1.04589e-05
TBC1D5	ENSG00000131374	0.616768	1.05668e-05
ARHGAP11B	ENSG00000187951	-1.81819	1.10009e-05
NSMCE4A	ENSG00000107672	-1.40298	1.10726e-05
PDXK	ENSG00000160209	0.716068	1.12437e-05
NRGN	ENSG00000154146	-1.02252	1.12437e-05
MTMR6	ENSG00000139505	-1.19134	1.15407e-05
SLFN5	ENSG00000166750	0.848524	1.16366e-05
ZMYM3	ENSG00000147130	0.616515	1.22936e-05
C9orf9	ENSG00000165698	1.54963	1.26206e-05
TSHZ1	ENSG00000179981	0.971214	1.37988e-05
POLR3G	ENSG00000113356	-2.37159	1.38462e-05
EHD2	ENSG00000024422	0.846631	1.40606e-05
GSTK1	ENSG00000197448	0.587485	1.40934e-05
CCNH	ENSG00000134480	-1.19945	1.44105e-05
NME1	ENSG00000239672	-1.29068	1.48984e-05
CTNS	ENSG00000040531	1.11397	1.48984e-05
RHOBTB1	ENSG00000072422	1.56921	1.59713e-05
PBK	ENSG00000168078	-2.01324	1.60006e-05
RNASEH2A	ENSG00000104889	-1.17148	1.65131e-05
OLA1	ENSG00000138430	-0.724951	1.66265e-05
MARVELD1	ENSG00000155254	0.740516	1.67166e-05
FYCO1	ENSG00000163820	0.821058	1.67166e-05
AFAP1	ENSG00000196526	0.478394	1.69413e-05
PRDX3	ENSG00000165672	-1.00806	1.69731e-05
TAF9	ENSG00000085231	-0.759687	1.71062e-05
SEZ6L2	ENSG00000174938	1.16682	1.72922e-05
GANAB	ENSG00000089597	0.550776	1.73673e-05
ARHGEF40	ENSG00000165801	0.855867	1.76171e-05
KLF13	ENSG00000169926	0.681297	1.77316e-05
DHFR	ENSG00000228716	-1.20852	1.77472e-05
DNA2	ENSG00000138346	-3.49111	1.78482e-05
LTBP3	ENSG00000168056	0.902178	1.85516e-05
SPC25	ENSG00000152253	-2.7698	1.89395e-05
MYL12B	ENSG00000118680	-0.75114	1.91182e-05
COPG1	ENSG00000181789	0.456273	1.91661e-05
COL7A1	ENSG00000114270	1.35218	1.92711e-05
RBL1	ENSG00000080839	-1.31932	1.92943e-05
TMEM150A	ENSG00000168890	1.34338	1.95637e-05
MVD	ENSG00000167508	1.64889	1.97224e-05
DEK	ENSG00000124795	-1.03916	1.98817e-05
COPS3	ENSG00000141030	-0.912085	2.11086e-05
FADS3	ENSG00000221968	1.06726	2.30089e-05
EIF4B	ENSG00000063046	0.779976	2.34303e-05
HSPA2	ENSG00000126803	1.23149	2.34637e-05
ZNF185	ENSG00000147394	1.26803	2.37938e-05
CHPF	ENSG00000123989	0.977218	2.41142e-05
NDC1	ENSG00000058804	-1.04655	2.43458e-05
MRPL17	ENSG00000158042	-1.10717	2.49831e-05
TICRR	ENSG00000140534	-0.996144	2.5468e-05
KCTD15	ENSG00000153885	0.858825	2.54725e-05
CDKN2C	ENSG00000123080	-1.79581	2.55064e-05
PGRMC2	ENSG00000164040	1.11188	2.60289e-05
PPP1R3B	ENSG00000173281	1.63312	2.62628e-05
RFC2	ENSG00000049541	-1.08833	2.62628e-05
NUCB1	ENSG00000104805	0.835567	2.65438e-05
MRPL35	ENSG00000132313	-0.943014	2.66364e-05
2009-08-01	ENSG00000143742	-1.25965	2.67356e-05
KIAA1211	ENSG00000109265	2.13333	2.69085e-05
RNF41	ENSG00000181852	0.72857	2.70358e-05
KIAA0586	ENSG00000100578	-0.905733	2.71321e-05
EEF1B2	ENSG00000114942	-0.948232	2.80563e-05
WDTC1	ENSG00000142784	0.893369	2.83965e-05
CMC1	ENSG00000187118	-1.45514	2.90905e-05
WBP11	ENSG00000084463	-0.516131	2.9623e-05
CTSD	ENSG00000117984	0.891162	2.96525e-05
HSPB1	ENSG00000106211	0.7552	2.96525e-05
PITX1	ENSG00000069011	0.867026	3.00761e-05
OGDH	ENSG00000105953	0.785698	3.01456e-05
MYO1E	ENSG00000157483	0.597452	3.0228e-05
DNASE2	ENSG00000105612	1.06071	3.03758e-05
KIAA1217	ENSG00000120549	1.22786	3.07824e-05
LMOD1	ENSG00000163431	2.01573	3.11565e-05
GPX3	ENSG00000211445	2.27123	3.11641e-05
PDGFD	ENSG00000170962	2.65728	3.19842e-05
PCED1B	ENSG00000179715	1.20542	3.1998e-05
PSIP1	ENSG00000164985	-0.608616	3.20529e-05
TNKS	ENSG00000173273	0.677618	3.25344e-05
CKS1B	ENSG00000173207	-1.8414	3.26803e-05
TM7SF2	ENSG00000149809	2.80591	3.30285e-05
UXS1	ENSG00000115652	-0.852262	3.39618e-05
MED12	ENSG00000184634	0.734899	3.42402e-05
FHL1	ENSG00000022267	0.846118	3.43261e-05
RNASEH2C	ENSG00000172922	-1.49126	3.55651e-05
SIVA1	ENSG00000184990	-1.69415	3.56329e-05
AP2B1	ENSG00000006125	0.356026	3.57168e-05
CPT1A	ENSG00000110090	1.02376	3.60974e-05
CDK1	ENSG00000170312	-6.37283	3.63648e-05
FANCG	ENSG00000221829	-1.47947	3.6448e-05
BDKRB2	ENSG00000168398	1.41402	3.64481e-05
EEF2K	ENSG00000103319	0.71424	3.7256e-05
WDR81	ENSG00000167716	1.12717	3.7256e-05
LRP10	ENSG00000197324	0.664339	3.73989e-05
HIST1H2AC	ENSG00000180573	-2.31422	3.83588e-05
DBF4B	ENSG00000161692	-1.12356	3.89691e-05
NDUFA2	ENSG00000131495	-1.61156	3.89691e-05
RHEB	ENSG00000106615	-1.43723	3.90848e-05
MAP2K1	ENSG00000169032	-0.854255	3.98656e-05
GNPDA1	ENSG00000113552	1.08282	4.04608e-05
DEPDC1B	ENSG00000035499	-3.52096	4.07229e-05
C11orf31	ENSG00000211450	-2.32439	4.07229e-05
PLXNA2	ENSG00000076356	-1.42499	4.35278e-05
CDCA7	ENSG00000144354	-1.37952	4.4425e-05
C9orf91	ENSG00000157693	1.11949	4.47441e-05
ZNF362	ENSG00000160094	0.911727	4.49548e-05
NDRG1	ENSG00000104419	0.818226	4.52613e-05
ATP6V0A1	ENSG00000033627	0.747155	4.53403e-05
TSPAN18	ENSG00000157570	3.23305	4.59067e-05
ARHGAP24	ENSG00000138639	-1.28769	4.66925e-05
DDX39A	ENSG00000123136	-1.19706	4.68435e-05
TSC22D3	ENSG00000157514	2.21714	4.73705e-05
STEAP1	ENSG00000164647	-2.43816	4.87152e-05
POP5	ENSG00000167272	-2.10267	4.89579e-05
GATA2	ENSG00000179348	-1.75207	4.98827e-05
FARP1	ENSG00000152767	0.519258	5.09029e-05
HAT1	ENSG00000128708	-1.4267	5.16236e-05
NFKB2	ENSG00000077150	0.934794	5.1809e-05
GDF15	ENSG00000130513	1.49618	5.20974e-05
IFITM3	ENSG00000142089	0.86289	5.30706e-05
CHCHD2	ENSG00000106153	-0.849241	5.3571e-05
PPL	ENSG00000118898	3.38108	5.5069e-05
ZNF827	ENSG00000151612	0.756485	5.6958e-05
FAM127A	ENSG00000134590	0.705341	5.75994e-05
GAREML	ENSG00000157833	1.20391	5.88773e-05
RFC5	ENSG00000111445	-1.22482	5.9371e-05
ERCC6L	ENSG00000186871	-2.76505	6.2334e-05
CHAC2	ENSG00000143942	-3.78802	6.2334e-05
CUTA	ENSG00000112514	0.508806	6.2814e-05
FANCD2	ENSG00000144554	-1.45282	6.2814e-05
PARPBP	ENSG00000185480	-3.63827	6.29697e-05
SH3PXD2A	ENSG00000107957	0.78871	6.42463e-05
RP11-473I1.10	ENSG00000263244	0.732712	6.46969e-05
GNG11	ENSG00000127920	-1.50444	6.54955e-05
BAI2	ENSG00000121753	1.06421	6.67556e-05
VGLL3	ENSG00000206538	0.902708	6.69584e-05
C19orf54	ENSG00000188493	1.02218	6.74792e-05
NIPAL4	ENSG00000172548	2.63026	6.81098e-05
BRCA2	ENSG00000139618	-1.57576	6.81824e-05
SPIN4	ENSG00000186767	-1.24262	6.83003e-05
SSRP1	ENSG00000149136	-0.502375	6.98926e-05
RPS29	ENSG00000213741	-1.71567	7.02113e-05
SARS	ENSG00000031698	0.56744	7.20221e-05
SERPINF1	ENSG00000132386	1.49828	7.34484e-05
DPYSL4	ENSG00000151640	0.881564	7.36995e-05
HIVEP1	ENSG00000095951	0.81108	7.42616e-05
TXNDC12	ENSG00000117862	-0.843842	7.49689e-05
AJUBA	ENSG00000129474	1.02288	7.5637e-05
PLK4	ENSG00000142731	-1.74932	7.64047e-05
SDK1	ENSG00000146555	2.0155	7.97512e-05
SNX3	ENSG00000112335	-0.727416	8.07999e-05
HELLS	ENSG00000119969	-1.28709	8.10361e-05
SLITRK6	ENSG00000184564	3.15575	8.10361e-05
NREP	ENSG00000134986	1.3248	8.36281e-05
SVIL	ENSG00000197321	0.692809	8.52691e-05
RPL13P12	ENSG00000215030	2.37629	8.83053e-05
SMS	ENSG00000102172	-0.688901	8.83965e-05
ETV6	ENSG00000139083	0.794298	8.85058e-05
TRIO	ENSG00000038382	0.48226	8.85632e-05
ARNT2	ENSG00000172379	0.848212	8.95182e-05
GATAD2B	ENSG00000143614	0.586129	8.95182e-05
TPM3	ENSG00000143549	-0.435538	8.95182e-05
LASP1	ENSG00000002834	0.548985	9.05791e-05
GBA	ENSG00000177628	0.673414	9.07702e-05
AKAP12	ENSG00000131016	0.639798	9.15178e-05
MTSS1	ENSG00000170873	2.08922	9.96803e-05
HS1BP3	ENSG00000118960	1.33553	0.000100135
TMEM127	ENSG00000135956	0.508773	0.000101112
FAT4	ENSG00000196159	1.17324	0.000101123
HNRNPC	ENSG00000092199	-0.622453	0.000101571
AKNA	ENSG00000106948	1.08894	0.000103127
COL13A1	ENSG00000197467	-1.39814	0.000104012
GAL3ST4	ENSG00000197093	1.33629	0.00010524
CEP78	ENSG00000148019	-1.17372	0.000106163
DNM1	ENSG00000106976	0.81353	0.000107086
HMGA2	ENSG00000149948	-0.79573	0.000107845
TBC1D17	ENSG00000104946	1.08094	0.000108963
SLC38A7	ENSG00000103042	0.992513	0.000109384
ZNFX1	ENSG00000124201	0.497168	0.000112105
PGM1	ENSG00000079739	0.882769	0.000113818
PGLS	ENSG00000130313	0.844275	0.000113818
RPL31	ENSG00000071082	-1.28407	0.000114708
RP1-74M1.3	ENSG00000272796	1.04683	0.000114708
PLXNA4	ENSG00000221866	-2.21947	0.000116456
PSMB3	ENSG00000108294	-0.605479	0.00011715
GPC1	ENSG00000063660	0.784908	0.00011715
ZNF106	ENSG00000103994	0.73363	0.00011715
MRPL27	ENSG00000108826	-1.51268	0.000117222
UQCRH	ENSG00000173660	-1.06924	0.000118302
ZER1	ENSG00000160445	0.744985	0.000119477
PSMD10	ENSG00000101843	-1.19115	0.000122063
SEC31A	ENSG00000138674	0.537072	0.000122532
TRIM47	ENSG00000132481	1.71915	0.000122832
ZCRB1	ENSG00000139168	-0.955034	0.000123326
NXPH4	ENSG00000182379	2.13909	0.000124934
STARD3NL	ENSG00000010270	-1.33824	0.000124973
CHAC1	ENSG00000128965	0.993425	0.000127584
NCAPG2	ENSG00000146918	-1.08256	0.000128174
SPOCK1	ENSG00000152377	0.820003	0.000129311
SHROOM3	ENSG00000138771	0.852697	0.000131339
FN1	ENSG00000115414	0.660489	0.000131339
EIF3F	ENSG00000175390	0.52563	0.000133127
GSTM4	ENSG00000168765	1.18626	0.000133444
GGH	ENSG00000137563	-2.05093	0.000135846
RPS16	ENSG00000105193	-0.72675	0.000140251
SELENBP1	ENSG00000143416	1.12783	0.000140378
THBS2	ENSG00000186340	2.42257	0.000141932
RHOQ	ENSG00000119729	1.03551	0.000143185
SNRPC	ENSG00000124562	-0.66272	0.000143331
BSG	ENSG00000172270	0.506164	0.000146734
CHAF1A	ENSG00000167670	-1.44143	0.000147788
VGLL4	ENSG00000144560	0.944356	0.000148723
SNRPB	ENSG00000125835	-0.84711	0.000149933
LAMB2	ENSG00000172037	0.614338	0.000151979
BTG3	ENSG00000154640	-1.563	0.00015451
SEMA4G	ENSG00000095539	1.46288	0.000155941
SPRY2	ENSG00000136158	-1.15383	0.0001589
CKAP5	ENSG00000175216	-0.487224	0.000160113
BRIX1	ENSG00000113460	-1.33947	0.000160247
LOXL2	ENSG00000134013	0.418446	0.000160474
GINS4	ENSG00000147536	-1.59009	0.000162244
ZWILCH	ENSG00000174442	-1.40338	0.000162244
MYO1D	ENSG00000176658	1.45118	0.000171275
ACSS2	ENSG00000131069	0.984094	0.000171582
STXBP1	ENSG00000136854	0.590956	0.000172081
WBP2	ENSG00000132471	0.724168	0.000172081
VCL	ENSG00000035403	0.45623	0.000174986
ABR	ENSG00000159842	0.548737	0.000181131
ALDH1B1	ENSG00000137124	0.936644	0.000181131
PTCH1	ENSG00000185920	0.992766	0.000181131
CDKN1A	ENSG00000124762	0.688038	0.000181666
GPRC5B	ENSG00000167191	1.34427	0.000183632
BIRC2	ENSG00000110330	-1.10912	0.000186178
PABPC1	ENSG00000070756	0.462216	0.000186178
PIK3CD	ENSG00000171608	0.953	0.000186178
SLC44A2	ENSG00000129353	0.671281	0.000190835
RAB11FIP1	ENSG00000156675	0.868156	0.000191108
CLIP2	ENSG00000106665	0.713912	0.000191285
MAPK3	ENSG00000102882	0.794325	0.000192941
TTC1	ENSG00000113312	-0.931167	0.000192999
BOLA3	ENSG00000163170	-1.43224	0.000193053
HID1	ENSG00000167861	3.14253	0.000193053
HES1	ENSG00000114315	-1.30537	0.000193053
CRABP2	ENSG00000143320	1.90772	0.000196141
SIDT2	ENSG00000149577	0.873019	0.000196568
LMF1	ENSG00000103227	1.35663	0.000197268
PLEKHA6	ENSG00000143850	0.659782	0.000201243
TES	ENSG00000135269	0.750696	0.00020408
RPS18	ENSG00000231500	-0.977267	0.000205394
SNRNP48	ENSG00000168566	-1.12729	0.000208787
HMGN2	ENSG00000198830	-0.696887	0.000210195
AGPAT5	ENSG00000155189	-2.19201	0.000210439
NHP2L1	ENSG00000100138	-0.512067	0.000218426
PDE8A	ENSG00000073417	-0.597831	0.000221569
TRIM55	ENSG00000147573	-1.93224	0.000226078
ELOVL2	ENSG00000197977	1.17631	0.000227721
MICAL2	ENSG00000133816	0.593696	0.000228013
MED19	ENSG00000156603	-0.972635	0.000228487
CTSB	ENSG00000164733	0.426395	0.00023031
MRPS15	ENSG00000116898	-0.761929	0.000233029
POP7	ENSG00000172336	-1.28257	0.00023822
FBXO32	ENSG00000156804	2.03686	0.000238701
CCT7	ENSG00000135624	-0.575892	0.000241885
PDSS1	ENSG00000148459	-1.66616	0.000244503
LPHN1	ENSG00000072071	2.06327	0.000245316
RPS14	ENSG00000164587	-1.09472	0.000246259
FYN	ENSG00000010810	1.10732	0.000246625
MVB12B	ENSG00000196814	1.14511	0.000248227
RHBDD2	ENSG00000005486	0.598743	0.000250902
CLIP3	ENSG00000105270	1.4398	0.000254603
EPB41L2	ENSG00000079819	0.705777	0.000256545
JAZF1	ENSG00000153814	1.3932	0.000257808
DIO2	ENSG00000211448	3.60588	0.000260855
SRRT	ENSG00000087087	-0.559884	0.000261454
EHD3	ENSG00000013016	0.587398	0.000265607
FOSL1	ENSG00000175592	-0.720007	0.000265837
NUAK2	ENSG00000163545	0.760044	0.000265837
BCAM	ENSG00000187244	0.846614	0.000265837
PLK2	ENSG00000145632	0.713386	0.000266706
SLBP	ENSG00000163950	-0.773709	0.000266706
OS9	ENSG00000135506	0.709563	0.000266706
SOCS2	ENSG00000120833	-1.62526	0.000266706
RASSF2	ENSG00000101265	1.53821	0.000267309
HIST1H2AL	ENSG00000198374	-2.66757	0.000269528
NEK2	ENSG00000117650	-2.61293	0.00027787
ECE1	ENSG00000117298	0.448596	0.00028148
CTNND1	ENSG00000198561	0.586321	0.00028148
VEGFA	ENSG00000112715	0.779697	0.00028148
FASN	ENSG00000169710	0.65768	0.000283248
CACNG4	ENSG00000075461	1.53854	0.000285906
UQCRFS1	ENSG00000169021	-0.967524	0.000291176
C1orf112	ENSG00000000460	-1.68938	0.000291176
RDH10	ENSG00000121039	1.37378	0.000291859
DSN1	ENSG00000149636	-3.33766	0.000292642
NISCH	ENSG00000010322	0.754292	0.000299317
DHPS	ENSG00000095059	-1.04919	0.000299317
AUP1	ENSG00000115307	-0.495072	0.000301684
MGAT4B	ENSG00000161013	0.56984	0.000304495
ITGA5	ENSG00000161638	0.552982	0.000305596
DMTN	ENSG00000158856	1.70376	0.000312287
SEP15	ENSG00000183291	-1.08981	0.000318613
DNAJC4	ENSG00000110011	1.12304	0.000320872
NEK6	ENSG00000119408	0.631939	0.000325704
SLC43A2	ENSG00000167703	1.52653	0.000325704
ERBB2	ENSG00000141736	0.808928	0.000330534
TBPL1	ENSG00000028839	-1.68791	0.000330534
TRAK1	ENSG00000182606	0.695559	0.000332543
COA4	ENSG00000181924	-0.575183	0.000335468
ZMYND8	ENSG00000101040	-0.50527	0.000337142
RPL26	ENSG00000161970	-1.46265	0.000337472
ACVR1	ENSG00000115170	0.605917	0.000341788
SLC4A4	ENSG00000080493	-1.24254	0.000344512
TAGLN2	ENSG00000158710	-0.427888	0.000346844
FARSB	ENSG00000116120	-0.686812	0.000348709
RRBP1	ENSG00000125844	0.575829	0.000352171
DARS2	ENSG00000117593	-0.559486	0.000356119
NOTCH2	ENSG00000134250	0.44059	0.000359303
ELMSAN1	ENSG00000156030	0.697491	0.000361509
FOXO1	ENSG00000150907	2.4066	0.000364652
HMGCR	ENSG00000113161	0.959079	0.000365793
PTPN13	ENSG00000163629	0.85138	0.000366158
GPSM2	ENSG00000121957	-1.47203	0.000369716
LRRC32	ENSG00000137507	1.63166	0.000372858
SGSM2	ENSG00000141258	1.15929	0.000373311
COL18A1	ENSG00000182871	0.855348	0.000373311
IQSEC2	ENSG00000124313	0.901566	0.000375471
SERTAD2	ENSG00000179833	0.545805	0.000381553
PEPD	ENSG00000124299	0.687267	0.000396167
UNC5B	ENSG00000107731	1.91102	0.000417482
SYNGR3	ENSG00000127561	1.73114	0.000420973
NSD1	ENSG00000165671	0.544686	0.000421007
MNT	ENSG00000070444	0.873768	0.000429728
C14orf159	ENSG00000133943	1.43532	0.000431088
ENAH	ENSG00000154380	0.520511	0.000439538
TK1	ENSG00000167900	-0.652751	0.000441302
SPC24	ENSG00000161888	-1.43131	0.000441306
C16orf59	ENSG00000162062	-1.85257	0.000441316
PRICKLE3	ENSG00000012211	1.18633	0.000450413
GRB10	ENSG00000106070	0.652202	0.000454141
TRA2B	ENSG00000136527	-0.668474	0.000454198
UBXN2B	ENSG00000215114	1.19088	0.000454474
ELMO2	ENSG00000062598	0.540783	0.000454922
FTH1P5	ENSG00000230204	2.32344	0.00045859
RSL1D1	ENSG00000171490	-0.545882	0.000470406
APOBEC3C	ENSG00000244509	0.621641	0.000471414
FAM114A1	ENSG00000197712	0.4197	0.00047162
ARPC2	ENSG00000163466	-0.482114	0.00047173
RPS27A	ENSG00000143947	-1.22176	0.000478961
MND1	ENSG00000121211	-3.69234	0.000479036
TUBA1B	ENSG00000123416	-0.693669	0.000484154
VEGFB	ENSG00000173511	0.805964	0.000485049
CCDC85B	ENSG00000175602	-1.27533	0.00048566
DDX23	ENSG00000174243	-0.710887	0.000490637
ATP5F1	ENSG00000116459	-0.876908	0.000492993
DNAJA1	ENSG00000086061	-0.802141	0.000508645
SOCS5	ENSG00000171150	-0.826978	0.000511199
HSPG2	ENSG00000142798	0.803997	0.000512844
SPG21	ENSG00000090487	0.694925	0.000533349
TPM1	ENSG00000140416	0.54991	0.000533881
BRCA1	ENSG00000012048	-1.24274	0.000541007
C1QTNF6	ENSG00000133466	1.09236	0.000542169
MRPS35	ENSG00000061794	-0.808844	0.000545232
FMNL1	ENSG00000184922	2.39162	0.000548282
ZC3H7B	ENSG00000100403	0.675358	0.000551672
SLC25A1	ENSG00000100075	0.735942	0.000551672
FBN2	ENSG00000138829	0.60034	0.000555326
PTPRU	ENSG00000060656	1.04974	0.000561231
IGFBP5	ENSG00000115461	1.79324	0.00057348
DCC	ENSG00000187323	-2.26318	0.000573895
ANKS6	ENSG00000165138	0.688719	0.000573895
TMX1	ENSG00000139921	-1.57136	0.000574842
CHTF18	ENSG00000127586	-1.49055	0.000575784
ODF3B	ENSG00000177989	5.8172	0.000575784
LRP5	ENSG00000162337	0.742145	0.000576876
UBE2E3	ENSG00000170035	-0.697412	0.000585446
LMNB2	ENSG00000176619	-0.562812	0.000585446
RASD2	ENSG00000100302	1.9343	0.000589895
TUFT1	ENSG00000143367	1.12983	0.000591478
POLR2K	ENSG00000147669	-1.80795	0.000591478
RPS21	ENSG00000171858	-1.63724	0.000593465
REEP2	ENSG00000132563	1.20988	0.00059489
CTIF	ENSG00000134030	0.657154	0.000603695
CD276	ENSG00000103855	0.599336	0.000618032
OSBPL7	ENSG00000006025	1.22809	0.000618032
HSPH1	ENSG00000120694	-0.646831	0.000618032
TSPAN13	ENSG00000106537	-2.18892	0.000618341
HERPUD1	ENSG00000051108	0.670158	0.000620021
KPNB1	ENSG00000108424	-0.325483	0.000622371
POLR2C	ENSG00000102978	-0.47829	0.000624694
NID1	ENSG00000116962	0.43721	0.000639128
DYRK1B	ENSG00000105204	0.934328	0.000642362
RPL39	ENSG00000198918	-1.03078	0.000642362
HIST1H2BO	ENSG00000196331	-2.87645	0.000642362
ADPGK	ENSG00000159322	-0.583642	0.000644449
VDR	ENSG00000111424	0.937016	0.000656727
ZNF367	ENSG00000165244	-2.55707	0.000658195
ETV1	ENSG00000006468	-0.969152	0.00066493
JDP2	ENSG00000140044	1.1276	0.00066493
NOP56	ENSG00000101361	-0.53004	0.000665863
SRSF7	ENSG00000115875	-0.888611	0.000668489
POLR2F	ENSG00000100142	-1.02219	0.000679666
SGPL1	ENSG00000166224	0.624911	0.000684345
KNTC1	ENSG00000184445	-1.11831	0.000690801
PFDN1	ENSG00000113068	-0.502913	0.000691617
TGM2	ENSG00000198959	-0.504087	0.000695861
ADK	ENSG00000156110	-1.76571	0.00069785
ADAR	ENSG00000160710	0.384462	0.00069868
ASAP1	ENSG00000153317	0.501768	0.00070139
DYNLT1	ENSG00000146425	-1.40055	0.000703897
FANCM	ENSG00000187790	-2.9658	0.000711253
MYO1C	ENSG00000197879	0.481897	0.000724041
MAP6	ENSG00000171533	1.88668	0.000725302
TSC2	ENSG00000103197	0.612999	0.000730511
C10orf54	ENSG00000107738	2.33471	0.000737569
PODNL1	ENSG00000132000	1.99777	0.000741184
CXXC5	ENSG00000171604	0.809797	0.000744354
WDR1	ENSG00000071127	0.356976	0.000761036
CEBPD	ENSG00000221869	1.20489	0.000767295
OXA1L	ENSG00000155463	0.513592	0.000767295
ATG9A	ENSG00000198925	0.612717	0.000774312
FKBP4	ENSG00000004478	-0.660684	0.000774419
USMG5	ENSG00000173915	-2.51737	0.000776439
KIAA1683	ENSG00000130518	3.29554	0.000781383
FCGRT	ENSG00000104870	1.18646	0.000803441
KDM6B	ENSG00000132510	0.839253	0.000804653
PRSS12	ENSG00000164099	1.10734	0.000806564
FTH1	ENSG00000167996	1.11891	0.000818945
THAP8	ENSG00000161277	1.98793	0.000837446
ASS1	ENSG00000130707	1.58401	0.000845357
SGCD	ENSG00000170624	1.36299	0.000847451
VPS53	ENSG00000141252	0.507455	0.000852152
NUDT21	ENSG00000167005	-0.691669	0.000855587
HN1L	ENSG00000206053	-0.378334	0.000861519
TNIP1	ENSG00000145901	0.596916	0.00086793
MCM8	ENSG00000125885	-1.84646	0.000869733
PLD2	ENSG00000129219	0.876495	0.000885015
TKT	ENSG00000163931	0.561633	0.000887803
CDKN3	ENSG00000100526	-1.85943	0.000893161
TMEM8B	ENSG00000137103	1.40911	0.000896656
CSDC2	ENSG00000172346	2.15412	0.00091016
FTLP3	ENSG00000226608	1.53249	0.000916909
MSMO1	ENSG00000052802	1.06074	0.000937199
MOV10	ENSG00000155363	0.644741	0.000944042
S100A16	ENSG00000188643	-0.449189	0.000951207
NFU1	ENSG00000169599	-1.31907	0.000974846
CCNI	ENSG00000118816	0.445865	0.000998234
HIST1H2AG	ENSG00000196787	-2.35282	0.00100861
CACNA1H	ENSG00000196557	1.02144	0.00100883
ITGA1	ENSG00000213949	1.24394	0.00101356
LDOC1	ENSG00000182195	0.591629	0.00102323
ZWINT	ENSG00000122952	-1.49753	0.0010313
SHMT2	ENSG00000182199	0.631676	0.00106811
SLCO3A1	ENSG00000176463	0.896801	0.00107
DDX46	ENSG00000145833	-1.23766	0.00107893
NINJ1	ENSG00000131669	0.900261	0.00108616
MAT2B	ENSG00000038274	-1.18864	0.00109282
SSR3	ENSG00000114850	-0.521307	0.00111991
DAK	ENSG00000149476	1.0537	0.00112723
KIAA1432	ENSG00000107036	0.807954	0.00112998
ABI3BP	ENSG00000154175	1.9934	0.00115696
SELT	ENSG00000198843	-1.12291	0.00115852
KIF26B	ENSG00000162849	2.26913	0.00116561
RFK	ENSG00000135002	-2.02765	0.00117651
MCM2	ENSG00000073111	-0.848876	0.00118682
SLC16A13	ENSG00000174327	2.2899	0.00118967
NEO1	ENSG00000067141	0.525688	0.00119767
PBXIP1	ENSG00000163346	1.15661	0.0012014
METTL21B	ENSG00000123427	0.970085	0.00122166
CD58	ENSG00000116815	-3.75374	0.0012273
SNHG15	ENSG00000232956	-1.22021	0.00122879
ATP5G3	ENSG00000154518	-0.653491	0.00124067
HAUS6	ENSG00000147874	-0.92601	0.00125164
MEX3B	ENSG00000183496	0.816179	0.00125302
TMEM30A	ENSG00000112697	-0.833078	0.00127849
CCT2	ENSG00000166226	-0.910784	0.00128195
C19orf53	ENSG00000104979	-0.757971	0.00129855
HSBP1	ENSG00000230989	-0.860098	0.00130324
ZNF530	ENSG00000183647	-3.21738	0.00130324
EIF1AX	ENSG00000173674	-1.33503	0.00130953
AMER1	ENSG00000184675	1.24067	0.00132572
UQCC2	ENSG00000137288	-0.93817	0.00132804
NUPL1	ENSG00000139496	-0.842086	0.00132942
ZKSCAN1	ENSG00000106261	0.711028	0.00132942
UQCR10	ENSG00000184076	-0.720372	0.00133266
CDH4	ENSG00000179242	-0.618345	0.00133532
PRRC2B	ENSG00000130723	0.472885	0.00134096
SMAD3	ENSG00000166949	0.442521	0.00134818
KCNH1	ENSG00000143473	2.67684	0.00136072
CD81	ENSG00000110651	0.66695	0.00136543
NEGR1	ENSG00000172260	-1.24486	0.00136654
LIG1	ENSG00000105486	-0.874035	0.00138282
HMGA1	ENSG00000137309	-0.737697	0.00138282
SZT2	ENSG00000198198	0.750223	0.00138282
R3HDM4	ENSG00000198858	0.767282	0.00139137
EIF3L	ENSG00000100129	0.416578	0.00139137
GFRA1	ENSG00000151892	0.748941	0.00139137
HYLS1	ENSG00000198331	-1.13326	0.00140739
CTD-2267D19.3	ENSG00000266208	2.42282	0.00142034
TEAD3	ENSG00000007866	0.793165	0.00142448
PIM1	ENSG00000137193	0.921855	0.00142448
CAMKK2	ENSG00000110931	0.634099	0.00143312
NEK7	ENSG00000151414	-1.0526	0.00143312
SHISA4	ENSG00000198892	1.08003	0.00143612
STAT3	ENSG00000168610	0.451667	0.00145739
MRPL50	ENSG00000136897	-1.07137	0.00146139
ADI1	ENSG00000182551	-0.69831	0.00146308
DNAJB1	ENSG00000132002	-0.451701	0.00146867
RABGAP1	ENSG00000011454	0.748938	0.00149364
RPL21	ENSG00000122026	-1.28388	0.00150015
IQSEC1	ENSG00000144711	0.717598	0.00153078
GSG2	ENSG00000177602	-1.1249	0.00153541
SAAL1	ENSG00000166788	-2.00399	0.00155173
UAP1L1	ENSG00000197355	1.08027	0.00156128
ERAP1	ENSG00000164307	0.694769	0.00156611
SNHG1	ENSG00000255717	-0.928739	0.00157897
CCT3	ENSG00000163468	-0.585164	0.00157897
TIMM21	ENSG00000075336	-2.34988	0.00157897
VLDLR	ENSG00000147852	1.7327	0.00158511
HAUS8	ENSG00000131351	-2.27733	0.0016036
EHD1	ENSG00000110047	0.51408	0.00161673
PLXNA1	ENSG00000114554	0.639362	0.00161673
RP11-685N10.1	ENSG00000255893	-5.72117	0.00163805
PGAP2	ENSG00000148985	0.865987	0.00163911
CCDC50	ENSG00000152492	-0.647495	0.0016405
SLC20A1	ENSG00000144136	-0.606879	0.00164266
CENPQ	ENSG00000031691	-3.89939	0.00165695
LBR	ENSG00000143815	-0.756052	0.00166019
PPAP2A	ENSG00000067113	1.3492	0.00166695
MANEA	ENSG00000172469	-1.26934	0.0017229
ADAMTS7	ENSG00000136378	1.06904	0.00175399
LDLRAP1	ENSG00000157978	0.892833	0.00177134
GFOD2	ENSG00000141098	-1.01754	0.00177226
C17orf53	ENSG00000125319	-1.04658	0.00177524
MTFR1	ENSG00000066855	-0.887966	0.00179368
NEK9	ENSG00000119638	0.874021	0.00179368
EGFR	ENSG00000146648	0.415896	0.00180726
SUMO3	ENSG00000184900	-0.772771	0.00181074
CEP85	ENSG00000130695	-0.990058	0.00182195
SEPT11	ENSG00000138758	0.565395	0.00183359
ARRB1	ENSG00000137486	1.3481	0.00184838
KANSL1	ENSG00000120071	0.509416	0.00185131
VDAC3	ENSG00000078668	-0.936532	0.00185287
RPL32	ENSG00000144713	-0.500736	0.00185758
YWHAQ	ENSG00000134308	-0.581813	0.00186252
ANXA11	ENSG00000122359	0.516552	0.00186661
POC1A	ENSG00000164087	-1.39567	0.00186947
CAMTA2	ENSG00000108509	0.606621	0.00187197
C16orf80	ENSG00000070761	-0.921564	0.00188265
ATP11A	ENSG00000068650	0.789506	0.0018937
ATRN	ENSG00000088812	0.414137	0.00190509
EXOSC1	ENSG00000171311	-0.836266	0.00193211
FTH1P23	ENSG00000242960	0.983854	0.00193211
PITPNA	ENSG00000174238	0.398704	0.00193233
CELSR1	ENSG00000075275	1.46734	0.00194624
SOD3	ENSG00000109610	1.6441	0.00195164
NEDD9	ENSG00000111859	0.601048	0.00195164
PML	ENSG00000140464	0.671854	0.00195164
PIANP	ENSG00000139200	1.08078	0.00195164
DUSP14	ENSG00000161326	-0.659629	0.00198379
MRPL52	ENSG00000172590	-0.808871	0.00198474
EPS8L2	ENSG00000177106	1.0341	0.00198474
CYP4V2	ENSG00000145476	1.46666	0.0019868
NCOA3	ENSG00000124151	0.612523	0.00200471
TMEM161A	ENSG00000064545	1.2276	0.00200541
HR	ENSG00000168453	2.37261	0.00200669
NDUFS5	ENSG00000168653	-0.897401	0.00201248
ARHGAP23	ENSG00000225485	0.583844	0.00205348
BNC2	ENSG00000173068	0.847673	0.00205964
SHISA5	ENSG00000164054	0.5254	0.00205964
HMGCS1	ENSG00000112972	1.50056	0.00208084
HHLA3	ENSG00000197568	1.27904	0.00208602
WASF2	ENSG00000158195	0.452328	0.00209533
NCOA7	ENSG00000111912	0.814674	0.002105
NDUFAB1	ENSG00000004779	-1.21091	0.00215587
MOCOS	ENSG00000075643	1.51694	0.00216617
TSPAN15	ENSG00000099282	4.83149	0.00218242
RMI1	ENSG00000178966	-1.69853	0.0021861
TMEM55A	ENSG00000155099	-0.811312	0.00218756
TOM1	ENSG00000100284	0.84383	0.00218825
GDF5	ENSG00000125965	1.59068	0.00218825
TM9SF4	ENSG00000101337	0.466743	0.00219739
GLB1	ENSG00000170266	0.362432	0.00221657
GALNT16	ENSG00000100626	1.58501	0.0022839
TMEM63B	ENSG00000137216	0.662062	0.00229322
MPP2	ENSG00000108852	1.27284	0.00233155
APP	ENSG00000142192	0.355745	0.00234261
SLC6A8	ENSG00000130821	0.811083	0.00234269
PNRC1	ENSG00000146278	0.829026	0.00248122
FIGNL1	ENSG00000132436	-2.0124	0.00248122
TUBGCP5	ENSG00000153575	-1.6996	0.00248395
ZYX	ENSG00000159840	0.636337	0.00248661
CENPK	ENSG00000123219	-2.1452	0.00249064
PNP	ENSG00000198805	-0.991516	0.00251731
C11orf49	ENSG00000149179	0.593438	0.00253937
EEPD1	ENSG00000122547	1.32301	0.00254384
TOX	ENSG00000198846	1.69782	0.00257975
IGSF10	ENSG00000152580	2.99756	0.0025801
MYC	ENSG00000136997	0.471504	0.0025801
LRIG3	ENSG00000139263	1.22569	0.00258155
TP53INP1	ENSG00000164938	0.966557	0.00259105
LYPLA1	ENSG00000120992	-0.862312	0.0025953
DTX4	ENSG00000110042	1.00962	0.00261822
GPR107	ENSG00000148358	0.477445	0.00262464
SPPL2B	ENSG00000005206	0.854364	0.00266647
CASP10	ENSG00000003400	4.8957	0.00267568
GLIS2	ENSG00000126603	0.842812	0.00268044
SFXN1	ENSG00000164466	-0.66577	0.00268909
QPRT	ENSG00000103485	1.55508	0.00268909
KLF3	ENSG00000109787	0.602634	0.00274819
RCOR3	ENSG00000117625	0.690071	0.00274925
SOCS3	ENSG00000184557	-1.24368	0.00275782
APOL6	ENSG00000221963	1.35456	0.0027579
ATP6V1G1	ENSG00000136888	-1.77978	0.00277568
HIGD2A	ENSG00000146066	0.508601	0.00279
OCIAD2	ENSG00000145247	2.64224	0.00281124
ARL13B	ENSG00000169379	-1.93918	0.00289957
MMAB	ENSG00000139428	1.37665	0.00290195
RGMB	ENSG00000174136	-0.563627	0.00292859
ROGDI	ENSG00000067836	1.161	0.00298673
KNSTRN	ENSG00000128944	-1.32845	0.00300694
ZFP64	ENSG00000020256	0.669009	0.00301288
LARP1	ENSG00000155506	0.418427	0.00302723
FMN1	ENSG00000248905	-0.933115	0.00303548
DVL2	ENSG00000004975	0.925755	0.00304137
C12orf29	ENSG00000133641	-2.79164	0.00309076
PTPLAD2	ENSG00000188921	1.37872	0.00309076
MPC2	ENSG00000143158	-1.74515	0.0031946
FAM110B	ENSG00000169122	1.69893	0.00319475
TRAF3IP2	ENSG00000056972	0.597714	0.00321953
EBNA1BP2	ENSG00000117395	-0.996786	0.00323636
CYC1	ENSG00000179091	-0.572884	0.0032678
CTC-277H1.7	ENSG00000262691	1.38599	0.0032678
OIP5	ENSG00000104147	-2.61881	0.00335917
NDUFC1	ENSG00000109390	-0.892967	0.00338018
WDR20	ENSG00000140153	-0.910812	0.00341385
CENPL	ENSG00000120334	-1.81481	0.00342019
DSP	ENSG00000096696	0.503086	0.00342097
CDC42BPA	ENSG00000143776	0.417801	0.00342128
SLC9A1	ENSG00000090020	0.620181	0.00343197
KIAA1644	ENSG00000138944	1.96027	0.00343394
MEGF8	ENSG00000105429	0.847146	0.00344749
MAPRE2	ENSG00000166974	0.545682	0.00345963
STX1A	ENSG00000106089	-0.823426	0.00346412
FLOT1	ENSG00000137312	-0.651019	0.00348216
PRDX1	ENSG00000117450	-0.48441	0.00349742
CTDSPL2	ENSG00000137770	-0.936404	0.00350601
FGD1	ENSG00000102302	0.623405	0.00353721
ZFYVE26	ENSG00000072121	0.614946	0.00353721
JAG2	ENSG00000184916	3.71392	0.00354402
MEOX1	ENSG00000005102	3.88738	0.00354534
FLOT2	ENSG00000132589	0.54501	0.00357269
FAM96B	ENSG00000166595	-0.871479	0.00359186
NFE2L1	ENSG00000082641	0.432013	0.0036171
ATXN1	ENSG00000124788	0.874788	0.00361928
NFX1	ENSG00000086102	0.582505	0.00362845
UNG	ENSG00000076248	-1.02781	0.00365697
NUP155	ENSG00000113569	-0.584099	0.003673
RUNX1T1	ENSG00000079102	1.47228	0.003673
CLCN6	ENSG00000011021	0.790916	0.00370116
OTUD5	ENSG00000068308	0.631862	0.00372271
RPP25	ENSG00000178718	1.78422	0.00374439
C19orf48	ENSG00000167747	-0.832317	0.00375152
AMOTL1	ENSG00000166025	0.483758	0.00375404
SS18L2	ENSG00000008324	-2.21747	0.00385538
HTR1B	ENSG00000135312	2.36598	0.00385689
HSPB7	ENSG00000173641	1.39487	0.00386547
PDCD10	ENSG00000114209	-1.69964	0.00386603
EMG1	ENSG00000126749	-1.43778	0.00388135
ZNF823	ENSG00000197933	-2.00305	0.00388135
KIAA1191	ENSG00000122203	-0.454706	0.00388484
RHOJ	ENSG00000126785	1.03363	0.00388572
CHEK1	ENSG00000149554	-0.99144	0.00392463
RSL24D1	ENSG00000137876	-1.22467	0.003925
UBBP4	ENSG00000263563	-0.788337	0.00392936
UBAC1	ENSG00000130560	-0.857729	0.00392936
C8orf4	ENSG00000176907	5.00582	0.00396013
ZNF853	ENSG00000236609	1.55829	0.00397536
NIPSNAP1	ENSG00000184117	0.640861	0.00399529
FAM216A	ENSG00000204856	-1.27877	0.00399969
LUM	ENSG00000139329	2.00458	0.00401167
XRCC6	ENSG00000196419	-0.629392	0.004045
CALCOCO2	ENSG00000136436	0.479768	0.00404801
MMP15	ENSG00000102996	1.3708	0.0040504
CCND3	ENSG00000112576	-0.57625	0.00406543
UBFD1	ENSG00000103353	0.395736	0.00408665
SNHG3	ENSG00000242125	-1.09173	0.004157
BNIP3	ENSG00000176171	-0.764748	0.0041651
VASH2	ENSG00000143494	1.47391	0.0041724
ABL1	ENSG00000097007	0.508918	0.0041724
BCL7B	ENSG00000106635	-0.583007	0.0041724
RPS24	ENSG00000138326	-0.561679	0.00421086
BCAR3	ENSG00000137936	-0.59332	0.00421556
PLEKHM1	ENSG00000225190	0.778109	0.00421556
LAMB1	ENSG00000091136	0.547967	0.00422152
BACH2	ENSG00000112182	2.64102	0.0042274
TAF5L	ENSG00000135801	-0.661348	0.00424955
GAS7	ENSG00000007237	1.3263	0.00427217
DCAKD	ENSG00000172992	0.672826	0.00430369
NOSTRIN	ENSG00000163072	-2.86079	0.00433857
PACS1	ENSG00000175115	0.598566	0.00433857
LMO4	ENSG00000143013	-0.77003	0.00433857
ELF4	ENSG00000102034	0.478846	0.00433857
SIN3B	ENSG00000127511	0.563926	0.00434376
PITPNC1	ENSG00000154217	-0.986475	0.00435016
NFIA	ENSG00000162599	0.95015	0.00437505
RGP1	ENSG00000107185	0.546826	0.00438467
AHNAK2	ENSG00000185567	0.717055	0.00438909
MT1L	ENSG00000260549	-1.31226	0.00439278
TSC1	ENSG00000165699	0.612112	0.00440832
RP11-254F7.2	ENSG00000260077	3.08502	0.0044118
C6orf89	ENSG00000198663	0.513335	0.00442206
IGSF8	ENSG00000162729	0.964842	0.00442614
CENPH	ENSG00000153044	-2.28172	0.00443054
MRPL34	ENSG00000130312	-0.904086	0.00444683
RPS10	ENSG00000124614	-0.910773	0.00448382
MRPS21	ENSG00000187145	-1.07653	0.00449983
VTA1	ENSG00000009844	-0.656046	0.00456516
AC007362.1	ENSG00000180672	2.00788	0.00459989
LRRC16A	ENSG00000079691	1.61428	0.00466285
GGT1	ENSG00000100031	2.2613	0.00467196
SLC7A11	ENSG00000151012	0.807466	0.0046841
RUNX1	ENSG00000159216	0.604539	0.00469433
CARS	ENSG00000110619	0.651369	0.00469554
HIST1H1D	ENSG00000124575	-4.85155	0.0046986
CPXM1	ENSG00000088882	1.29023	0.004789
TNFRSF1A	ENSG00000067182	0.511074	0.004789
OSBP	ENSG00000110048	0.518098	0.004789
GPD2	ENSG00000115159	-0.854908	0.00480085
KIAA0196	ENSG00000164961	0.507665	0.00481555
GTF2A2	ENSG00000140307	-1.38162	0.00484372
PTPLAD1	ENSG00000074696	-0.561071	0.00484372
HACL1	ENSG00000131373	-3.17932	0.00488592
FN3K	ENSG00000167363	1.83134	0.00492404
LTBP2	ENSG00000119681	0.508241	0.00492404
MAN1C1	ENSG00000117643	2.44662	0.00497071
PRKCA	ENSG00000154229	0.403956	0.00497071
THAP10	ENSG00000129028	-1.25851	0.00498089
MIR503HG	ENSG00000223749	1.13362	0.00499765
MTHFR	ENSG00000177000	1.43634	0.0050276
ATP5B	ENSG00000110955	-0.287816	0.00505582
TRIM16L	ENSG00000108448	1.26661	0.00506351
RBBP4	ENSG00000162521	-0.372923	0.00506557
FRYL	ENSG00000075539	-0.657841	0.0050776
GLG1	ENSG00000090863	0.462687	0.00509492
HIST1H1E	ENSG00000168298	-1.47625	0.00512273
PRICKLE2	ENSG00000163637	0.664545	0.00513
BRD4	ENSG00000141867	0.509599	0.00513
RRAS	ENSG00000126458	0.579374	0.00519588
AKIRIN1	ENSG00000174574	-0.776427	0.0052035
KLF4	ENSG00000136826	1.41629	0.00526114
FAM174B	ENSG00000185442	2.23928	0.00527764
RARA	ENSG00000131759	0.738752	0.00530094
FASTKD5	ENSG00000215251	-0.949433	0.00531737
PYROXD2	ENSG00000119943	1.6736	0.00531967
PGP	ENSG00000184207	-0.921942	0.00532514
FOSL2	ENSG00000075426	0.403281	0.00532514
HAPLN3	ENSG00000140511	1.26843	0.00532514
STX2	ENSG00000111450	-0.743486	0.00533097
LDOC1L	ENSG00000188636	0.550041	0.00533356
TBC1D16	ENSG00000167291	0.659473	0.00534066
ISYNA1	ENSG00000105655	0.846006	0.0054029
PCYOX1L	ENSG00000145882	0.985979	0.0054148
SEC16A	ENSG00000148396	0.482305	0.00543639
CALU	ENSG00000128595	-0.392097	0.00549509
PATL1	ENSG00000166889	0.434025	0.00550966
MGRN1	ENSG00000102858	0.60504	0.0055172
CAP1	ENSG00000131236	-0.253689	0.00555142
C9orf3	ENSG00000148120	1.19497	0.00557908
STAT4	ENSG00000138378	-4.76424	0.00560431
PABPC4	ENSG00000090621	0.297644	0.00561228
DCHS1	ENSG00000166341	1.26575	0.00563906
SOAT1	ENSG00000057252	-0.584596	0.005644
PLXNB2	ENSG00000196576	0.49705	0.00566263
TMPO-AS1	ENSG00000257167	-1.50327	0.00569681
COA1	ENSG00000106603	-0.848997	0.00570636
MRPL3	ENSG00000114686	-0.594187	0.00574618
DUSP8	ENSG00000184545	1.05576	0.00574618
FOXP4	ENSG00000137166	0.645707	0.00575158
PHLDA1	ENSG00000139289	-0.414531	0.00577952
BZW1	ENSG00000082153	-1.10338	0.00581903
TIMM9	ENSG00000100575	-0.794837	0.00598329
HIST1H2BM	ENSG00000196374	-5.3982	0.00602682
MTFR2	ENSG00000146410	-1.90246	0.0061353
STRA13	ENSG00000169689	-1.81721	0.00615823
WISP1	ENSG00000104415	3.84084	0.0061589
ZNF100	ENSG00000197020	-1.95853	0.00616073
MRPL13	ENSG00000172172	-2.14232	0.00621879
C11orf63	ENSG00000109944	1.60164	0.00622041
SRC	ENSG00000197122	0.563591	0.00629723
KIF5B	ENSG00000170759	-0.538739	0.00629822
FAM160B2	ENSG00000158863	0.706116	0.00633158
NUMBL	ENSG00000105245	0.682786	0.00645269
GPCPD1	ENSG00000125772	1.53202	0.00645749
SIK2	ENSG00000170145	0.50326	0.00646576
ITPKB	ENSG00000143772	1.48759	0.00647216
MARK4	ENSG00000007047	0.73758	0.00654387
NUP43	ENSG00000120253	-0.797692	0.0065772
FAM102B	ENSG00000162636	-0.96384	0.00661965
USP39	ENSG00000168883	-0.551101	0.00661965
HSPD1	ENSG00000144381	-0.824307	0.00667053
GSN	ENSG00000148180	0.61578	0.00667972
TPPP3	ENSG00000159713	2.93007	0.00668216
AK2	ENSG00000004455	-0.45773	0.00669067
EME1	ENSG00000154920	-2.19815	0.00669067
RP11-357C3.3	ENSG00000235437	0.753314	0.00669067
HMGN1	ENSG00000205581	-0.714862	0.00669067
NFKB1	ENSG00000109320	0.553826	0.00669067
ATP6AP1	ENSG00000071553	0.495439	0.0067496
MAML2	ENSG00000184384	0.813011	0.00684836
TADA3	ENSG00000171148	0.547604	0.00687599
ANGEL1	ENSG00000013523	0.817761	0.00687638
JAKMIP3	ENSG00000188385	5.40206	0.00689469
SPEG	ENSG00000072195	1.22081	0.0069033
THOC7	ENSG00000163634	-1.62197	0.0069033
RAPGEF1	ENSG00000107263	0.614016	0.00691994
PAPOLA	ENSG00000090060	-0.527742	0.00695893
ACTB	ENSG00000075624	0.445238	0.00698791
C5orf15	ENSG00000113583	-0.503569	0.00701633
YBX3	ENSG00000060138	0.39467	0.00707221
MTBP	ENSG00000172167	-3.15146	0.00707221
ARSD	ENSG00000006756	1.06867	0.00709798
EMP1	ENSG00000134531	-0.756743	0.00710388
GLO1	ENSG00000124767	-0.751266	0.00712036
MSANTD3	ENSG00000066697	-0.610556	0.00713701
NCOA1	ENSG00000084676	0.641073	0.00713701
BCOR	ENSG00000183337	0.563921	0.00714385
JAK1	ENSG00000162434	0.316075	0.00715123
NUP50	ENSG00000093000	-0.638388	0.00715123
RUSC2	ENSG00000198853	0.585336	0.00716023
SLC43A1	ENSG00000149150	1.02316	0.00720655
ATF7	ENSG00000170653	0.539436	0.00721781
SPATA5	ENSG00000145375	-1.84433	0.00728076
C17orf104	ENSG00000180336	2.32973	0.00729733
SSH1	ENSG00000084112	0.38091	0.00732935
TIRAP	ENSG00000150455	1.21233	0.00736701
MRPS28	ENSG00000147586	-5.87264	0.00736701
TET1	ENSG00000138336	1.05164	0.00736701
MIS18BP1	ENSG00000129534	-1.35734	0.00736701
AOX1	ENSG00000138356	-1.42378	0.00740006
TMX3	ENSG00000166479	-1.36813	0.00742407
C6orf132	ENSG00000188112	0.831884	0.00750803
PPA1	ENSG00000180817	-0.833999	0.00754298
LATS2	ENSG00000150457	0.488611	0.0075755
PLTP	ENSG00000100979	1.72847	0.00758538
PDE4A	ENSG00000065989	0.766963	0.0075895
CELF2	ENSG00000048740	0.988836	0.00763408
EIF4EBP1	ENSG00000187840	0.502643	0.0076871
COL27A1	ENSG00000196739	0.741896	0.0076871
C14orf119	ENSG00000179933	-0.712655	0.00774575
PLEKHO2	ENSG00000241839	0.90958	0.00774575
RPL27A	ENSG00000166441	-0.647776	0.00776303
MTHFD1	ENSG00000100714	-0.5419	0.0078553
FBXO45	ENSG00000174013	-1.57899	0.00786348
LRRC41	ENSG00000132128	0.495997	0.00786547
TMEM33	ENSG00000109133	-0.530786	0.00791809
USP42	ENSG00000106346	0.517651	0.00797646
SLC25A17	ENSG00000100372	-1.13302	0.00797646
FLCN	ENSG00000154803	1.00339	0.00797646
PLEKHB2	ENSG00000115762	-0.489316	0.00797844
PPP6R3	ENSG00000110075	-0.577984	0.00801853
WFDC1	ENSG00000103175	2.51	0.00802786
PKMYT1	ENSG00000127564	-1.15066	0.0080705
PLGRKT	ENSG00000107020	-1.76486	0.00818021
FANCB	ENSG00000181544	-2.78591	0.00818629
RINT1	ENSG00000135249	-0.917965	0.00818629
CAPZA1	ENSG00000116489	-0.543104	0.00818696
SNX5	ENSG00000089006	-0.50694	0.00824665
CEP57L1	ENSG00000183137	-1.68664	0.00832889
PDK2	ENSG00000005882	0.72868	0.00843637
CDC7	ENSG00000097046	-2.07748	0.00850392
FABP5	ENSG00000164687	-1.54007	0.00855659
RPS20	ENSG00000008988	-0.71349	0.00855659
KRTAP2-3	ENSG00000212724	-1.59528	0.00862624
ETS2	ENSG00000157557	0.433909	0.00862624
PIR	ENSG00000087842	1.51698	0.00868428
EYA4	ENSG00000112319	1.20701	0.00868428
FBXO41	ENSG00000163013	1.10189	0.00870594
NXT1	ENSG00000132661	-0.970223	0.00871155
GPR137B	ENSG00000077585	0.769278	0.00872278
TCEB1	ENSG00000154582	-1.0223	0.00872891
MRPL18	ENSG00000112110	-0.801774	0.00872891
RIN3	ENSG00000100599	0.605414	0.00872891
EXT1	ENSG00000182197	0.367411	0.00872891
COL16A1	ENSG00000084636	1.28871	0.00873785
BAG2	ENSG00000112208	0.771102	0.00878026
DDX12P	ENSG00000214826	-2.71019	0.00878919
FKBP8	ENSG00000105701	0.745549	0.0088122
TMC6	ENSG00000141524	4.91454	0.00881415
PIGS	ENSG00000087111	0.538645	0.00881415
BCL6	ENSG00000113916	0.694182	0.00881444
MTCH1	ENSG00000137409	-0.4552	0.00882448
ATG5	ENSG00000057663	-1.52975	0.00882863
MRPL33	ENSG00000243147	-5.53668	0.00896699
PTPRM	ENSG00000173482	0.580742	0.00899859
CHCHD3	ENSG00000106554	-0.515288	0.00908254
ODF2	ENSG00000136811	-0.635065	0.00908275
SDHB	ENSG00000117118	-0.740519	0.00908999
TAF9B	ENSG00000187325	-0.56489	0.00913236
RPL35A	ENSG00000182899	-1.13131	0.0091623
GALNT2	ENSG00000143641	0.441815	0.00916356
IER3	ENSG00000137331	0.541008	0.00916356
VAC14	ENSG00000103043	0.540338	0.0091736
ATP2A3	ENSG00000074370	2.62137	0.0091736
MAD2L1	ENSG00000164109	-1.46828	0.00917491
ICT1	ENSG00000167862	-1.44541	0.00923066
MID2	ENSG00000080561	2.48686	0.00924308
SMAP2	ENSG00000084070	-0.446548	0.00927667
PPIH	ENSG00000171960	-1.2936	0.00929565
CLSTN1	ENSG00000171603	0.342935	0.00931314
FAM111B	ENSG00000189057	-1.56122	0.00933057
RBFOX2	ENSG00000100320	0.255681	0.00933057
GNL2	ENSG00000134697	-1.00865	0.00940305
RPS6KA2	ENSG00000071242	1.18359	0.00940608
SUV39H1	ENSG00000101945	-0.863375	0.00941231
TRAF1	ENSG00000056558	1.08645	0.00941231
HDAC5	ENSG00000108840	0.642534	0.00944063
UEVLD	ENSG00000151116	-1.11556	0.00944063
ANO1	ENSG00000131620	1.17018	0.00948322
RPL36	ENSG00000130255	-0.843083	0.00950627
PXK	ENSG00000168297	0.646609	0.00951248
SLC37A1	ENSG00000160190	5.22491	0.00964268
LOXL4	ENSG00000138131	1.55812	0.0096568
FAM63A	ENSG00000143409	1.29316	0.0096581
VASN	ENSG00000168140	0.700795	0.00973263
C19orf66	ENSG00000130813	0.842705	0.00973481
IKBKE	ENSG00000143466	0.998067	0.00980003
NCALD	ENSG00000104490	-4.82182	0.00992394
C14orf2	ENSG00000156411	-1.23164	0.00993988
CACNB1	ENSG00000067191	0.84324	0.00996648
HLCS	ENSG00000159267	0.74875	0.0099708
SAPCD2	ENSG00000186193	-1.31629	0.0100036
BOK	ENSG00000176720	0.816455	0.0100102
B3GNT9	ENSG00000237172	0.97451	0.0100286
C21orf58	ENSG00000160298	-1.19806	0.0100871
IL32	ENSG00000008517	1.75414	0.0101049
CRAT	ENSG00000095321	0.650332	0.0101049
PPP1R14B	ENSG00000173457	-0.50536	0.0101603
FBXO43	ENSG00000156509	-2.9315	0.0101775
PGK1	ENSG00000102144	-0.428528	0.0101852
RP11-473M20.7	ENSG00000261971	1.57405	0.0101988
LTBR	ENSG00000111321	0.418823	0.0101988
THOP1	ENSG00000172009	-0.931443	0.0101999
EPB41L1	ENSG00000088367	0.426023	0.0102221
PLEKHH2	ENSG00000152527	1.77316	0.0102338
CRTC1	ENSG00000105662	0.827369	0.0102395
ATL2	ENSG00000119787	-1.40786	0.0102489
SUFU	ENSG00000107882	0.551381	0.0103512
CWC15	ENSG00000150316	-1.0661	0.0103754
TDP1	ENSG00000042088	-0.859452	0.0103853
PDLIM4	ENSG00000131435	0.697177	0.0103883
SH3D19	ENSG00000109686	0.600071	0.0103902
CXCL16	ENSG00000161921	2.09824	0.0104606
LONRF2	ENSG00000170500	3.07259	0.0104936
PLEKHG2	ENSG00000090924	0.564479	0.0105412
CUEDC1	ENSG00000180891	0.71849	0.010544
CTPS1	ENSG00000171793	-0.713184	0.0105638
ERLIN1	ENSG00000107566	-0.536225	0.010591
VAPA	ENSG00000101558	-0.471942	0.0106666
COMMD2	ENSG00000114744	-1.09911	0.0106945
AC074286.1	ENSG00000213963	2.66294	0.0107452
LIN9	ENSG00000183814	-2.58502	0.0107588
DENND6B	ENSG00000205593	1.62354	0.0108708
ZFHX2	ENSG00000136367	1.52839	0.01089
PGAM1	ENSG00000171314	-0.418643	0.0109222
PRR3	ENSG00000204576	0.605773	0.0111114
ZDHHC1	ENSG00000159714	1.27681	0.0111114
INTS7	ENSG00000143493	-0.759872	0.0111268
NCKIPSD	ENSG00000213672	0.826218	0.0111538
USP9X	ENSG00000124486	0.327215	0.0112349
RALGAPB	ENSG00000170471	0.58731	0.0112672
B4GALT2	ENSG00000117411	0.491885	0.0112791
FTH1P2	ENSG00000234975	1.492	0.0114123
PCNT	ENSG00000160299	-0.691234	0.0114292
TMEM126B	ENSG00000171204	-1.71439	0.0114697
PEAK1	ENSG00000173517	0.512644	0.0114762
COL5A3	ENSG00000080573	0.956271	0.0114931
RFC4	ENSG00000163918	-2.31503	0.0115336
STIM1	ENSG00000167323	0.574581	0.0115336
ABT1	ENSG00000146109	-1.20721	0.0115336
CDKN2AIPNL	ENSG00000237190	-1.61191	0.0115588
KIF13A	ENSG00000137177	0.486234	0.0115588
EMP2	ENSG00000213853	-0.801208	0.0115829
CRTAP	ENSG00000170275	0.340261	0.0116528
TMEM205	ENSG00000105518	1.01509	0.0116528
KANK2	ENSG00000197256	0.421853	0.0116759
MVK	ENSG00000110921	1.08812	0.0116797
SYVN1	ENSG00000162298	0.55044	0.011699
NCR3LG1	ENSG00000188211	1.29107	0.0117134
IFI35	ENSG00000068079	1.12791	0.0117267
SRSF2	ENSG00000161547	-0.47019	0.0117275
MRPL47	ENSG00000136522	-1.24118	0.0117275
RPS13	ENSG00000110700	-0.789211	0.0117771
CRTC3	ENSG00000140577	0.505846	0.0118678
NEDD8	ENSG00000129559	-0.825233	0.0118806
POC5	ENSG00000152359	-1.90648	0.011887
GDPD5	ENSG00000158555	1.37173	0.011887
RHBDD1	ENSG00000144468	0.539766	0.0119462
TCF25	ENSG00000141002	0.503853	0.0119481
MAP3K14	ENSG00000006062	0.685215	0.0119751
TMTC2	ENSG00000179104	3.23028	0.0120012
NPTXR	ENSG00000221890	1.00841	0.0120104
UFD1L	ENSG00000070010	-0.713301	0.0120363
TRIM6	ENSG00000121236	-0.989194	0.0120389
TMEM245	ENSG00000106771	-0.614292	0.0122127
CERS4	ENSG00000090661	2.76697	0.0122856
EXOSC10	ENSG00000171824	-0.490009	0.0123458
CACNA1C	ENSG00000151067	1.37662	0.0123561
OPLAH	ENSG00000178814	3.6379	0.0123561
TGFBR2	ENSG00000163513	-0.39688	0.0123679
PYCR1	ENSG00000183010	0.782808	0.0123679
PRPF4	ENSG00000136875	-0.732087	0.0124479
OGT	ENSG00000147162	0.796354	0.0124896
C17orf103	ENSG00000154035	1.48443	0.0124896
ADAMTS14	ENSG00000138316	1.93342	0.0125684
CRYZ	ENSG00000116791	-0.909183	0.0125754
SCAMP2	ENSG00000140497	0.419923	0.0125788
CDIP1	ENSG00000089486	0.782139	0.0126485
MBTPS1	ENSG00000140943	0.38326	0.0126623
HSPB11	ENSG00000081870	-1.43639	0.0127057
ARSA	ENSG00000100299	0.855771	0.0127057
TTC3	ENSG00000182670	0.43351	0.0127057
LINC00707	ENSG00000238266	-2.39163	0.0127057
HIST1H1C	ENSG00000187837	-1.64324	0.0128147
ARPC1A	ENSG00000241685	-0.345952	0.0128147
OGFRL1	ENSG00000119900	-0.743253	0.0128597
MEF2D	ENSG00000116604	0.566921	0.0129544
FBXW8	ENSG00000174989	0.468782	0.0129734
KLHL24	ENSG00000114796	1.4034	0.0130487
MAPRE3	ENSG00000084764	0.513029	0.0130607
NDUFB3	ENSG00000119013	-3.06015	0.0131646
MSH2	ENSG00000095002	-1.54439	0.0131646
SEPT10	ENSG00000186522	-0.552946	0.0131646
COA6	ENSG00000168275	-2.45941	0.0131651
CCAR1	ENSG00000060339	-0.498055	0.0132446
HS3ST3A1	ENSG00000153976	-1.43788	0.0133206
HCFC1R1	ENSG00000103145	0.720736	0.0133508
NDUFB6	ENSG00000165264	-1.9885	0.0133717
SPG11	ENSG00000104133	0.620145	0.0135131
FOXJ2	ENSG00000065970	0.536003	0.0135617
CMIP	ENSG00000153815	0.420558	0.013606
OXSR1	ENSG00000172939	-0.433503	0.013606
AP3S1	ENSG00000177879	-0.74783	0.013689
MAN2C1	ENSG00000140400	0.873528	0.0136943
FOPNL	ENSG00000133393	-0.852	0.0136943
CHEK2	ENSG00000183765	-2.17958	0.0137173
DDR1	ENSG00000204580	0.708808	0.0137256
NDOR1	ENSG00000188566	-0.936382	0.0137537
MAN2B1	ENSG00000104774	0.604251	0.0137688
SKA2	ENSG00000182628	-0.755653	0.0138275
PSMD14	ENSG00000115233	-1.09069	0.0138765
HPS6	ENSG00000166189	0.98405	0.0139208
VANGL2	ENSG00000162738	0.776655	0.0139696
PCYOX1	ENSG00000116005	0.487784	0.01397
ADAMTSL4	ENSG00000143382	1.28981	0.0139849
SHC1	ENSG00000160691	0.353364	0.0140232
SH3BP4	ENSG00000130147	0.361301	0.0141573
ZNF521	ENSG00000198795	0.945458	0.0141881
RFX7	ENSG00000181827	0.532303	0.014455
HLA-A	ENSG00000206503	0.5491	0.0144877
CKB	ENSG00000166165	-0.542807	0.0144892
NCKAP5L	ENSG00000167566	0.725913	0.0144892
CDKL5	ENSG00000008086	1.11724	0.014518
C2orf81	ENSG00000159239	2.07458	0.0146046
TRIM16	ENSG00000221926	1.00343	0.0146104
KCNMA1	ENSG00000156113	0.462753	0.0146352
RPSA	ENSG00000168028	-0.479869	0.0146519
NADSYN1	ENSG00000172890	0.72192	0.014687
NOL11	ENSG00000130935	-0.845677	0.0147567
FOXRED2	ENSG00000100350	0.478701	0.0148013
FTH1P12	ENSG00000213362	0.983117	0.0149273
RXRA	ENSG00000186350	0.488873	0.0149789
PPAP2C	ENSG00000141934	0.936091	0.0149789
PRKCSH	ENSG00000130175	0.451133	0.0149789
PCYT2	ENSG00000185813	0.785093	0.0150098
DCTN6	ENSG00000104671	-0.846171	0.0151406
HMHA1	ENSG00000180448	1.66516	0.0151682
BMF	ENSG00000104081	1.42699	0.0151944
PKDCC	ENSG00000162878	0.832407	0.0153378
PPP2R2A	ENSG00000221914	-0.57855	0.0154035
TCN2	ENSG00000185339	1.73675	0.0154035
LRBA	ENSG00000198589	0.67021	0.0155583
IRF2BPL	ENSG00000119669	0.498418	0.0155583
FAM212B	ENSG00000197852	1.19013	0.0155583
LINC00963	ENSG00000204054	0.875568	0.0155583
PFDN4	ENSG00000101132	-2.09331	0.0155681
APBB2	ENSG00000163697	0.552562	0.015617
ZNF467	ENSG00000181444	3.04903	0.015617
SNAPIN	ENSG00000143553	-0.618421	0.0156837
CTD-2369P2.2	ENSG00000175898	1.03281	0.0157741
SRF	ENSG00000112658	0.503817	0.0157741
CENPI	ENSG00000102384	-1.49536	0.015824
NOMO1	ENSG00000103512	0.521808	0.0158278
CEP72	ENSG00000112877	-2.15811	0.0158413
SLC48A1	ENSG00000211584	1.01134	0.0159627
SNX19	ENSG00000120451	0.388509	0.0162009
CALCOCO1	ENSG00000012822	0.62948	0.0162867
SSR2	ENSG00000163479	-0.401276	0.016444
ZFYVE1	ENSG00000165861	0.687362	0.0164594
UNC13D	ENSG00000092929	3.13556	0.0164687
CLDND1	ENSG00000080822	-0.896452	0.0165602
RP11-622K12.1	ENSG00000204272	0.474883	0.0165679
E2F2	ENSG00000007968	-1.76253	0.0165699
RPA1	ENSG00000132383	-0.57147	0.0165974
MT1E	ENSG00000169715	-0.910385	0.016647
OAZ1	ENSG00000104904	-0.456929	0.0166579
PSMF1	ENSG00000125818	0.417942	0.0166884
PSD3	ENSG00000156011	0.640419	0.0167378
RPS15A	ENSG00000134419	-1.16258	0.0167716
TRIM14	ENSG00000106785	0.680027	0.0167829
LBX2-AS1	ENSG00000257702	1.48323	0.0168003
SLMO2	ENSG00000101166	-0.694518	0.0168099
HMGB1	ENSG00000189403	-0.940776	0.0168573
RNF216	ENSG00000011275	0.469502	0.0170192
EXOC4	ENSG00000131558	0.517465	0.0170365
UBE3B	ENSG00000151148	0.394227	0.0170514
MX1	ENSG00000157601	2.44151	0.0170918
ATF5	ENSG00000169136	0.724396	0.0171764
MPP3	ENSG00000161647	-1.51752	0.017187
ACN9	ENSG00000196636	-1.70062	0.0172338
GPR64	ENSG00000173698	4.20268	0.0172402
HMCN1	ENSG00000143341	0.831583	0.0173888
PDZRN3	ENSG00000121440	0.934453	0.0174451
ETV4	ENSG00000175832	-0.668752	0.0174806
SLC23A2	ENSG00000089057	0.496094	0.01751
ZCCHC5	ENSG00000179300	-1.47943	0.0177657
LPXN	ENSG00000110031	-1.40006	0.0178783
RANGAP1	ENSG00000100401	-0.508741	0.017894
ABCC4	ENSG00000125257	0.58143	0.0179351
ERGIC3	ENSG00000125991	0.444904	0.0179678
SRRM3	ENSG00000177679	1.50531	0.0180108
DHX29	ENSG00000067248	-0.740406	0.0180283
NCOA2	ENSG00000140396	0.627518	0.0181084
ZNF687	ENSG00000143373	0.758652	0.0181084
HIST1H3B	ENSG00000124693	-2.9602	0.0181766
KCNK2	ENSG00000082482	-0.84142	0.0181869
EXOSC8	ENSG00000120699	-1.21925	0.0182014
TNC	ENSG00000041982	1.5139	0.0182221
LRRC23	ENSG00000010626	1.54072	0.018228
TUB	ENSG00000166402	0.833667	0.0182412
LSM4	ENSG00000130520	-0.951753	0.0182488
TIMP1	ENSG00000102265	0.355481	0.0182786
THAP1	ENSG00000131931	-0.910505	0.0182878
SLC35E2B	ENSG00000189339	0.541114	0.0183625
CDC42BPG	ENSG00000171219	5.972	0.0185278
PPDPF	ENSG00000125534	0.690485	0.0185475
RPS25	ENSG00000118181	-0.761932	0.0185475
NPDC1	ENSG00000107281	0.829495	0.018606
TP53INP2	ENSG00000078804	0.654781	0.018606
PCDHGA2	ENSG00000081853	1.55015	0.0186187
LRWD1	ENSG00000161036	-0.869478	0.0186271
BAALC	ENSG00000164929	0.813328	0.0186271
RDX	ENSG00000137710	-0.5472	0.0186463
REEP6	ENSG00000115255	1.34721	0.0187391
FAM193A	ENSG00000125386	0.471316	0.0188294
TNPO1	ENSG00000083312	-0.514449	0.0189129
XPOT	ENSG00000184575	0.443792	0.0189989
ZFAND2A	ENSG00000178381	-1.0322	0.0190138
TUG1	ENSG00000253352	0.398989	0.0190731
SIX5	ENSG00000177045	1.19529	0.0191193
WRAP53	ENSG00000141499	-0.854806	0.0191193
OLFM2	ENSG00000105088	1.0514	0.019145
LHPP	ENSG00000107902	1.19377	0.0191759
FAM127B	ENSG00000203950	0.488032	0.0191795
TMEM2	ENSG00000135048	0.500125	0.0191844
ZBTB7B	ENSG00000160685	0.775603	0.0192457
COL12A1	ENSG00000111799	0.81585	0.0193489
OCIAD1	ENSG00000109180	-0.369012	0.0193489
PDE6D	ENSG00000156973	-0.761765	0.0194968
PPP1R11	ENSG00000204619	0.389493	0.0196209
SPSB1	ENSG00000171621	0.590585	0.0196209
RPS27	ENSG00000177954	-0.653095	0.0196413
TACR1	ENSG00000115353	3.71485	0.0197153
IQCK	ENSG00000174628	0.934256	0.0197153
STARD5	ENSG00000172345	1.4201	0.0197153
C1orf174	ENSG00000198912	-0.903399	0.0197319
IGSF9B	ENSG00000080854	4.72885	0.0197319
GBP1	ENSG00000117228	1.11947	0.0197407
NCSTN	ENSG00000162736	0.373753	0.0197407
TOB2	ENSG00000183864	0.494839	0.0197407
GREM1	ENSG00000166923	0.457468	0.0197407
VWA9	ENSG00000138614	-0.719269	0.0197407
SYT17	ENSG00000103528	3.58453	0.0197407
IL11	ENSG00000095752	-0.906452	0.0197407
ZNF22	ENSG00000165512	-1.21531	0.0198447
ATP5E	ENSG00000124172	-0.983787	0.0199005
FCRLB	ENSG00000162746	-1.82	0.0199255
ARMC9	ENSG00000135931	1.08048	0.0199432
MURC	ENSG00000170681	-2.69158	0.0199744
LINC-PINT	ENSG00000231721	-3.02221	0.0199744
SCAP	ENSG00000114650	0.516024	0.0199819
FCF1P2	ENSG00000228638	-5.70509	0.0200015
DTX3L	ENSG00000163840	0.558247	0.0200085
CAPNS1	ENSG00000126247	0.476582	0.0201576
DAZAP2	ENSG00000183283	0.364458	0.0201678
RP11-332H18.4	ENSG00000267280	-2.0775	0.0202443
ULK2	ENSG00000083290	0.822105	0.0202654
HIST1H2BC	ENSG00000180596	-3.04854	0.0203248
NCOR1	ENSG00000141027	0.353135	0.0203248
RSRC1	ENSG00000174891	-1.52742	0.0203259
SEC61A1	ENSG00000058262	0.259079	0.020342
RPL19	ENSG00000108298	-0.428478	0.0203861
DCLK2	ENSG00000170390	0.90812	0.0204137
TAGLN3	ENSG00000144834	-2.11214	0.0206228
SMPD1	ENSG00000166311	0.509264	0.0206238
MCC	ENSG00000171444	1.33168	0.0206357
MTSS1L	ENSG00000132613	0.560043	0.0206903
RPL38	ENSG00000172809	-0.572005	0.0206911
PHF21A	ENSG00000135365	0.527854	0.0207165
RPL3L	ENSG00000140986	5.45396	0.0208
RBM24	ENSG00000112183	-0.979303	0.0208171
USP43	ENSG00000154914	4.9531	0.0208171
NPY4R	ENSG00000204174	0.955858	0.0208928
ITSN1	ENSG00000205726	0.483919	0.0210785
RCC2	ENSG00000179051	0.33941	0.0210796
ITFG3	ENSG00000167930	0.800345	0.0211211
TNNT1	ENSG00000105048	4.2789	0.0211999
TOMM22	ENSG00000100216	-0.709217	0.021256
AGRN	ENSG00000188157	0.562866	0.021256
PCSK1N	ENSG00000102109	3.61994	0.0213088
RP11-425L10.1	ENSG00000244313	-1.0607	0.0213941
QARS	ENSG00000172053	0.446866	0.021408
TMEM123	ENSG00000152558	-0.450182	0.0215722
NEDD1	ENSG00000139350	-0.909999	0.0215904
SLC33A1	ENSG00000169359	-0.931226	0.0215904
AP3D1	ENSG00000065000	0.382819	0.0215959
DPP7	ENSG00000176978	0.66475	0.0216925
PTPRS	ENSG00000105426	0.536519	0.0216925
TCF7L2	ENSG00000148737	0.606503	0.0217315
PRAF2	ENSG00000243279	0.76165	0.0217575
DMKN	ENSG00000161249	4.77347	0.0219253
GMNN	ENSG00000112312	-1.53156	0.0219794
ASUN	ENSG00000064102	-0.943184	0.0222283
SELM	ENSG00000198832	0.691374	0.0222694
DYSF	ENSG00000135636	2.92812	0.0223587
EIF4A3	ENSG00000141543	-0.830463	0.0223732
RNF13	ENSG00000082996	-1.02848	0.0225936
TXN	ENSG00000136810	-1.0169	0.0227158
APOBEC3F	ENSG00000128394	2.14863	0.0228482
RHOD	ENSG00000173156	1.09762	0.0228747
OPTN	ENSG00000123240	0.620683	0.0229886
ATP1B1	ENSG00000143153	-0.57071	0.0230745
SMC1A	ENSG00000072501	-0.370106	0.0231548
LDB1	ENSG00000198728	0.453493	0.0232027
RGAG4	ENSG00000242732	0.899722	0.0232927
SEC11C	ENSG00000166562	-1.94391	0.0233493
SCLT1	ENSG00000151466	-2.09089	0.0234185
POMT2	ENSG00000009830	0.493646	0.023461
ANKRD53	ENSG00000144031	2.24052	0.0234677
SDHD	ENSG00000204370	-1.40818	0.0234677
CYP2S1	ENSG00000167600	0.695782	0.0234839
SAE1	ENSG00000142230	-0.505785	0.0234839
BLVRB	ENSG00000090013	0.898634	0.0234839
TLN1	ENSG00000137076	0.385829	0.0235727
ARSK	ENSG00000164291	-1.55596	0.0236059
ARMCX2	ENSG00000184867	0.781213	0.0236159
CTTN	ENSG00000085733	0.463988	0.0237334
C4orf21	ENSG00000138658	-1.82813	0.0237334
RASSF3	ENSG00000153179	0.606682	0.0237334
UBALD2	ENSG00000185262	-0.785068	0.0237334
DKK1	ENSG00000107984	-0.50276	0.0237981
VPS8	ENSG00000156931	0.721412	0.0238129
KIF18A	ENSG00000121621	-0.980687	0.0238129
CHP1	ENSG00000187446	0.452194	0.0244807
OXTR	ENSG00000180914	1.09956	0.0244836
LMO7	ENSG00000136153	-0.370046	0.0246325
BCL3	ENSG00000069399	0.562554	0.0246354
MMS19	ENSG00000155229	0.441383	0.0246504
RP11-709B3.2	ENSG00000261425	2.04224	0.0247351
CLSPN	ENSG00000092853	-1.14802	0.0247656
LURAP1L	ENSG00000153714	1.96791	0.0247656
COPZ1	ENSG00000111481	0.24236	0.0247656
SETD5	ENSG00000168137	0.457258	0.0247773
SPTSSA	ENSG00000165389	-0.980265	0.024848
RP13-735L24.1	ENSG00000260423	-4.94313	0.024848
GOLGB1	ENSG00000173230	0.661497	0.0249816
TRIM67	ENSG00000119283	5.34628	0.025099
G2E3	ENSG00000092140	-1.31073	0.0251648
MED6	ENSG00000133997	-1.20586	0.0251816
RNF11	ENSG00000123091	-0.460789	0.0251816
MEIS3	ENSG00000105419	0.698899	0.0251816
UBQLN2	ENSG00000188021	0.318806	0.0252511
CD109	ENSG00000156535	0.434607	0.0252511
PTGES	ENSG00000148344	3.00587	0.0252976
APLP1	ENSG00000105290	0.675587	0.0253252
NFIX	ENSG00000008441	0.619783	0.0253409
MST1R	ENSG00000164078	4.1598	0.0254674
COL6A1	ENSG00000142156	0.998406	0.0254734
COX7C	ENSG00000127184	-1.02951	0.0254798
KCNQ5	ENSG00000185760	-2.52389	0.0255163
CPSF6	ENSG00000111605	-0.479186	0.0255948
COX7A2L	ENSG00000115944	-0.844067	0.0256583
FKBP10	ENSG00000141756	0.466294	0.0257387
JUNB	ENSG00000171223	0.740709	0.0257593
C5orf30	ENSG00000181751	-0.90454	0.0257593
NUDCD1	ENSG00000120526	-1.25195	0.0257637
IL17RC	ENSG00000163702	0.902077	0.0258356
TOLLIP	ENSG00000078902	0.58199	0.025896
GSTCD	ENSG00000138780	-1.14642	0.025896
HINT1	ENSG00000169567	-0.729107	0.025896
HERC3	ENSG00000138641	-0.971309	0.0259157
LLGL1	ENSG00000131899	0.541328	0.0259498
LARS	ENSG00000133706	0.558038	0.0259689
CHRNA10	ENSG00000129749	-6.34735	0.0260556
PDE7B	ENSG00000171408	-1.59982	0.0262649
DENND2D	ENSG00000162777	2.88017	0.0262649
IL34	ENSG00000157368	5.01893	0.0264525
KLHL22	ENSG00000099910	1.05338	0.0265305
TMSB10	ENSG00000034510	-0.753187	0.0265855
TOP1	ENSG00000198900	-0.357536	0.0265855
NRXN3	ENSG00000021645	1.75164	0.0265943
CBR1	ENSG00000159228	-0.638807	0.0266475
GPNMB	ENSG00000136235	3.33959	0.0269395
GNA12	ENSG00000146535	0.316329	0.0269482
DPH1	ENSG00000108963	0.651331	0.0270598
MRPS11	ENSG00000181991	-0.55077	0.0270847
HTRA3	ENSG00000170801	0.659817	0.0272329
ARHGAP29	ENSG00000137962	-0.880602	0.0272846
PPIL1	ENSG00000137168	-0.499443	0.0273073
LINC00704	ENSG00000231298	-3.18108	0.0273221
SUMO1	ENSG00000116030	-0.672151	0.0274137
UPK3B	ENSG00000243566	4.42666	0.0275407
MMP16	ENSG00000156103	-1.2374	0.0275515
RAB3GAP1	ENSG00000115839	0.683372	0.0275533
TK2	ENSG00000166548	0.757166	0.0275782
TNFSF15	ENSG00000181634	4.64828	0.0276154
STT3A	ENSG00000134910	0.389043	0.0277377
C20orf112	ENSG00000197183	0.506739	0.0279272
CLDN1	ENSG00000163347	0.44868	0.027952
REEP3	ENSG00000165476	-0.516232	0.0280165
RELA	ENSG00000173039	0.470009	0.0280671
TBC1D22B	ENSG00000065491	0.752112	0.0281759
MGME1	ENSG00000125871	-0.79045	0.0282346
PAQR3	ENSG00000163291	-0.846326	0.0282346
LAMA1	ENSG00000101680	1.17971	0.0283402
C18orf54	ENSG00000166845	-1.32205	0.0284315
BAZ1B	ENSG00000009954	-0.314436	0.0284444
VIM	ENSG00000026025	0.340775	0.0284741
JMY	ENSG00000152409	1.23526	0.0284873
SHMT1	ENSG00000176974	-1.11218	0.0286122
MLH1	ENSG00000076242	-0.41133	0.0286302
NUP54	ENSG00000138750	-1.34148	0.0287653
COX5A	ENSG00000178741	-0.34659	0.0287653
SERF2	ENSG00000140264	-0.522253	0.0288756
NUDT15	ENSG00000136159	-1.90576	0.0289631
UBQLN1	ENSG00000135018	-0.321115	0.0289636
AKAP6	ENSG00000151320	3.67943	0.0289723
NUP37	ENSG00000075188	-1.6879	0.0289934
ST8SIA4	ENSG00000113532	2.75431	0.0291112
ATP6V0D1	ENSG00000159720	0.417401	0.0291356
LLGL2	ENSG00000073350	2.71755	0.0291356
RNF181	ENSG00000168894	-0.643768	0.0291798
ANGPTL2	ENSG00000136859	1.79132	0.0291798
SIRT2	ENSG00000068903	0.600708	0.0291798
MARCH3	ENSG00000173926	-2.03041	0.0292212
C1GALT1	ENSG00000106392	-0.789247	0.0292212
PCNXL2	ENSG00000135749	0.585584	0.0292212
WBP1L	ENSG00000166272	0.442606	0.0292212
SLC25A3	ENSG00000075415	0.25168	0.0293535
AQP3	ENSG00000165272	1.2084	0.0293556
STK16	ENSG00000115661	0.779974	0.0296555
PTTG1IP	ENSG00000183255	-0.348072	0.0296587
BCL9L	ENSG00000186174	0.593988	0.0296821
HTR1D	ENSG00000179546	1.39364	0.0296821
CRADD	ENSG00000169372	-2.34161	0.029706
TSC22D1	ENSG00000102804	0.327168	0.029759
CISD1	ENSG00000122873	-1.9018	0.029759
SEPN1	ENSG00000162430	0.46257	0.0299803
GLIS1	ENSG00000174332	0.932319	0.0300981
RALB	ENSG00000144118	-0.438979	0.0300981
SULF2	ENSG00000196562	1.53527	0.0300981
ZBTB4	ENSG00000174282	0.513049	0.030195
C15orf39	ENSG00000167173	0.633535	0.0302868
AP1S2	ENSG00000182287	-1.08976	0.0304098
VEGFC	ENSG00000150630	-0.533648	0.0304617
INPP5J	ENSG00000185133	1.80269	0.0304657
COL3A1	ENSG00000168542	1.97305	0.0308185
NCDN	ENSG00000020129	0.515935	0.0309212
ADM	ENSG00000148926	0.712683	0.0309842
RP2	ENSG00000102218	-1.33961	0.0309842
BTN2A1	ENSG00000112763	-0.697839	0.0310095
NUP107	ENSG00000111581	-0.939819	0.0314225
[truncated: 267 more rows]

## Sheet: Number of deregulated mRNAs
Exposure conditions	Total number of deregulated transcripts	Upregulated	Downregulated
pCD4h10	3	1	2
pCD4h50	61	26	35
pCD24h10	8	1	7
pCD24h50	727	295	432
nCD4h10	147	69	78
nCD4h100	2463	1551	912
nCD24h10	383	180	203
nCD24h100	2266	1289	977
