# Supplementary material for: The Differential Effect of Carbon Dots on Gene Expression and DNA Methylation of Human Embryonic Lung Fibroblasts as a Function of Surface Charge and Dose
Source: Int J Mol Sci. 2020 Jul 4;21(13):4763. doi: 10.3390/ijms21134763 (PMC7369946; doi:10.3390/ijms21134763)
Supplement: Supplementary file 1 [file ijms-21-04763-s001.zip › ijms-833488 rev Supp/Table S3A.xlsx]

## Sheet: p4h50+p24h10+p24h50
Gene name	Gene	Ensembl ID
DCBLD2	CUB and LCCL domain containing 2	ENSG00000057019

## Sheet: p4h10+p4h50
Gene name	Gene	Ensembl ID
ARHGAP26	Rho GTPase activating protein 26	ENSG00000145819

## Sheet: p4h50+p24h50
Gene name	Gene	Ensembl ID
PTGS2	prostaglandin-endoperoxide synthase 2	ENSG00000073756
SCD	stearoyl-CoA desaturase	ENSG00000099194
GGT1	gamma-glutamyltransferase 1	ENSG00000100031
CDC25B	cell division cycle 25B	ENSG00000101224
CBLB	Cbl proto-oncogene B	ENSG00000114423
LIF	LIF interleukin 6 family cytokine	ENSG00000128342
CDCA8	cell division cycle associated 8	ENSG00000134690
PHLDA1	pleckstrin homology like domain family A member 1	ENSG00000139289
RHOB	ras homolog family member B	ENSG00000143878
ANKH	ANKH inorganic pyrophosphate transport regulator	ENSG00000154122
TM4SF1	transmembrane 4 L six family member 1	ENSG00000169908
NABP1	nucleic acid binding protein 1	ENSG00000173559
INSIG1	insulin induced gene 1	ENSG00000186480

## Sheet: p24h10+p24h50
Gene name	Gene	Ensembl ID
PLEKHA6	pleckstrin homology domain containing A6	ENSG00000143850
IGFBP3	insulin like growth factor binding protein 3	ENSG00000146674
GFRA1	GDNF family receptor alpha 1	ENSG00000151892

## Sheet: p4h10
Gene name	Gene	Ensembl ID
TRIM16L	tripartite motif containing 16 like	ENSG00000108448
CEBPD	CCAAT enhancer binding protein delta	ENSG00000221869

## Sheet: p4h50
Gene name	Gene	Ensembl ID
OSBPL7	oxysterol binding protein like 7	ENSG00000006025
PLXNA2	plexin A2	ENSG00000076356
SMOX	spermine oxidase	ENSG00000088826
TGFB2	transforming growth factor beta 2	ENSG00000092969
IL11	interleukin 11	ENSG00000095752
SLCO4A1	solute carrier organic anion transporter family member 4A1	ENSG00000101187
NOP56	NOP56 ribonucleoprotein	ENSG00000101361
RAPGEFL1	Rap guanine nucleotide exchange factor like 1	ENSG00000108352
SMURF2	SMAD specific E3 ubiquitin protein ligase 2	ENSG00000108854
HSPA8	heat shock protein family A (Hsp70) member 8	ENSG00000109971
CPT1A	carnitine palmitoyltransferase 1A	ENSG00000110090
SH2B3	SH2B adaptor protein 3	ENSG00000111252
ERRFI1	ERBB receptor feedback inhibitor 1	ENSG00000116285
RGS4	regulator of G protein signaling 4	ENSG00000117152
DUSP1	dual specificity phosphatase 1	ENSG00000120129
EPHX2	epoxide hydrolase 2	ENSG00000120915
SOX9	SRY-box transcription factor 9	ENSG00000125398
HNRNPH2	heterogeneous nuclear ribonucleoprotein H2	ENSG00000126945
CASZ1	castor zinc finger 1	ENSG00000130940
PIK3C2B	phosphatidylinositol-4-phosphate 3-kinase catalytic subunit type 2 beta	ENSG00000133056
USP30	ubiquitin specific peptidase 30	ENSG00000135093
DUSP5	dual specificity phosphatase 5	ENSG00000138166
SLC20A1	solute carrier family 20 member 1	ENSG00000144136
MYO10	myosin X	ENSG00000145555
TRIM7	tripartite motif containing 7	ENSG00000146054
IGSF10	immunoglobulin superfamily member 10	ENSG00000152580
STC1	stanniocalcin 1	ENSG00000159167
CFAP157	cilia and flagella associated protein 157	ENSG00000160401
PLEKHA7	pleckstrin homology domain containing A7	ENSG00000166689
RSKR	ribosomal protein S6 kinase related	ENSG00000167524
ANGPTL4	angiopoietin like 4	ENSG00000167772
ABCA3	ATP binding cassette subfamily A member 3	ENSG00000167972
CAVIN2	caveolae associated protein 2	ENSG00000168497
SLC16A4	solute carrier family 16 member 4	ENSG00000168679
MAT2A	methionine adenosyltransferase 2A	ENSG00000168906
LINGO1	leucine rich repeat and Ig domain containing 1	ENSG00000169783
FRMPD4	FERM and PDZ domain containing 4	ENSG00000169933
HAS2	hyaluronan synthase 2	ENSG00000170961
MBOAT1	membrane bound O-acyltransferase domain containing 1	ENSG00000172197
THBD	thrombomodulin	ENSG00000178726
SPRY4	sprouty RTK signaling antagonist 4	ENSG00000187678
SERPINB2	serpin family B member 2	ENSG00000197632
PHACTR4	phosphatase and actin regulator 4	ENSG00000204138
LINC00847	long intergenic non-protein coding RNA 847	ENSG00000245060
TRNP1	TMF1 regulated nuclear protein 1	ENSG00000253368
AC244090.3	novel transcript, overlapping to FAM3A	ENSG00000261773

## Sheet: p24h10
Gene name	Gene	Ensembl ID
CCL2	chemokine (C-C motif) ligand 2	ENSG00000108691
NCOA7	nuclear receptor coactivator 7	ENSG00000111912
CLDN1	claudin 1	ENSG00000163347
LTB4R2	Leukotriene B4 receptor 2	ENSG00000272658

## Sheet: p24h50
Gene name	Gene	Ensembl ID
LAS1L	LAS1-like (S. cerevisiae)	ENSG00000001497
SKAP2	src kinase associated phosphoprotein 2	ENSG00000005020
MEOX1	mesenchyme homeobox 1	ENSG00000005102
GDE1	glycerophosphodiester phosphodiesterase 1	ENSG00000006007
DBF4	DBF4 homolog (S. cerevisiae)	ENSG00000006634
JARID2	jumonji, AT rich interactive domain 2	ENSG00000008083
POMT2	protein-O-mannosyltransferase 2	ENSG00000009830
NCAPD2	non-SMC condensin I complex, subunit D2	ENSG00000010292
TSPAN9	tetraspanin 9	ENSG00000011105
PTBP1	polypyrimidine tract binding protein 1	ENSG00000011304
SYT7	synaptotagmin VII	ENSG00000011347
ANLN	anillin, actin binding protein	ENSG00000011426
BRCA1	breast cancer 1, early onset	ENSG00000012048
DDX11	DEAD/H (Asp-Glu-Ala-Asp/His) box helicase 11	ENSG00000013573
GPRC5A	G protein-coupled receptor, family C, group 5, member A	ENSG00000013588
TACC3	transforming, acidic coiled-coil containing protein 3	ENSG00000013810
POLA2	polymerase (DNA directed), alpha 2, accessory subunit	ENSG00000014138
WWTR1	WW domain containing transcription regulator 1	ENSG00000018408
TOMM34	translocase of outer mitochondrial membrane 34	ENSG00000025772
KCNG1	potassium voltage-gated channel, subfamily G, member 1	ENSG00000026559
GRN	granulin	ENSG00000030582
ATP6V0A1	ATPase, H+ transporting, lysosomal V0 subunit a1	ENSG00000033627
UHRF1	ubiquitin-like with PHD and ring finger domains 1	ENSG00000034063
DEPDC1B	DEP domain containing 1B	ENSG00000035499
TIMP2	TIMP metallopeptidase inhibitor 2	ENSG00000035862
CTNS	cystinosin, lysosomal cystine transporter	ENSG00000040531
R3HDM1	R3H domain containing 1	ENSG00000048991
H6PD	hexose-6-phosphate dehydrogenase (glucose 1-dehydrogenase)	ENSG00000049239
HERPUD1	homocysteine-inducible, endoplasmic reticulum stress-inducible, ubiquitin-like domain member 1	ENSG00000051108
POLQ	polymerase (DNA directed), theta	ENSG00000051341
MSMO1	methylsterol monooxygenase 1	ENSG00000052802
ATP9A	ATPase, class II, type 9A	ENSG00000054793
CCAR1	cell division cycle and apoptosis regulator 1	ENSG00000060339
POLD1	polymerase (DNA directed), delta 1, catalytic subunit	ENSG00000062822
U2AF2	U2 small nuclear RNA auxiliary factor 2	ENSG00000063244
EYA2	eyes absent homolog 2 (Drosophila)	ENSG00000064655
TRAM2	translocation associated membrane protein 2	ENSG00000065308
MCM10	minichromosome maintenance complex component 10	ENSG00000065328
ASPM	asp (abnormal spindle) homolog, microcephaly associated (Drosophila)	ENSG00000066279
RHOA	ras homolog family member A	ENSG00000067560
MEF2A	myocyte enhancer factor 2A	ENSG00000068305
PRR11	proline rich 11	ENSG00000068489
POLR1A	polymerase (RNA) I polypeptide A, 194kDa	ENSG00000068654
BCL3	B-cell CLL/lymphoma 3	ENSG00000069399
ATP1B3	ATPase, Na+/K+ transporting, beta 3 polypeptide	ENSG00000069849
TCOF1	Treacher Collins-Franceschetti syndrome 1	ENSG00000070814
TRIP13	thyroid hormone receptor interactor 13	ENSG00000071539
LPHN1	latrophilin 1	ENSG00000072071
SMC1A	structural maintenance of chromosomes 1A	ENSG00000072501
HMMR	hyaluronan-mediated motility receptor (RHAMM)	ENSG00000072571
PVR	poliovirus receptor	ENSG00000073008
MCM2	minichromosome maintenance complex component 2	ENSG00000073111
CA12	carbonic anhydrase XII	ENSG00000074410
GTSE1	G-2 and S-phase expressed 1	ENSG00000075218
FOSL2	FOS-like antigen 2	ENSG00000075426
WDR62	WD repeat domain 62	ENSG00000075702
RAB7A	RAB7A, member RAS oncogene family	ENSG00000075785
MLH1	mutL homolog 1	ENSG00000076242
SPAG5	sperm associated antigen 5	ENSG00000076382
RARB	retinoic acid receptor, beta	ENSG00000077092
UBE2T	ubiquitin-conjugating enzyme E2T (putative)	ENSG00000077152
EXOSC5	exosome component 5	ENSG00000077348
POLD3	polymerase (DNA-directed), delta 3, accessory subunit	ENSG00000077514
GPR137B	G protein-coupled receptor 137B	ENSG00000077585
EDN1	endothelin 1	ENSG00000078401
XRCC5	X-ray repair complementing defective repair in Chinese hamster cells 5 (double-strand-break rejoining)	ENSG00000079246
FDFT1	farnesyl-diphosphate farnesyltransferase 1	ENSG00000079459
KIF22	kinesin family member 22	ENSG00000079616
SRCAP	Snf2-related CREBBP activator protein	ENSG00000080603
NDC80	NDC80 kinetochore complex component	ENSG00000080986
TCF7	transcription factor 7 (T-cell specific, HMG-box)	ENSG00000081059
KCNK2	potassium channel, subfamily K, member 2	ENSG00000082482
ITGB5	integrin, beta 5	ENSG00000082781
FAT1	FAT atypical cadherin 1	ENSG00000083857
WBP11	WW domain binding protein 11	ENSG00000084463
ORC1	origin recognition complex, subunit 1	ENSG00000085840
RAD54L	RAD54-like (S. cerevisiae)	ENSG00000085999
HUWE1	HECT, UBA and WWE domain containing 1, E3 ubiquitin protein ligase	ENSG00000086758
FTL	ferritin, light polypeptide	ENSG00000087086
SRRT	serrate RNA effector molecule homolog (Arabidopsis)	ENSG00000087087
AURKA	aurora kinase A	ENSG00000087586
TPX2	TPX2, microtubule-associated	ENSG00000088325
ANKRD10	ankyrin repeat domain 10	ENSG00000088448
FKBP1A	FK506 binding protein 1A, 12kDa	ENSG00000088832
BIRC5	baculoviral IAP repeat containing 5	ENSG00000089685
SPG21	spastic paraplegia 21 (autosomal recessive, Mast syndrome)	ENSG00000090487
KIF4A	kinesin family member 4A	ENSG00000090889
SEL1L3	sel-1 suppressor of lin-12-like 3 (C. elegans)	ENSG00000091490
ZFHX4	zinc finger homeobox 4	ENSG00000091656
WDR76	WD repeat domain 76	ENSG00000092470
CLSPN	claspin	ENSG00000092853
CDC45	cell division cycle 45	ENSG00000093009
CDC6	cell division cycle 6	ENSG00000094804
EPB41L4B	erythrocyte membrane protein band 4.1 like 4B	ENSG00000095203
DSP	desmoplakin	ENSG00000096696
SH3GLB1	SH3-domain GRB2-like endophilin B1	ENSG00000097033
TSPAN15	tetraspanin 15	ENSG00000099282
MKNK2	MAP kinase interacting serine/threonine kinase 2	ENSG00000099875
RANBP1	RAN binding protein 1	ENSG00000099901
SF3A1	splicing factor 3a, subunit 1, 120kDa	ENSG00000099995
CENPM	centromere protein M	ENSG00000100162
XBP1	X-box binding protein 1	ENSG00000100219
HMOX1	heme oxygenase (decycling) 1	ENSG00000100292
MCM5	minichromosome maintenance complex component 5	ENSG00000100297
RASD2	RASD family, member 2	ENSG00000100302
KIAA0930	KIAA0930	ENSG00000100364
RANGAP1	Ran GTPase activating protein 1	ENSG00000100401
TRMU	tRNA 5-methylaminomethyl-2-thiouridylate methyltransferase	ENSG00000100416
ABHD4	abhydrolase domain containing 4	ENSG00000100439
MTHFD1	methylenetetrahydrofolate dehydrogenase (NADP+ dependent) 1, methenyltetrahydrofolate cyclohydrolase, formyltetrahydrofolate synthetase	ENSG00000100714
ACIN1	apoptotic chromatin condensation inducer 1	ENSG00000100813
GINS1	GINS complex subunit 1 (Psf1 homolog)	ENSG00000101003
MYBL2	v-myb avian myeloblastosis viral oncogene homolog-like 2	ENSG00000101057
NFATC2	nuclear factor of activated T-cells, cytoplasmic, calcineurin-dependent 2	ENSG00000101096
TTI1	TELO2 interacting protein 1	ENSG00000101407
E2F1	E2F transcription factor 1	ENSG00000101412
FAM83D	family with sequence similarity 83, member D	ENSG00000101447
TBL1X	transducin (beta)-like 1X-linked	ENSG00000101849
POLA1	polymerase (DNA directed), alpha 1, catalytic subunit	ENSG00000101868
SUV39H1	suppressor of variegation 3-9 homolog 1 (Drosophila)	ENSG00000101945
TSC22D1	TSC22 domain family, member 1	ENSG00000102804
MMP15	matrix metallopeptidase 15 (membrane-inserted)	ENSG00000102996
NDRG4	NDRG family member 4	ENSG00000103034
CAPN15	calpain 15	ENSG00000103326
CD276	CD276 molecule	ENSG00000103855
KIAA1199	KIAA1199	ENSG00000103888
BMF	Bcl2 modifying factor	ENSG00000104081
LAPTM4B	lysosomal protein transmembrane 4 beta	ENSG00000104341
NDRG1	N-myc downstream regulated 1	ENSG00000104419
SQLE	squalene epoxidase	ENSG00000104549
SH2D4A	SH2 domain containing 4A	ENSG00000104611
MCM4	minichromosome maintenance complex component 4	ENSG00000104738
KCTD9	potassium channel tetramerization domain containing 9	ENSG00000104756
RNASEH2A	ribonuclease H2, subunit A	ENSG00000104889
ASF1B	anti-silencing function 1B histone chaperone	ENSG00000105011
TGFB1	transforming growth factor, beta 1	ENSG00000105329
ATP5SL	ATP5S-like	ENSG00000105341
LIG1	ligase I, DNA, ATP-dependent	ENSG00000105486
DNASE2	deoxyribonuclease II, lysosomal	ENSG00000105612
TFPI2	tissue factor pathway inhibitor 2	ENSG00000105825
CAV1	caveolin 1, caveolae protein, 22kDa	ENSG00000105974
SERPINE1	serpin peptidase inhibitor, clade E (nexin, plasminogen activator inhibitor type 1), member 1	ENSG00000106366
EZH2	enhancer of zeste homolog 2 (Drosophila)	ENSG00000106462
MEST	mesoderm specific transcript	ENSG00000106484
MEGF9	multiple EGF-like-domains 9	ENSG00000106780
PHYH	phytanoyl-CoA 2-hydroxylase	ENSG00000107537
PALD1	phosphatase domain containing, paladin 1	ENSG00000107719
UNC5B	unc-5 homolog B (C. elegans)	ENSG00000107731
C10orf2	chromosome 10 open reading frame 2	ENSG00000107815
UBE2S	ubiquitin-conjugating enzyme E2S	ENSG00000108106
PPIF	peptidylprolyl isomerase F	ENSG00000108179
KPNB1	karyopherin (importin) beta 1	ENSG00000108424
RASD1	RAS, dexamethasone-induced 1	ENSG00000108551
NUP88	nucleoporin 88kDa	ENSG00000108559
VAT1	vesicle amine transport 1	ENSG00000108828
HDAC5	histone deacetylase 5	ENSG00000108840
DUSP3	dual specificity phosphatase 3	ENSG00000108861
WHSC1	Wolf-Hirschhorn syndrome candidate 1	ENSG00000109685
KLF3	Kruppel-like factor 3 (basic)	ENSG00000109787
CTSC	cathepsin C	ENSG00000109861
EIF4G2	eukaryotic translation initiation factor 4 gamma, 2	ENSG00000110321
NUP98	nucleoporin 98kDa	ENSG00000110713
FOXM1	forkhead box M1	ENSG00000111206
RAD51AP1	RAD51 associated protein 1	ENSG00000111247
NUP107	nucleoporin 107kDa	ENSG00000111581
TIMELESS	timeless circadian clock	ENSG00000111602
CDCA3	cell division cycle associated 3	ENSG00000111665
FBXO5	F-box protein 5	ENSG00000112029
MCM3	minichromosome maintenance complex component 3	ENSG00000112118
RBM24	RNA binding motif protein 24	ENSG00000112183
VEGFA	vascular endothelial growth factor A	ENSG00000112715
MAN2A1	mannosidase, alpha, class 2A, member 1	ENSG00000112893
HMGCS1	3-hydroxy-3-methylglutaryl-CoA synthase 1 (soluble)	ENSG00000112972
KIF20A	kinesin family member 20A	ENSG00000112984
HMGCR	3-hydroxy-3-methylglutaryl-CoA reductase	ENSG00000113161
LMNB1	lamin B1	ENSG00000113368
GNPDA1	glucosamine-6-phosphate deaminase 1	ENSG00000113552
NUP155	nucleoporin 155kDa	ENSG00000113569
HMGXB3	HMG box domain containing 3	ENSG00000113716
SMC4	structural maintenance of chromosomes 4	ENSG00000113810
AMOTL2	angiomotin like 2	ENSG00000114019
COL7A1	collagen, type VII, alpha 1	ENSG00000114270
HES1	hes family bHLH transcription factor 1	ENSG00000114315
ECT2	epithelial cell transforming sequence 2 oncogene	ENSG00000114346
WDR48	WD repeat domain 48	ENSG00000114742
ABHD14B	abhydrolase domain containing 14B	ENSG00000114779
KLHL24	kelch-like family member 24	ENSG00000114796
ACVR1	activin A receptor, type I	ENSG00000115170
TACR1	tachykinin receptor 1	ENSG00000115353
CHMP3	charged multivesicular body protein 3	ENSG00000115561
MLPH	melanophilin	ENSG00000115648
PASK	PAS domain containing serine/threonine kinase	ENSG00000115687
DHCR24	24-dehydrocholesterol reductase	ENSG00000116133
KCNC4	potassium voltage-gated channel, Shaw-related subfamily, member 4	ENSG00000116396
SFPQ	splicing factor proline/glutamine-rich	ENSG00000116560
MEF2D	myocyte enhancer factor 2D	ENSG00000116604
WLS	wntless Wnt ligand secretion mediator	ENSG00000116729
SLC2A1	solute carrier family 2 (facilitated glucose transporter), member 1	ENSG00000117394
CDC20	cell division cycle 20	ENSG00000117399
DARS2	aspartyl-tRNA synthetase 2, mitochondrial	ENSG00000117593
ARID1A	AT rich interactive domain 1A (SWI-like)	ENSG00000117713
CENPF	centromere protein F, 350/400kDa	ENSG00000117724
OSBPL9	oxysterol binding protein-like 9	ENSG00000117859
NRP2	neuropilin 2	ENSG00000118257
DCLRE1B	DNA cross-link repair 1B	ENSG00000118655
HS1BP3	HCLS1 binding protein 3	ENSG00000118960
WDR34	WD repeat domain 34	ENSG00000119333
PHF19	PHD finger protein 19	ENSG00000119403
KDSR	3-ketodihydrosphingosine reductase	ENSG00000119537
NEK9	NIMA-related kinase 9	ENSG00000119638
NPC2	Niemann-Pick disease, type C2	ENSG00000119655
LTBP2	latent transforming growth factor beta binding protein 2	ENSG00000119681
RHOQ	ras homolog family member Q	ENSG00000119729
HELLS	helicase, lymphoid-specific	ENSG00000119969
HOXB3	homeobox B3	ENSG00000120093
LRP11	low density lipoprotein receptor-related protein 11	ENSG00000120256
CYSTM1	cysteine-rich transmembrane module containing 1	ENSG00000120306
TGFBI	transforming growth factor, beta-induced, 68kDa	ENSG00000120708
UTP20	UTP20, small subunit (SSU) processome component, homolog (yeast)	ENSG00000120800
TMPO	thymopoietin	ENSG00000120802
CLU	clusterin	ENSG00000120885
NCAPH	non-SMC condensin I complex, subunit H	ENSG00000121152
FKBP9	FK506 binding protein 9, 63 kDa	ENSG00000122642
CLTA	clathrin, light chain A	ENSG00000122705
CALD1	caldesmon 1	ENSG00000122786
CIT	citron (rho-interacting, serine/threonine kinase 21)	ENSG00000122966
DDX39A	DEAD (Asp-Glu-Ala-Asp) box polypeptide 39A	ENSG00000123136
NR4A1	nuclear receptor subfamily 4, group A, member 1	ENSG00000123358
CDK2	cyclin-dependent kinase 2	ENSG00000123374
TUBA1B	tubulin, alpha 1b	ENSG00000123416
STIL	SCL/TAL1 interrupting locus	ENSG00000123473
HJURP	Holliday junction recognition protein	ENSG00000123485
CKS2	CDC28 protein kinase regulatory subunit 2	ENSG00000123975
CHPF	chondroitin polymerizing factor	ENSG00000123989
CSE1L	CSE1 chromosome segregation 1-like (yeast)	ENSG00000124207
RAB22A	RAB22A, member RAS oncogene family	ENSG00000124209
SNAI1	snail family zinc finger 1	ENSG00000124216
PMEPA1	prostate transmembrane protein, androgen induced 1	ENSG00000124225
TRERF1	transcriptional regulating factor 1	ENSG00000124496
CDKN1A	cyclin-dependent kinase inhibitor 1A (p21, Cip1)	ENSG00000124762
SOX4	SRY (sex determining region Y)-box 4	ENSG00000124766
NUP153	nucleoporin 153kDa	ENSG00000124789
AHNAK	AHNAK nucleoprotein	ENSG00000124942
BBS2	Bardet-Biedl syndrome 2	ENSG00000125124
NUP85	nucleoporin 85kDa	ENSG00000125450
GPCPD1	glycerophosphocholine phosphodiesterase GDE1 homolog (S. cerevisiae)	ENSG00000125772
SNRPB	small nuclear ribonucleoprotein polypeptides B and B1	ENSG00000125835
HNRNPR	heterogeneous nuclear ribonucleoprotein R	ENSG00000125944
PLAGL2	pleiomorphic adenoma gene-like 2	ENSG00000126003
TMEM53	transmembrane protein 53	ENSG00000126106
XRCC3	X-ray repair complementing defective repair in Chinese hamster cells 3	ENSG00000126215
TRAP1	TNF receptor-associated protein 1	ENSG00000126602
SIX1	SIX homeobox 1	ENSG00000126778
DLGAP5	discs, large (Drosophila) homolog-associated protein 5	ENSG00000126787
TMEM35	transmembrane protein 35	ENSG00000126950
PKMYT1	protein kinase, membrane associated tyrosine/threonine 1	ENSG00000127564
CHTF18	CTF18, chromosome transmission fidelity factor 18 homolog (S. cerevisiae)	ENSG00000127586
MACF1	microtubule-actin crosslinking factor 1	ENSG00000127603
HIP1	huntingtin interacting protein 1	ENSG00000127946
PAICS	phosphoribosylaminoimidazole carboxylase, phosphoribosylaminoimidazole succinocarboxamide synthetase	ENSG00000128050
RIBC2	RIB43A domain with coiled-coils 2	ENSG00000128408
NAA38	N(alpha)-acetyltransferase 38, NatC auxiliary subunit	ENSG00000128534
E2F8	E2F transcription factor 8	ENSG00000129173
FAM64A	family with sequence similarity 64, member A	ENSG00000129195
ILF3	interleukin enhancer binding factor 3, 90kDa	ENSG00000129351
AJUBA	ajuba LIM protein	ENSG00000129474
REEP5	receptor accessory protein 5	ENSG00000129625
RHBDF2	rhomboid 5 homolog 2 (Drosophila)	ENSG00000129667
SGOL1	shugoshin-like 1 (S. pombe)	ENSG00000129810
LDLR	low density lipoprotein receptor	ENSG00000130164
CNN1	calponin 1, basic, smooth muscle	ENSG00000130176
ATP8B3	ATPase, aminophospholipid transporter, class I, type 8B, member 3	ENSG00000130270
SNX9	sorting nexin 9	ENSG00000130340
UNC13A	unc-13 homolog A (C. elegans)	ENSG00000130477
COL5A1	collagen, type V, alpha 1	ENSG00000130635
DNMT1	DNA (cytosine-5-)-methyltransferase 1	ENSG00000130816
AKAP12	A kinase (PRKA) anchor protein 12	ENSG00000131016
GINS2	GINS complex subunit 2 (Psf2 homolog)	ENSG00000131153
GFPT2	glutamine-fructose-6-phosphate transaminase 2	ENSG00000131459
TUBG1	tubulin, gamma 1	ENSG00000131462
PSMC3IP	PSMC3 interacting protein	ENSG00000131470
ACLY	ATP citrate lyase	ENSG00000131473
IL13RA1	interleukin 13 receptor, alpha 1	ENSG00000131724
TOP2A	topoisomerase (DNA) II alpha 170kDa	ENSG00000131747
ARFIP2	ADP-ribosylation factor interacting protein 2	ENSG00000132254
SCLY	selenocysteine lyase	ENSG00000132330
PCNA	proliferating cell nuclear antigen	ENSG00000132646
MTL5	metallothionein-like 5, testis-specific (tesmin)	ENSG00000132749
POSTN	periostin, osteoblast specific factor	ENSG00000133110
RFC3	replication factor C (activator 1) 3, 38kDa	ENSG00000133119
AMPD3	adenosine monophosphate deaminase 3	ENSG00000133805
MICAL2	microtubule associated monooxygenase, calponin and LIM domain containing 2	ENSG00000133816
C14orf1	chromosome 14 open reading frame 1	ENSG00000133935
C14orf159	chromosome 14 open reading frame 159	ENSG00000133943
CCNB1	cyclin B1	ENSG00000134057
IRAK2	interleukin-1 receptor-associated kinase 2	ENSG00000134070
BHLHE40	basic helix-loop-helix family, member e40	ENSG00000134107
PSRC1	proline/serine-rich coiled-coil 1	ENSG00000134222
PTGFRN	prostaglandin F2 receptor inhibitor	ENSG00000134247
NOTCH2	notch 2	ENSG00000134250
LDHA	lactate dehydrogenase A	ENSG00000134333
FST	follistatin	ENSG00000134363
ANKRD16	ankyrin repeat domain 16	ENSG00000134461
FADS2	fatty acid desaturase 2	ENSG00000134824
COL4A2	collagen, type IV, alpha 2	ENSG00000134871
TMEM2	transmembrane protein 2	ENSG00000135048
ADAM19	ADAM metallopeptidase domain 19	ENSG00000135074
TROAP	trophinin associated protein	ENSG00000135451
ESPL1	extra spindle pole bodies homolog 1 (S. cerevisiae)	ENSG00000135476
GNS	glucosamine (N-acetyl)-6-sulfatase	ENSG00000135677
URB2	URB2 ribosome biogenesis 2 homolog (S. cerevisiae)	ENSG00000135763
LAMC1	laminin, gamma 1 (formerly LAMB2)	ENSG00000135862
MRPL44	mitochondrial ribosomal protein L44	ENSG00000135900
SERPINE2	serpin peptidase inhibitor, clade E (nexin, plasminogen activator inhibitor type 1), member 2	ENSG00000135919
THSD1	thrombospondin, type I, domain containing 1	ENSG00000136114
LMO7	LIM domain 7	ENSG00000136153
TNS3	tensin 3	ENSG00000136205
TRA2B	transformer 2 beta homolog (Drosophila)	ENSG00000136527
SMPD4	sphingomyelin phosphodiesterase 4, neutral membrane (neutral sphingomyelinase-3)	ENSG00000136699
BAAT	bile acid CoA: amino acid N-acyltransferase (glycine N-choloyltransferase)	ENSG00000136881
DSCC1	DNA replication and sister chromatid cohesion 1	ENSG00000136982
ARHGEF39	Rho guanine nucleotide exchange factor (GEF) 39	ENSG00000137135
TCF19	transcription factor 19	ENSG00000137310
FLOT1	flotillin 1	ENSG00000137312
THBS1	thrombospondin 1	ENSG00000137801
NUSAP1	nucleolar and spindle associated protein 1	ENSG00000137804
KIF23	kinesin family member 23	ENSG00000137807
CASC5	cancer susceptibility candidate 5	ENSG00000137812
SMAD6	SMAD family member 6	ENSG00000137834
SLC5A6	solute carrier family 5 (sodium/multivitamin and iodide cotransporter), member 6	ENSG00000138074
CENPO	centromere protein O	ENSG00000138092
KIF11	kinesin family member 11	ENSG00000138160
CEP55	centrosomal protein 55kDa	ENSG00000138180
MYPN	myopalladin	ENSG00000138347
BARD1	BRCA1 associated RING domain 1	ENSG00000138376
IDH1	isocitrate dehydrogenase 1 (NADP+), soluble	ENSG00000138413
FGF2	fibroblast growth factor 2 (basic)	ENSG00000138685
CENPE	centromere protein E, 312kDa	ENSG00000138778
AMIGO2	adhesion molecule with Ig-like domain 2	ENSG00000139211
GAS2L3	growth arrest-specific 2 like 3	ENSG00000139354
MMAB	methylmalonic aciduria (cobalamin deficiency) cblB type	ENSG00000139428
SLC7A1	solute carrier family 7 (cationic amino acid transporter, y+ system), member 1	ENSG00000139514
BRCA2	breast cancer 2, early onset	ENSG00000139618
DIAPH3	diaphanous-related formin 3	ENSG00000139734
IGF1R	insulin-like growth factor 1 receptor	ENSG00000140443
FANCI	Fanconi anemia, complementation group I	ENSG00000140525
ABHD2	abhydrolase domain containing 2	ENSG00000140526
TICRR	TOPBP1-interacting checkpoint and replication regulator	ENSG00000140534
OSGIN1	oxidative stress induced growth inhibitor 1	ENSG00000140961
KSR1	kinase suppressor of ras 1	ENSG00000141068
NPC1	Niemann-Pick disease, type C1	ENSG00000141458
APP	amyloid beta (A4) precursor protein	ENSG00000142192
GEMIN7	gem (nuclear organelle) associated protein 7	ENSG00000142252
PGD	phosphogluconate dehydrogenase	ENSG00000142657
CYR61	cysteine-rich, angiogenic inducer, 61	ENSG00000142871
NUF2	NUF2, NDC80 kinetochore complex component	ENSG00000143228
ISG20L2	interferon stimulated exonuclease gene 20kDa-like 2	ENSG00000143319
HDGF	hepatoma-derived growth factor	ENSG00000143321
PIP5K1A	phosphatidylinositol-4-phosphate 5-kinase, type I, alpha	ENSG00000143398
POGZ	pogo transposable element with ZNF domain	ENSG00000143442
DTL	denticleless E3 ubiquitin protein ligase homolog (Drosophila)	ENSG00000143476
C1orf43	chromosome 1 open reading frame 43	ENSG00000143612
SNRPG	small nuclear ribonucleoprotein polypeptide G	ENSG00000143977
PKP4	plakophilin 4	ENSG00000144283
CDCA7	cell division cycle associated 7	ENSG00000144354
MARCH4	membrane-associated ring finger (C3HC4) 4, E3 ubiquitin protein ligase	ENSG00000144583
STAC	SH3 and cysteine rich domain	ENSG00000144681
PHLDB2	pleckstrin homology-like domain, family B, member 2	ENSG00000144824
NCEH1	neutral cholesterol ester hydrolase 1	ENSG00000144959
SLIT2	slit homolog 2 (Drosophila)	ENSG00000145147
SLC26A1	solute carrier family 26 (anion exchanger), member 1	ENSG00000145217
OCIAD2	OCIA domain containing 2	ENSG00000145247
CCNA2	cyclin A2	ENSG00000145386
LHFPL2	lipoma HMGIC fusion partner-like 2	ENSG00000145685
TNIP1	TNFAIP3 interacting protein 1	ENSG00000145901
MMS22L	MMS22-like, DNA repair protein	ENSG00000146263
PNRC1	proline-rich nuclear receptor coactivator 1	ENSG00000146278
CDCA5	cell division cycle associated 5	ENSG00000146670
RBMX	RNA binding motif protein, X-linked	ENSG00000147274
GINS4	GINS complex subunit 4 (Sld5 homolog)	ENSG00000147536
SYBU	syntabulin (syntaxin-interacting)	ENSG00000147642
CEP78	centrosomal protein 78kDa	ENSG00000148019
SNX30	sorting nexin family member 30	ENSG00000148158
GSN	gelsolin	ENSG00000148180
PTGES	prostaglandin E synthase	ENSG00000148344
GPR107	G protein-coupled receptor 107	ENSG00000148358
MKI67	marker of proliferation Ki-67	ENSG00000148773
PPRC1	peroxisome proliferator-activated receptor gamma, coactivator-related 1	ENSG00000148840
CNNM2	cyclin M2	ENSG00000148842
ADAM12	ADAM metallopeptidase domain 12	ENSG00000148848
SSRP1	structure specific recognition protein 1	ENSG00000149136
FADS1	fatty acid desaturase 1	ENSG00000149485
INCENP	inner centromere protein antigens 135/155kDa	ENSG00000149503
SOGA1	suppressor of glucose, autophagy associated 1	ENSG00000149639
C11orf57	chromosome 11 open reading frame 57	ENSG00000150776
CRIM1	cysteine rich transmembrane BMP regulator 1 (chordin-like)	ENSG00000150938
NCAPD3	non-SMC condensin II complex, subunit D3	ENSG00000151503
TIAL1	TIA1 cytotoxic granule-associated RNA binding protein-like 1	ENSG00000151923
GEMIN6	gem (nuclear organelle) associated protein 6	ENSG00000152147
SPOCK1	sparc/osteonectin, cwcv and kazal-like domains proteoglycan (testican) 1	ENSG00000152377
ZFP36L2	ZFP36 ring finger protein-like 2	ENSG00000152518
STK32B	serine/threonine kinase 32B	ENSG00000152953
CENPH	centromere protein H	ENSG00000153044
BCL2L11	BCL2-like 11 (apoptosis facilitator)	ENSG00000153094
ASAP1	ArfGAP with SH3 domain, ankyrin repeat and PH domain 1	ENSG00000153317
DDAH1	dimethylarginine dimethylaminohydrolase 1	ENSG00000153904
MSI2	musashi RNA-binding protein 2	ENSG00000153944
NRGN	neurogranin (protein kinase C substrate, RC3)	ENSG00000154146
BUB3	BUB3 mitotic checkpoint protein	ENSG00000154473
FAM69A	family with sequence similarity 69, member A	ENSG00000154511
SKA1	spindle and kinetochore associated complex subunit 1	ENSG00000154839
KLF10	Kruppel-like factor 10	ENSG00000155090
AGPAT5	1-acylglycerol-3-phosphate O-acyltransferase 5	ENSG00000155189
PI4K2A	phosphatidylinositol 4-kinase type 2 alpha	ENSG00000155252
NUP205	nucleoporin 205kDa	ENSG00000155561
C10orf12	chromosome 10 open reading frame 12	ENSG00000155640
FZD7	frizzled family receptor 7	ENSG00000155760
PSD3	pleckstrin and Sec7 domain containing 3	ENSG00000156011
KCNMA1	potassium large conductance calcium-activated channel, subfamily M, alpha member 1	ENSG00000156113
DRAM2	DNA-damage regulated autophagy modulator 2	ENSG00000156171
SCAF4	SR-related CTD-associated factor 4	ENSG00000156304
SFXN2	sideroflexin 2	ENSG00000156398
FAM122B	family with sequence similarity 122B	ENSG00000156504
CD109	CD109 molecule	ENSG00000156535
ATAD2	ATPase family, AAA domain containing 2	ENSG00000156802
FBXO32	F-box protein 32	ENSG00000156804
NRG1	neuregulin 1	ENSG00000157168
CCNB2	cyclin B2	ENSG00000157456
TSC22D3	TSC22 domain family, member 3	ENSG00000157514
C2CD2	C2 calcium-dependent domain containing 2	ENSG00000157617
AP3S2	adaptor-related protein complex 3, sigma 2 subunit	ENSG00000157823
EYA3	eyes absent homolog 3 (Drosophila)	ENSG00000158161
SHROOM4	shroom family member 4	ENSG00000158352
CHAF1B	chromatin assembly factor 1, subunit B (p60)	ENSG00000159259
ATP13A2	ATPase type 13A2	ENSG00000159363
ABR	active BCR-related	ENSG00000159842
PDXK	pyridoxal (pyridoxine, vitamin B6) kinase	ENSG00000160209
LSS	lanosterol synthase (2,3-oxidosqualene-lanosterol cyclase)	ENSG00000160285
PCNT	pericentrin	ENSG00000160299
PKN3	protein kinase N3	ENSG00000160447
GPATCH4	G patch domain containing 4	ENSG00000160818
TONSL	tonsoku-like, DNA repair protein	ENSG00000160949
SQSTM1	sequestosome 1	ENSG00000161011
MGAT4B	mannosyl (alpha-1,3-)-glycoprotein beta-1,4-N-acetylglucosaminyltransferase, isozyme B	ENSG00000161013
MFSD12	major facilitator superfamily domain containing 12	ENSG00000161091
THAP8	THAP domain containing 8	ENSG00000161277
CYGB	cytoglobin	ENSG00000161544
DBF4B	DBF4 homolog B (S. cerevisiae)	ENSG00000161692
FMNL3	formin-like 3	ENSG00000161791
RACGAP1	Rac GTPase activating protein 1	ENSG00000161800
SPC24	SPC24, NDC80 kinetochore complex component	ENSG00000161888
CCNF	cyclin F	ENSG00000162063
SHANK2	SH3 and multiple ankyrin repeat domains 2	ENSG00000162105
CCDC74A	coiled-coil domain containing 74A	ENSG00000163040
CDC42EP3	CDC42 effector protein (Rho GTPase binding) 3	ENSG00000163171
PBXIP1	pre-B-cell leukemia homeobox interacting protein 1	ENSG00000163346
IGFBP7	insulin-like growth factor binding protein 7	ENSG00000163453
SGOL2	shugoshin-like 2 (S. pombe)	ENSG00000163535
NUAK2	NUAK family, SNF1-like kinase, 2	ENSG00000163545
PCOLCE2	procollagen C-endopeptidase enhancer 2	ENSG00000163710
TOPBP1	topoisomerase (DNA) II binding protein 1	ENSG00000163781
CDC25A	cell division cycle 25A	ENSG00000164045
HMGB2	high mobility group box 2	ENSG00000164104
ITGA2	integrin, alpha 2 (CD49B, alpha 2 subunit of VLA-2 receptor)	ENSG00000164171
F2RL2	coagulation factor II (thrombin) receptor-like 2	ENSG00000164220
F2RL1	coagulation factor II (thrombin) receptor-like 1	ENSG00000164251
ERAP1	endoplasmic reticulum aminopeptidase 1	ENSG00000164307
CITED2	Cbp/p300-interacting transactivator, with Glu/Asp-rich carboxy-terminal domain, 2	ENSG00000164442
DCBLD1	discoidin, CUB and LCCL domain containing 1	ENSG00000164465
GALNT10	UDP-N-acetyl-alpha-D-galactosamine:polypeptide N-acetylgalactosaminyltransferase 10 (GalNAc-T10)	ENSG00000164574
PTTG1	pituitary tumor-transforming 1	ENSG00000164611
HEY1	hes-related family bHLH transcription factor with YRPW motif 1	ENSG00000164683
BRI3	brain protein I3	ENSG00000164713
CTSB	cathepsin B	ENSG00000164733
OXR1	oxidation resistance 1	ENSG00000164830
OSR2	odd-skipped related transciption factor 2	ENSG00000164920
BAALC	brain and acute leukemia, cytoplasmic	ENSG00000164929
CTHRC1	collagen triple helix repeat containing 1	ENSG00000164932
TP53INP1	tumor protein p53 inducible nuclear protein 1	ENSG00000164938
GEM	GTP binding protein overexpressed in skeletal muscle	ENSG00000164949
PSIP1	PC4 and SFRS1 interacting protein 1	ENSG00000164985
ABCA1	ATP-binding cassette, sub-family A (ABC1), member 1	ENSG00000165029
ZNF367	zinc finger protein 367	ENSG00000165244
MELK	maternal embryonic leucine zipper kinase	ENSG00000165304
ZNF488	zinc finger protein 488	ENSG00000165388
CRYL1	crystallin, lambda 1	ENSG00000165475
SKA3	spindle and kinetochore associated complex subunit 3	ENSG00000165480
DACT1	dishevelled-binding antagonist of beta-catenin 1	ENSG00000165617
TAF3	TAF3 RNA polymerase II, TATA box binding protein (TBP)-associated factor, 140kDa	ENSG00000165632
VSTM4	V-set and transmembrane domain containing 4	ENSG00000165633
TMEM55B	transmembrane protein 55B	ENSG00000165782
ARHGEF40	Rho guanine nucleotide exchange factor (GEF) 40	ENSG00000165801
ZFYVE1	zinc finger, FYVE domain containing 1	ENSG00000165861
CKB	creatine kinase, brain	ENSG00000166165
MCM7	minichromosome maintenance complex component 7	ENSG00000166508
SLFN5	schlafen family member 5	ENSG00000166750
KIAA0101	KIAA0101	ENSG00000166803
PLK1	polo-like kinase 1	ENSG00000166851
TMEM92	transmembrane protein 92	ENSG00000167105
FAM102A	family with sequence similarity 102, member A	ENSG00000167106
CERCAM	cerebral endothelial cell adhesion molecule	ENSG00000167123
CDK12	cyclin-dependent kinase 12	ENSG00000167258
ACAA2	acetyl-CoA acyltransferase 2	ENSG00000167315
RRM1	ribonucleotide reductase M1	ENSG00000167325
MVD	mevalonate (diphospho) decarboxylase	ENSG00000167508
CDT1	chromatin licensing and DNA replication factor 1	ENSG00000167513
TUBA1C	tubulin, alpha 1c	ENSG00000167553
C19orf55	chromosome 19 open reading frame 55	ENSG00000167595
NXN	nucleoredoxin	ENSG00000167693
C19orf48	chromosome 19 open reading frame 48	ENSG00000167747
TK1	thymidine kinase 1, soluble	ENSG00000167900
SRRM2	serine/arginine repetitive matrix 2	ENSG00000167978
C2CD3	C2 calcium-dependent domain containing 3	ENSG00000168014
HIST1H1E	histone cluster 1, H1e	ENSG00000168298
RFWD3	ring finger and WD repeat domain 3	ENSG00000168411
RAB31	RAB31, member RAS oncogene family	ENSG00000168461
GBX2	gastrulation brain homeobox 2	ENSG00000168505
PKIG	protein kinase (cAMP-dependent, catalytic) inhibitor gamma	ENSG00000168734
SHOX2	short stature homeobox 2	ENSG00000168779
TMEM150A	transmembrane protein 150A	ENSG00000168890
HNRNPH1	heterogeneous nuclear ribonucleoprotein H1 (H)	ENSG00000169045
IRS1	insulin receptor substrate 1	ENSG00000169047
AR	androgen receptor	ENSG00000169083
APEX2	APEX nuclease (apurinic/apyrimidinic endonuclease) 2	ENSG00000169188
CRADD	CASP2 and RIPK1 domain containing adaptor with death domain	ENSG00000169372
GPR183	G protein-coupled receptor 183	ENSG00000169508
ANTXR1	anthrax toxin receptor 1	ENSG00000169604
CKAP2L	cytoskeleton associated protein 2-like	ENSG00000169607
BUB1	BUB1 mitotic checkpoint serine/threonine kinase	ENSG00000169679
KLF13	Kruppel-like factor 13	ENSG00000169926
CHD3	chromodomain helicase DNA binding protein 3	ENSG00000170004
ALCAM	activated leukocyte cell adhesion molecule	ENSG00000170017
TMED10	transmembrane emp24-like trafficking protein 10 (yeast)	ENSG00000170348
SMAD1	SMAD family member 1	ENSG00000170365
PA2G4	proliferation-associated 2G4, 38kDa	ENSG00000170515
STAT2	signal transducer and activator of transcription 2, 113kDa	ENSG00000170581
SGCD	sarcoglycan, delta (35kDa dystrophin-associated glycoprotein)	ENSG00000170624
CDCA4	cell division cycle associated 4	ENSG00000170779
S1PR1	sphingosine-1-phosphate receptor 1	ENSG00000170989
TRMT61B	tRNA methyltransferase 61 homolog B (S. cerevisiae)	ENSG00000171103
TRIM8	tripartite motif containing 8	ENSG00000171206
JUNB	jun B proto-oncogene	ENSG00000171223
CHST11	carbohydrate (chondroitin 4) sulfotransferase 11	ENSG00000171310
ESCO2	establishment of sister chromatid cohesion N-acetyltransferase 2	ENSG00000171320
ASXL1	additional sex combs like 1 (Drosophila)	ENSG00000171456
CXXC5	CXXC finger protein 5	ENSG00000171604
SPSB1	splA/ryanodine receptor domain and SOCS box containing 1	ENSG00000171621
RRM2	ribonucleotide reductase M2	ENSG00000171848
KLF11	Kruppel-like factor 11	ENSG00000172059
BPGM	2,3-bisphosphoglycerate mutase	ENSG00000172331
HCFC1	host cell factor C1 (VP16-accessory protein)	ENSG00000172534
SLFN11	schlafen family member 11	ENSG00000172716
TMCC1	transmembrane and coiled-coil domain family 1	ENSG00000172765
DHCR7	7-dehydrocholesterol reductase	ENSG00000172893
TRIB1	tribbles pseudokinase 1	ENSG00000173334
SLC19A1	solute carrier family 19 (folate transporter), member 1	ENSG00000173638
HSPB7	heat shock 27kDa protein family, member 7 (cardiovascular)	ENSG00000173641
HEG1	heart development protein with EGF-like domains 1	ENSG00000173706
JUP	junction plakoglobin	ENSG00000173801
PITPNA	phosphatidylinositol transfer protein, alpha	ENSG00000174238
DDX23	DEAD (Asp-Glu-Ala-Asp) box polypeptide 23	ENSG00000174243
IQCK	IQ motif containing K	ENSG00000174628
SH3PXD2B	SH3 and PX domains 2B	ENSG00000174705
UBE2C	ubiquitin-conjugating enzyme E2C	ENSG00000175063
CKAP5	cytoskeleton associated protein 5	ENSG00000175216
FOSL1	FOS-like antigen 1	ENSG00000175592
CCDC85B	coiled-coil domain containing 85B	ENSG00000175602
TUBB6	tubulin, beta 6 class V	ENSG00000176014
NUPR1	nuclear protein, transcriptional regulator, 1	ENSG00000176046
ATAD5	ATPase family, AAA domain containing 5	ENSG00000176208
RTTN	rotatin	ENSG00000176225
LMNB2	lamin B2	ENSG00000176619
MYO1D	myosin ID	ENSG00000176658
BDNF	brain-derived neurotrophic factor	ENSG00000176697
TYMS	thymidylate synthetase	ENSG00000176890
POLE	polymerase (DNA directed), epsilon, catalytic subunit	ENSG00000177084
ULK1	unc-51 like autophagy activating kinase 1	ENSG00000177169
RPS6KA3	ribosomal protein S6 kinase, 90kDa, polypeptide 3	ENSG00000177189
NR2C2	nuclear receptor subfamily 2, group C, member 2	ENSG00000177463
GSG2	germ cell associated 2 (haspin)	ENSG00000177602
PVRL3	poliovirus receptor-related 3	ENSG00000177707
ZNF114	zinc finger protein 114	ENSG00000178150
MSC	musculin	ENSG00000178860
SEPW1	selenoprotein W, 1	ENSG00000178980
AURKB	aurora kinase B	ENSG00000178999
RAD23A	RAD23 homolog A (S. cerevisiae)	ENSG00000179262
FJX1	four jointed box 1 (Drosophila)	ENSG00000179431
RCC1	regulator of chromosome condensation 1	ENSG00000180198
NRIP1	nuclear receptor interacting protein 1	ENSG00000180530
COA4	cytochrome c oxidase assembly factor 4 homolog (S. cerevisiae)	ENSG00000181924
GINS3	GINS complex subunit 3 (Psf3 homolog)	ENSG00000181938
C8orf33	chromosome 8 open reading frame 33	ENSG00000182307
KPNA2	karyopherin alpha 2 (RAG cohort 1, importin alpha 1)	ENSG00000182481
MXRA7	matrix-remodelling associated 7	ENSG00000182534
TSKU	tsukushi, small leucine rich proteoglycan	ENSG00000182704
RBM10	RNA binding motif protein 10	ENSG00000182872
CADM1	cell adhesion molecule 1	ENSG00000182985
CAMK1D	calcium/calmodulin-dependent protein kinase ID	ENSG00000183049
FHL3	four and a half LIM domains 3	ENSG00000183386
EP400	E1A binding protein p400	ENSG00000183495
KREMEN1	kringle containing transmembrane protein 1	ENSG00000183762
IQGAP3	IQ motif containing GTPase activating protein 3	ENSG00000183856
DIABLO	diablo, IAP-binding mitochondrial protein	ENSG00000184047
NIPSNAP1	nipsnap homolog 1 (C. elegans)	ENSG00000184117
SLITRK6	SLIT and NTRK-like family, member 6	ENSG00000184564
CDCA2	cell division cycle associated 2	ENSG00000184661
OSBP2	oxysterol binding protein 2	ENSG00000184792
NOC4L	nucleolar complex associated 4 homolog (S. cerevisiae)	ENSG00000184967
C14orf80	chromosome 14 open reading frame 80	ENSG00000185347
PARPBP	PARP1 binding protein	ENSG00000185480
OLFML2A	olfactomedin-like 2A	ENSG00000185585
PBX1	pre-B-cell leukemia homeobox 1	ENSG00000185630
MYBL1	v-myb avian myeloblastosis viral oncogene homolog-like 1	ENSG00000185697
GNB1L	guanine nucleotide binding protein (G protein), beta polypeptide 1-like	ENSG00000185838
EVI2B	ecotropic viral integration site 2B	ENSG00000185862
LAMP1	lysosomal-associated membrane protein 1	ENSG00000185896
KIF18B	kinesin family member 18B	ENSG00000186185
SAPCD2	suppressor APC domain containing 2	ENSG00000186193
NF2	neurofibromin 2 (merlin)	ENSG00000186575
UBE2H	ubiquitin-conjugating enzyme E2H	ENSG00000186591
MIR22HG	MIR22 host gene (non-protein coding)	ENSG00000186594
COL4A1	collagen, type IV, alpha 1	ENSG00000187498
FANCA	Fanconi anemia, complementation group A	ENSG00000187741
ARL4C	ADP-ribosylation factor-like 4C	ENSG00000188042
WNT7B	wingless-type MMTV integration site family, member 7B	ENSG00000188064
TUBB4B	tubulin, beta 4B class IVb	ENSG00000188229
H2AFX	H2A histone family, member X	ENSG00000188486
FAM72B	family with sequence similarity 72, member B	ENSG00000188610
PARVB	parvin, beta	ENSG00000188677
FAM111B	family with sequence similarity 111, member B	ENSG00000189057
TUBB	tubulin, beta class I	ENSG00000196230
WDR5	WD repeat domain 5	ENSG00000196363
TSC22D2	TSC22 domain family, member 2	ENSG00000196428
GM2A	GM2 ganglioside activator	ENSG00000196743
MVB12B	multivesicular body subunit 12B	ENSG00000196814
ADA	adenosine deaminase	ENSG00000196839
SVIL	supervillin	ENSG00000197321
ZNF655	zinc finger protein 655	ENSG00000197343
UAP1L1	UDP-N-acteylglucosamine pyrophosphorylase 1-like 1	ENSG00000197355
HIST1H2BE	histone cluster 1, H2be	ENSG00000197697
FAM114A1	family with sequence similarity 114, member A1	ENSG00000197712
PSAP	prosaposin	ENSG00000197746
MCMBP	minichromosome maintenance complex binding protein	ENSG00000197771
HIST1H2BK	histone cluster 1, H2bk	ENSG00000197903
LPAR1	lysophosphatidic acid receptor 1	ENSG00000198121
TFDP1	transcription factor Dp-1	ENSG00000198176
WDHD1	WD repeat and HMG-box DNA binding protein 1	ENSG00000198554
C6orf89	chromosome 6 open reading frame 89	ENSG00000198663
MT-ND6	mitochondrially encoded NADH dehydrogenase 6	ENSG00000198695
IPO9	importin 9	ENSG00000198700
MT-CO2	mitochondrially encoded cytochrome c oxidase II	ENSG00000198712
MT-CYB	mitochondrially encoded cytochrome b	ENSG00000198727
RP5-857K21.11		ENSG00000198744
MT-ND5	mitochondrially encoded NADH dehydrogenase 5	ENSG00000198786
CHAMP1	chromosome alignment maintaining phosphoprotein 1	ENSG00000198824
MT-ND3	mitochondrially encoded NADH dehydrogenase 3	ENSG00000198840
MT-ND4	mitochondrially encoded NADH dehydrogenase 4	ENSG00000198886
MT-ATP6	mitochondrially encoded ATP synthase 6	ENSG00000198899
PRC1	protein regulator of cytokinesis 1	ENSG00000198901
SREBF2	sterol regulatory element binding transcription factor 2	ENSG00000198911
MT-CO3	mitochondrially encoded cytochrome c oxidase III	ENSG00000198938
HIST2H2BF	histone cluster 2, H2bf	ENSG00000203814
NEU1	sialidase 1 (lysosomal sialidase)	ENSG00000204386
MSH5	mutS homolog 5	ENSG00000204410
PRRC2A	proline-rich coiled-coil 2A	ENSG00000204469
FAM216A	family with sequence similarity 216, member A	ENSG00000204856
C4orf46	chromosome 4 open reading frame 46	ENSG00000205208
DPF3	D4, zinc and double PHD fingers, family 3	ENSG00000205683
HN1L	hematological and neurological expressed 1-like	ENSG00000206053
MT-TF	mitochondrially encoded tRNA phenylalanine	ENSG00000210049
STK38L	serine/threonine kinase 38 like	ENSG00000211455
MT-ND4L	mitochondrially encoded NADH dehydrogenase 4L	ENSG00000212907
NBPF1	neuroblastoma breakpoint family, member 1	ENSG00000219481
KRTAP1-5	keratin associated protein 1-5	ENSG00000221852
MIR503HG	MIR503 host gene (non-protein coding)	ENSG00000223749
MT-ATP8	mitochondrially encoded ATP synthase 8	ENSG00000228253
TAPBP	TAP binding protein (tapasin)	ENSG00000231925
LINC00472	long intergenic non-protein coding RNA 472	ENSG00000233237
HLA-B	major histocompatibility complex, class I, B	ENSG00000234745
KIFC1	kinesin family member C1	ENSG00000237649
RP11-108M9.4		ENSG00000238142
RBM14	RNA binding motif protein 14	ENSG00000239306
MTATP8P1	mitochondrially encoded ATP synthase 8 pseudogene 1	ENSG00000240409
RDH14	retinol dehydrogenase 14 (all-trans/9-cis/11-cis)	ENSG00000240857
SNHG3	small nucleolar RNA host gene 3 (non-protein coding)	ENSG00000242125
PEG10	paternally expressed 10	ENSG00000242265
RP11-274B21.2		ENSG00000243302
KCTD7	potassium channel tetramerization domain containing 7	ENSG00000243335
UPK3B	uroplakin 3B	ENSG00000243566
RP11-274B21.3		ENSG00000243679
CTB-36O1.7		ENSG00000244921
MTND4P12	MT-ND4 pseudogene 12	ENSG00000247627
MTATP6P1	mitochondrially encoded ATP synthase 6 pseudogene 1	ENSG00000248527
RP11-417F21.1		ENSG00000250116
EIF5AL1	eukaryotic translation initiation factor 5A-like 1	ENSG00000253626
PRKDC	protein kinase, DNA-activated, catalytic polypeptide	ENSG00000253729
MEF2BNB	MEF2B neighbor	ENSG00000254901
CHMP1B	charged multivesicular body protein 1B	ENSG00000255112
RP11-564D11.3		ENSG00000255624
SNHG1	small nucleolar RNA host gene 1 (non-protein coding)	ENSG00000255717
ERVK13-1	endogenous retrovirus group K13, member 1	ENSG00000260565
RP4-555D20.2		ENSG00000261786
RP11-334C17.5		ENSG00000262580
RP11-473I1.10		ENSG00000263244
AC005943.5		ENSG00000267161
RP11-380M21.2		ENSG00000267541
RP11-73M18.8		ENSG00000269958
RP11-215G15.5		ENSG00000272016
RP11-1002K11.1		ENSG00000272327
RP1-74M1.3		ENSG00000272796
