# Supplementary material for: The Differential Effect of Carbon Dots on Gene Expression and DNA Methylation of Human Embryonic Lung Fibroblasts as a Function of Surface Charge and Dose
Source: Int J Mol Sci. 2020 Jul 4;21(13):4763. doi: 10.3390/ijms21134763 (PMC7369946; doi:10.3390/ijms21134763)
Supplement: Supplementary file 1 [file ijms-21-04763-s001.zip › ijms-833488 rev Supp/Table S3B.xlsx]

## Sheet: n4h10+n4h100+n24h10+n24h100
Gene name	Gene	Ensembl ID
TLE4	transducin-like enhancer of split 4 (E(sp1) homolog, Drosophila)	ENSG00000106829
LIF	leukemia inhibitory factor	ENSG00000128342
PODXL	podocalyxin-like	ENSG00000128567
BHLHE40	basic helix-loop-helix family, member e40	ENSG00000134107
ADAM19	ADAM metallopeptidase domain 19	ENSG00000135074
TNS3	tensin 3	ENSG00000136205
SNRPG	small nuclear ribonucleoprotein polypeptide G	ENSG00000143977
STC1	stanniocalcin 1	ENSG00000159167
PBX1	pre-B-cell leukemia homeobox 1	ENSG00000185630
SPRY4	sprouty homolog 4 (Drosophila)	ENSG00000187678
SERPINB2	serpin peptidase inhibitor, clade B (ovalbumin), member 2	ENSG00000197632
MCMBP	minichromosome maintenance complex binding protein	ENSG00000197771

## Sheet: n4h10+n4h100+n24h10
Gene name	Gene	Ensembl ID
CDC25B	cell division cycle 25B	ENSG00000101224
MBP	myelin basic protein	ENSG00000197971

## Sheet: n4h10+n4h100+n24h100
Gene name	Gene	Ensembl ID
PLAUR	plasminogen activator, urokinase receptor	ENSG00000011422
ZFYVE26	zinc finger, FYVE domain containing 26	ENSG00000072121
PLXNA2	plexin A2	ENSG00000076356
DPYSL2	dihydropyrimidinase-like 2	ENSG00000092964
IL11	interleukin 11	ENSG00000095752
FOXRED2	FAD-dependent oxidoreductase domain containing 2	ENSG00000100350
NOP56	NOP56 ribonucleoprotein	ENSG00000101361
BMF	Bcl2 modifying factor	ENSG00000104081
SERPINE1	serpin peptidase inhibitor, clade E (nexin, plasminogen activator inhibitor type 1), member 1	ENSG00000106366
SUFU	suppressor of fused homolog (Drosophila)	ENSG00000107882
DKK1	dickkopf WNT signaling pathway inhibitor 1	ENSG00000107984
RPL19	ribosomal protein L19	ENSG00000108298
KLF3	Kruppel-like factor 3 (basic)	ENSG00000109787
HSPA8	heat shock 70kDa protein 8	ENSG00000109971
NEDD9	neural precursor cell expressed, developmentally down-regulated 9	ENSG00000111859
NUDCD1	NudC domain containing 1	ENSG00000120526
SNRPD2	small nuclear ribonucleoprotein D2 polypeptide 16.5kDa	ENSG00000125743
AKAP12	A kinase (PRKA) anchor protein 12	ENSG00000131016
PIK3C2B	phosphatidylinositol-4-phosphate 3-kinase, catalytic subunit type 2 beta	ENSG00000133056
PHF21A	PHD finger protein 21A	ENSG00000135365
LMO7	LIM domain 7	ENSG00000136153
MYC	v-myc avian myelocytomatosis viral oncogene homolog	ENSG00000136997
RPS6	ribosomal protein S6	ENSG00000137154
IER3	immediate early response 3	ENSG00000137331
RPS8	ribosomal protein S8	ENSG00000142937
ZMYM3	zinc finger, MYM-type 3	ENSG00000147130
EIF3H	eukaryotic translation initiation factor 3, subunit H	ENSG00000147677
JMY	junction mediating and regulatory protein, p53 cofactor	ENSG00000152409
ZER1	zyg-11 related, cell cycle regulator	ENSG00000160445
DUSP14	dual specificity phosphatase 14	ENSG00000161326
CLDN1	claudin 1	ENSG00000163347
SMAD3	SMAD family member 3	ENSG00000166949
ATP5L	ATP synthase, H+ transporting, mitochondrial Fo complex, subunit G	ENSG00000167283
HAS2	hyaluronan synthase 2	ENSG00000170961
MIR4435-1HG	MIR4435-1 host gene (non-protein coding)	ENSG00000172965
GLIS1	GLIS family zinc finger 1	ENSG00000174332
SH3PXD2B	SH3 and PX domains 2B	ENSG00000174705
BCOR	BCL6 corepressor	ENSG00000183337
SLC35E2B	solute carrier family 35, member E2B	ENSG00000189339
NPY4R	neuropeptide Y receptor Y4	ENSG00000204174
KRTAP2-3	keratin associated protein 2-3	ENSG00000212724
LINC00152	long intergenic non-protein coding RNA 152	ENSG00000222041

## Sheet: n4h100+n24h10+n24h100
Gene name	Gene	Ensembl ID
ALDH3B1	aldehyde dehydrogenase 3 family, member B1	ENSG00000006534
NCAPD2	non-SMC condensin I complex, subunit D2	ENSG00000010292
GRN	granulin	ENSG00000030582
CTNS	cystinosin, lysosomal cystine transporter	ENSG00000040531
DCBLD2	discoidin, CUB and LCCL domain containing 2	ENSG00000057019
CNN2	calponin 2	ENSG00000064666
MYLK	myosin light chain kinase	ENSG00000065534
MSANTD3	Myb/SANT-like DNA-binding domain containing 3	ENSG00000066697
ACTN1	actinin, alpha 1	ENSG00000072110
HMMR	hyaluronan-mediated motility receptor (RHAMM)	ENSG00000072571
FERMT2	fermitin family member 2	ENSG00000073712
WDR62	WD repeat domain 62	ENSG00000075702
SPAG5	sperm associated antigen 5	ENSG00000076382
UBE2T	ubiquitin-conjugating enzyme E2T (putative)	ENSG00000077152
HSP90AA1	heat shock protein 90kDa alpha (cytosolic), class A member 1	ENSG00000080824
WBP11	WW domain binding protein 11	ENSG00000084463
FTL	ferritin, light polypeptide	ENSG00000087086
TPX2	TPX2, microtubule-associated	ENSG00000088325
AARS	alanyl-tRNA synthetase	ENSG00000090861
PHGDH	phosphoglycerate dehydrogenase	ENSG00000092621
TGFB2	transforming growth factor, beta 2	ENSG00000092969
MCM5	minichromosome maintenance complex component 5	ENSG00000100297
MYH9	myosin, heavy chain 9, non-muscle	ENSG00000100345
MYBL2	v-myb avian myeloblastosis viral oncogene homolog-like 2	ENSG00000101057
KCND1	potassium voltage-gated channel, Shal-related subfamily, member 1	ENSG00000102057
ABCC1	ATP-binding cassette, sub-family C (CFTR/MRP), member 1	ENSG00000103222
SLC7A5	solute carrier family 7 (amino acid transporter light chain, L system), member 5	ENSG00000103257
NCALD	neurocalcin delta	ENSG00000104490
SLC1A5	solute carrier family 1 (neutral amino acid transporter), member 5	ENSG00000105281
TFPI2	tissue factor pathway inhibitor 2	ENSG00000105825
PDLIM1	PDZ and LIM domain 1	ENSG00000107438
LGALS3BP	lectin, galactoside-binding, soluble, 3 binding protein	ENSG00000108679
CNTNAP1	contactin associated protein 1	ENSG00000108797
FOXM1	forkhead box M1	ENSG00000111206
FBXO5	F-box protein 5	ENSG00000112029
VEGFA	vascular endothelial growth factor A	ENSG00000112715
STC2	stanniocalcin 2	ENSG00000113739
ABHD14B	abhydrolase domain containing 14B	ENSG00000114779
SLC1A4	solute carrier family 1 (glutamate/neutral amino acid transporter), member 4	ENSG00000115902
EPAS1	endothelial PAS domain protein 1	ENSG00000116016
CLU	clusterin	ENSG00000120885
COPA	coatomer protein complex, subunit alpha	ENSG00000122218
CALD1	caldesmon 1	ENSG00000122786
PLAU	plasminogen activator, urokinase	ENSG00000122861
CIT	citron (rho-interacting, serine/threonine kinase 21)	ENSG00000122966
CDK2	cyclin-dependent kinase 2	ENSG00000123374
HJURP	Holliday junction recognition protein	ENSG00000123485
CKS2	CDC28 protein kinase regulatory subunit 2	ENSG00000123975
SYNGR3	synaptogyrin 3	ENSG00000127561
ADM2	adrenomedullin 2	ENSG00000128165
PLD2	phospholipase D2	ENSG00000129219
COL5A1	collagen, type V, alpha 1	ENSG00000130635
SESN2	sestrin 2	ENSG00000130766
GINS2	GINS complex subunit 2 (Psf2 homolog)	ENSG00000131153
COX7B	cytochrome c oxidase subunit VIIb	ENSG00000131174
PCNA	proliferating cell nuclear antigen	ENSG00000132646
MYH10	myosin, heavy chain 10, non-muscle	ENSG00000133026
POSTN	periostin, osteoblast specific factor	ENSG00000133110
C14orf1	chromosome 14 open reading frame 1	ENSG00000133935
LOXL2	lysyl oxidase-like 2	ENSG00000134013
CCNB1	cyclin B1	ENSG00000134057
TMEM106C	transmembrane protein 106C	ENSG00000134291
YARS	tyrosyl-tRNA synthetase	ENSG00000134684
COL4A2	collagen, type IV, alpha 2	ENSG00000134871
NT5E	5,-nucleotidase, ecto (CD73)	ENSG00000135318
LAMC1	laminin, gamma 1 (formerly LAMB2)	ENSG00000135862
SPRY2	sprouty homolog 2 (Drosophila)	ENSG00000136158
HMGA1	high mobility group AT-hook 1	ENSG00000137309
KIF23	kinesin family member 23	ENSG00000137807
MYOF	myoferlin	ENSG00000138119
AMIGO2	adhesion molecule with Ig-like domain 2	ENSG00000139211
GAS2L3	growth arrest-specific 2 like 3	ENSG00000139354
TMBIM6	transmembrane BAX inhibitor motif containing 6	ENSG00000139644
WARS	tryptophanyl-tRNA synthetase	ENSG00000140105
TPM1	tropomyosin 1 (alpha)	ENSG00000140416
WRAP53	WD repeat containing, antisense to TP53	ENSG00000141499
ILF2	interleukin enhancer binding factor 2	ENSG00000143621
NCEH1	neutral cholesterol ester hydrolase 1	ENSG00000144959
ARHGAP18	Rho GTPase activating protein 18	ENSG00000146376
MKI67	marker of proliferation Ki-67	ENSG00000148773
INCENP	inner centromere protein antigens 135/155kDa	ENSG00000149503
DPYSL4	dihydropyrimidinase-like 4	ENSG00000151640
DAB2	Dab, mitogen-responsive phosphoprotein, homolog 2 (Drosophila)	ENSG00000153071
NRGN	neurogranin (protein kinase C substrate, RC3)	ENSG00000154146
BUB3	BUB3 mitotic checkpoint protein	ENSG00000154473
AP3S2	adaptor-related protein complex 3, sigma 2 subunit	ENSG00000157823
GRHL3	grainyhead-like 3 (Drosophila)	ENSG00000158055
TONSL	tonsoku-like, DNA repair protein	ENSG00000160949
SQSTM1	sequestosome 1	ENSG00000161011
DBF4B	DBF4 homolog B (S. cerevisiae)	ENSG00000161692
ADCY9	adenylate cyclase 9	ENSG00000162104
LMOD1	leiomodin 1 (smooth muscle)	ENSG00000163431
STEAP1	six transmembrane epithelial antigen of the prostate 1	ENSG00000164647
PLK1	polo-like kinase 1	ENSG00000166851
CDT1	chromatin licensing and DNA replication factor 1	ENSG00000167513
NXN	nucleoredoxin	ENSG00000167693
HID1	HID1 domain containing	ENSG00000167861
SLC3A2	solute carrier family 3 (amino acid transporter heavy chain), member 2	ENSG00000168003
MN1	meningioma (disrupted in balanced translocation) 1	ENSG00000169184
TM4SF1	transmembrane 4 L six family member 1	ENSG00000169908
CXXC5	CXXC finger protein 5	ENSG00000171604
TMCC1	transmembrane and coiled-coil domain family 1	ENSG00000172765
CKS1B	CDC28 protein kinase regulatory subunit 1B	ENSG00000173207
HEG1	heart development protein with EGF-like domains 1	ENSG00000173706
POLE	polymerase (DNA directed), epsilon, catalytic subunit	ENSG00000177084
MAGED1	melanoma antigen family D, 1	ENSG00000179222
CDH4	cadherin 4, type 1, R-cadherin (retinal)	ENSG00000179242
C1S	complement component 1, s subcomponent	ENSG00000182326
IQGAP3	IQ motif containing GTPase activating protein 3	ENSG00000183856
XPOT	exportin, tRNA	ENSG00000184575
TNFAIP2	tumor necrosis factor, alpha-induced protein 2	ENSG00000185215
OLFML2A	olfactomedin-like 2A	ENSG00000185585
KIF18B	kinesin family member 18B	ENSG00000186185
THSD4	thrombospondin, type I, domain containing 4	ENSG00000187720
MMP1	matrix metallopeptidase 1 (interstitial collagenase)	ENSG00000196611
PARVA	parvin, alpha	ENSG00000197702
ASPH	aspartate beta-hydroxylase	ENSG00000198363
TGM2	transglutaminase 2	ENSG00000198959
COL5A2	collagen, type V, alpha 2	ENSG00000204262
ZNF469	zinc finger protein 469	ENSG00000225614
TRNP1	TMF1-regulated nuclear protein 1	ENSG00000253368

## Sheet: n4h10+n4h100
Gene name	Gene	Ensembl ID
JADE2	jade family PHD finger 2	ENSG00000043143
NAV3	neuron navigator 3	ENSG00000067798
PTGS2	prostaglandin-endoperoxide synthase 2 (prostaglandin G/H synthase and cyclooxygenase)	ENSG00000073756
EDN1	endothelin 1	ENSG00000078401
BCORL1	BCL6 corepressor-like 1	ENSG00000085185
BFAR	bifunctional apoptosis regulator	ENSG00000103429
AGFG2	ArfGAP with FG repeats 2	ENSG00000106351
FBXL20	F-box and leucine-rich repeat protein 20	ENSG00000108306
SMURF2	SMAD specific E3 ubiquitin protein ligase 2	ENSG00000108854
DUSP3	dual specificity phosphatase 3	ENSG00000108861
GAB1	GRB2-associated binding protein 1	ENSG00000109458
RPL34	ribosomal protein L34	ENSG00000109475
HBEGF	heparin-binding EGF-like growth factor	ENSG00000113070
ERRFI1	ERBB receptor feedback inhibitor 1	ENSG00000116285
RGS4	regulator of G-protein signaling 4	ENSG00000117152
SGK1	serum/glucocorticoid regulated kinase 1	ENSG00000118515
CTGF	connective tissue growth factor	ENSG00000118523
DUSP1	dual specificity phosphatase 1	ENSG00000120129
ATP7B	ATPase, Cu++ transporting, beta polypeptide	ENSG00000123191
TRERF1	transcriptional regulating factor 1	ENSG00000124496
MYRF	myelin regulatory factor	ENSG00000124920
HIVEP3	human immunodeficiency virus type I enhancer binding protein 3	ENSG00000127124
GFPT2	glutamine-fructose-6-phosphate transaminase 2	ENSG00000131459
TBC1D14	TBC1 domain family, member 14	ENSG00000132405
DUSP5	dual specificity phosphatase 5	ENSG00000138166
EPHA2	EPH receptor A2	ENSG00000142627
CYR61	cysteine-rich, angiogenic inducer, 61	ENSG00000142871
GALM	galactose mutarotase (aldose 1-epimerase)	ENSG00000143891
ARHGAP26	Rho GTPase activating protein 26	ENSG00000145819
ITPRIP	inositol 1,4,5-trisphosphate receptor interacting protein	ENSG00000148841
NRG1	neuregulin 1	ENSG00000157168
NDRG2	NDRG family member 2	ENSG00000165795
SGK494	uncharacterized serine/threonine-protein kinase SgK494	ENSG00000167524
ANGPTL4	angiopoietin-like 4	ENSG00000167772
MGAT5B	mannosyl (alpha-1,6-)-glycoprotein beta-1,6-N-acetyl-glucosaminyltransferase, isozyme B	ENSG00000167889
AR	androgen receptor	ENSG00000169083
SIN3A	SIN3 transcription regulator family member A	ENSG00000169375
COMMD5	COMM domain containing 5	ENSG00000170619
S1PR1	sphingosine-1-phosphate receptor 1	ENSG00000170989
CHST11	carbohydrate (chondroitin 4) sulfotransferase 11	ENSG00000171310
SLC29A2	solute carrier family 29 (equilibrative nucleoside transporter), member 2	ENSG00000174669
RNF135	ring finger protein 135	ENSG00000181481
EFNA5	ephrin-A5	ENSG00000184349
PTP4A3	protein tyrosine phosphatase type IVA, member 3	ENSG00000184489
ZNF566	zinc finger protein 566	ENSG00000186017
XPNPEP3	X-prolyl aminopeptidase (aminopeptidase P) 3, putative	ENSG00000196236
SNHG17	small nucleolar RNA host gene 17 (non-protein coding)	ENSG00000196756
ZNF181	zinc finger protein 181	ENSG00000197841
PHACTR4	phosphatase and actin regulator 4	ENSG00000204138
KRTAP4-12	keratin associated protein 4-12	ENSG00000213416
NEURL1B	neuralized E3 ubiquitin protein ligase 1B	ENSG00000214357
RP3-417G15.1		ENSG00000227008
HYPK	huntingtin interacting protein K	ENSG00000242028

## Sheet: n4h10+n24h100
Gene name	Gene	Ensembl ID
LHPP	phospholysine phosphohistidine inorganic pyrophosphate phosphatase	ENSG00000107902
SH3TC1	SH3 domain and tetratricopeptide repeats 1	ENSG00000125089
SLC40A1	solute carrier family 40 (iron-regulated transporter), member 1	ENSG00000138449
DENND2D	DENN/MADD domain containing 2D	ENSG00000162777
RHOD	ras homolog family member D	ENSG00000173156

## Sheet: n4h100+n24h10
Gene name	Gene	Ensembl ID
MTHFD2	methylenetetrahydrofolate dehydrogenase (NADP+ dependent) 2, methenyltetrahydrofolate cyclohydrolase	ENSG00000065911
PHLPP1	PH domain and leucine rich repeat protein phosphatase 1	ENSG00000081913
PTHLH	parathyroid hormone-like hormone	ENSG00000087494
MDGA1	MAM domain containing glycosylphosphatidylinositol anchor 1	ENSG00000112139
CPNE2	copine II	ENSG00000140848
FSTL1	follistatin-like 1	ENSG00000163430
C19orf55	chromosome 19 open reading frame 55	ENSG00000167595
NPTX1	neuronal pentraxin I	ENSG00000171246

## Sheet: n4h100+n24h100
Gene name	Gene	Ensembl ID
LASP1	LIM and SH3 protein 1	ENSG00000002834
PLXND1	plexin D1	ENSG00000004399
AK2	adenylate kinase 2	ENSG00000004455
NDUFAB1	NADH dehydrogenase (ubiquinone) 1, alpha/beta subcomplex, 1, 8kDa	ENSG00000004779
SLC25A5	solute carrier family 25 (mitochondrial carrier	ENSG00000005022
CREBBP	CREB binding protein	ENSG00000005339
RHBDD2	rhomboid domain containing 2	ENSG00000005486
PDK2	pyruvate dehydrogenase kinase, isozyme 2	ENSG00000005882
OSBPL7	oxysterol binding protein-like 7	ENSG00000006025
AP2B1	adaptor-related protein complex 2, beta 1 subunit	ENSG00000006125
MARK4	MAP/microtubule affinity-regulating kinase 4	ENSG00000007047
NFIX	nuclear factor I/X (CCAAT-binding transcription factor)	ENSG00000008441
RPS20	ribosomal protein S20	ENSG00000008988
STARD3NL	STARD3 N-terminal like	ENSG00000010270
LRRC23	leucine rich repeat containing 23	ENSG00000010626
RNF216	ring finger protein 216	ENSG00000011275
BRCA1	breast cancer 1, early onset	ENSG00000012048
PRICKLE3	prickle homolog 3 (Drosophila)	ENSG00000012211
MDH1	malate dehydrogenase 1, NAD (soluble)	ENSG00000014641
ZFP64	ZFP64 zinc finger protein	ENSG00000020256
EHD2	EH-domain containing 2	ENSG00000024422
VIM	vimentin	ENSG00000026025
TBPL1	TBP-like 1	ENSG00000028839
ATP6V0A1	ATPase, H+ transporting, lysosomal V0 subunit a1	ENSG00000033627
UHRF1	ubiquitin-like with PHD and ring finger domains 1	ENSG00000034063
TMSB10	thymosin beta 10	ENSG00000034510
TIMP2	TIMP metallopeptidase inhibitor 2	ENSG00000035862
SPDL1	spindle apparatus coiled-coil protein 1	ENSG00000040275
MAP4	microtubule-associated protein 4	ENSG00000047849
ATP9A	ATPase, class II, type 9A	ENSG00000054793
CYFIP2	cytoplasmic FMR1 interacting protein 2	ENSG00000055163
TRAF3IP2	TRAF3 interacting protein 2	ENSG00000056972
SOAT1	sterol O-acyltransferase 1	ENSG00000057252
SEC61A1	Sec61 alpha 1 subunit (S. cerevisiae)	ENSG00000058262
YBX3	Y box binding protein 3	ENSG00000060138
SNRNP40	small nuclear ribonucleoprotein 40kDa (U5)	ENSG00000060688
MRPS35	mitochondrial ribosomal protein S35	ENSG00000061794
ELMO2	engulfment and cell motility 2	ENSG00000062598
VMP1	vacuole membrane protein 1	ENSG00000062716
GPC1	glypican 1	ENSG00000063660
ASUN	asunder spermatogenesis regulator	ENSG00000064102
CTSA	cathepsin A	ENSG00000064601
AP3D1	adaptor-related protein complex 3, delta 1 subunit	ENSG00000065000
UHRF1BP1	UHRF1 binding protein 1	ENSG00000065060
FAM107B	family with sequence similarity 107, member B	ENSG00000065809
FOXJ2	forkhead box J2	ENSG00000065970
PDE4A	phosphodiesterase 4A, cAMP-specific	ENSG00000065989
MTFR1	mitochondrial fission regulator 1	ENSG00000066855
NEO1	neogenin 1	ENSG00000067141
TNFRSF1A	tumor necrosis factor receptor superfamily, member 1A	ENSG00000067182
OTUD5	OTU domain containing 5	ENSG00000068308
PITX1	paired-like homeodomain 1	ENSG00000069011
BCL3	B-cell CLL/lymphoma 3	ENSG00000069399
UFD1L	ubiquitin fusion degradation 1 like (yeast)	ENSG00000070010
EXOC5	exocyst complex component 5	ENSG00000070367
MNT	MAX network transcriptional repressor	ENSG00000070444
NDST1	N-deacetylase/N-sulfotransferase (heparan glucosaminyl) 1	ENSG00000070614
PABPC1	poly(A) binding protein, cytoplasmic 1	ENSG00000070756
RPL31	ribosomal protein L31	ENSG00000071082
SMC1A	structural maintenance of chromosomes 1A	ENSG00000072501
MCM2	minichromosome maintenance complex component 2	ENSG00000073111
NOTCH3	notch 3	ENSG00000074181
CA12	carbonic anhydrase XII	ENSG00000074410
NUP37	nucleoporin 37kDa	ENSG00000075188
FOSL2	FOS-like antigen 2	ENSG00000075426
CACNG4	calcium channel, voltage-dependent, gamma subunit 4	ENSG00000075461
ACTB	actin, beta	ENSG00000075624
PTPN23	protein tyrosine phosphatase, non-receptor type 23	ENSG00000076201
FGFR1	fibroblast growth factor receptor 1	ENSG00000077782
FBLN1	fibulin 1	ENSG00000077942
VDAC3	voltage-dependent anion channel 3	ENSG00000078668
CBFA2T2	core-binding factor, runt domain, alpha subunit 2	ENSG00000078699
TP53INP2	tumor protein p53 inducible nuclear protein 2	ENSG00000078804
RUNX1T1	runt-related transcription factor 1	ENSG00000079102
SLC4A4	solute carrier family 4 (sodium bicarbonate cotransporter), member 4	ENSG00000080493
CLDND1	claudin domain containing 1	ENSG00000080822
BZW1	basic leucine zipper and W2 domains 1	ENSG00000082153
NFE2L1	nuclear factor, erythroid 2-like 1	ENSG00000082641
ERC1	ELKS/RAB6-interacting/CAST family member 1	ENSG00000082805
TNPO1	transportin 1	ENSG00000083312
FAT1	FAT atypical cadherin 1	ENSG00000083857
SSH1	slingshot protein phosphatase 1	ENSG00000084112
CD59	CD59 molecule, complement regulatory protein	ENSG00000085063
TAF9	TAF9 RNA polymerase II, TATA box binding protein (TBP)-associated factor, 32kDa	ENSG00000085231
DNAJA1	DnaJ (Hsp40) homolog, subfamily A, member 1	ENSG00000086061
B4GALT1	UDP-Gal:betaGlcNAc beta 1,4- galactosyltransferase, polypeptide 1	ENSG00000086062
GNAS	GNAS complex locus	ENSG00000087460
EPB41L1	erythrocyte membrane protein band 4.1-like 1	ENSG00000088367
DYNLL1	dynein, light chain, LC8-type 1	ENSG00000088986
SNX5	sorting nexin 5	ENSG00000089006
CDIP1	cell death-inducing p53 target 1	ENSG00000089486
GANAB	glucosidase, alpha	ENSG00000089597
LTBP4	latent transforming growth factor beta binding protein 4	ENSG00000090006
SLC9A1	solute carrier family 9, subfamily A (NHE1, cation proton antiporter 1), member 1	ENSG00000090020
LEPREL1	leprecan-like 1	ENSG00000090530
PABPC4	poly(A) binding protein, cytoplasmic 4 (inducible form)	ENSG00000090621
GLG1	golgi glycoprotein 1	ENSG00000090863
PLEKHG2	pleckstrin homology domain containing, family G (with RhoGef domain) member 2	ENSG00000090924
ALKBH5	alkB, alkylation repair homolog 5 (E. coli)	ENSG00000091542
HNRNPC	heterogeneous nuclear ribonucleoprotein C (C1/C2)	ENSG00000092199
MYL6	myosin, light chain 6, alkali, smooth muscle and non-muscle	ENSG00000092841
NUP50	nucleoporin 50kDa	ENSG00000093000
CDC6	cell division cycle 6	ENSG00000094804
CRAT	carnitine O-acetyltransferase	ENSG00000095321
ITPR3	inositol 1,4,5-trisphosphate receptor, type 3	ENSG00000096433
ACOT7	acyl-CoA thioesterase 7	ENSG00000097021
SCD	stearoyl-CoA desaturase (delta-9-desaturase)	ENSG00000099194
TSPAN15	tetraspanin 15	ENSG00000099282
MKNK2	MAP kinase interacting serine/threonine kinase 2	ENSG00000099875
GGT1	gamma-glutamyltransferase 1	ENSG00000100031
SLC25A1	solute carrier family 25 (mitochondrial carrier	ENSG00000100075
EIF3L	eukaryotic translation initiation factor 3, subunit L	ENSG00000100129
NHP2L1	NHP2 non-histone chromosome protein 2-like 1 (S. cerevisiae)	ENSG00000100138
POLR2F	polymerase (RNA) II (DNA directed) polypeptide F	ENSG00000100142
TTC28	tetratricopeptide repeat domain 28	ENSG00000100154
TOMM22	translocase of outer mitochondrial membrane 22 homolog (yeast)	ENSG00000100216
CYB5R3	cytochrome b5 reductase 3	ENSG00000100243
HMGXB4	HMG box domain containing 4	ENSG00000100281
HMOX1	heme oxygenase (decycling) 1	ENSG00000100292
KIAA0930	KIAA0930	ENSG00000100364
RANGAP1	Ran GTPase activating protein 1	ENSG00000100401
ZC3H7B	zinc finger CCCH-type containing 7B	ENSG00000100403
ABHD4	abhydrolase domain containing 4	ENSG00000100439
CNIH1	cornichon family AMPA receptor auxiliary protein 1	ENSG00000100528
TIMM9	translocase of inner mitochondrial membrane 9 homolog (yeast)	ENSG00000100575
RIN3	Ras and Rab interactor 3	ENSG00000100599
PCIF1	PDX1 C-terminal inhibiting factor 1	ENSG00000100982
SLMO2	slowmo homolog 2 (Drosophila)	ENSG00000101166
PSMA7	proteasome (prosome, macropain) subunit, alpha type, 7	ENSG00000101182
TM9SF4	transmembrane 9 superfamily protein member 4	ENSG00000101337
VAPA	VAMP (vesicle-associated membrane protein)-associated protein A, 33kDa	ENSG00000101558
PSMD10	proteasome (prosome, macropain) 26S subunit, non-ATPase, 10	ENSG00000101843
SUV39H1	suppressor of variegation 3-9 homolog 1 (Drosophila)	ENSG00000101945
ELF4	E74-like factor 4 (ets domain transcription factor)	ENSG00000102034
PCSK1N	proprotein convertase subtilisin/kexin type 1 inhibitor	ENSG00000102109
PGK1	phosphoglycerate kinase 1	ENSG00000102144
SMS	spermine synthase	ENSG00000102172
USP11	ubiquitin specific peptidase 11	ENSG00000102226
TIMP1	TIMP metallopeptidase inhibitor 1	ENSG00000102265
FGD1	FYVE, RhoGEF and PH domain containing 1	ENSG00000102302
MGRN1	mahogunin ring finger 1, E3 ubiquitin protein ligase	ENSG00000102858
MAPK3	mitogen-activated protein kinase 3	ENSG00000102882
POLR2C	polymerase (RNA) II (DNA directed) polypeptide C, 33kDa	ENSG00000102978
MMP15	matrix metallopeptidase 15 (membrane-inserted)	ENSG00000102996
SLC38A7	solute carrier family 38, member 7	ENSG00000103042
VAC14	Vac14 homolog (S. cerevisiae)	ENSG00000103043
CMC2	C-x(9)-C motif containing 2	ENSG00000103121
TSC2	tuberous sclerosis 2	ENSG00000103197
EEF2K	eukaryotic elongation factor-2 kinase	ENSG00000103319
UBFD1	ubiquitin family domain containing 1	ENSG00000103353
NOMO1	NODAL modulator 1	ENSG00000103512
C16orf62	chromosome 16 open reading frame 62	ENSG00000103544
IGDCC4	immunoglobulin superfamily, DCC subclass, member 4	ENSG00000103742
CD276	CD276 molecule	ENSG00000103855
ASAH1	N-acylsphingosine amidohydrolase (acid ceramidase) 1	ENSG00000104763
NUCB1	nucleobindin 1	ENSG00000104805
OAZ1	ornithine decarboxylase antizyme 1	ENSG00000104904
TBC1D17	TBC1 domain family, member 17	ENSG00000104946
C19orf53	chromosome 19 open reading frame 53	ENSG00000104979
ASF1B	anti-silencing function 1B histone chaperone	ENSG00000105011
RPS16	ribosomal protein S16	ENSG00000105193
DYRK1B	dual-specificity tyrosine-(Y)-phosphorylation regulated kinase 1B	ENSG00000105204
NUMBL	numb homolog (Drosophila)-like	ENSG00000105245
CLIP3	CAP-GLY domain containing linker protein 3	ENSG00000105270
MEIS3	Meis homeobox 3	ENSG00000105419
PTPRS	protein tyrosine phosphatase, receptor type, S	ENSG00000105426
KDELR1	KDEL (Lys-Asp-Glu-Leu) endoplasmic reticulum protein retention receptor 1	ENSG00000105438
ISYNA1	inositol-3-phosphate synthase 1	ENSG00000105655
FKBP8	FK506 binding protein 8, 38kDa	ENSG00000105701
OGDH	oxoglutarate (alpha-ketoglutarate) dehydrogenase (lipoamide)	ENSG00000105953
STX1A	syntaxin 1A (brain)	ENSG00000106089
CHCHD2	coiled-coil-helix-coiled-coil-helix domain containing 2	ENSG00000106153
HSPB1	heat shock 27kDa protein 1	ENSG00000106211
C1GALT1	core 1 synthase, glycoprotein-N-acetylgalactosamine 3-beta-galactosyltransferase, 1	ENSG00000106392
PLOD3	procollagen-lysine, 2-oxoglutarate 5-dioxygenase 3	ENSG00000106397
RHEB	Ras homolog enriched in brain	ENSG00000106615
CLIP2	CAP-GLY domain containing linker protein 2	ENSG00000106665
TRIM14	tripartite motif containing 14	ENSG00000106785
AKNA	AT-hook transcription factor	ENSG00000106948
DNM1	dynamin 1	ENSG00000106976
PLGRKT	plasminogen receptor, C-terminal lysine transmembrane protein	ENSG00000107020
RGP1	RGP1 retrograde golgi transport homolog (S. cerevisiae)	ENSG00000107185
RAPGEF1	Rap guanine nucleotide exchange factor (GEF) 1	ENSG00000107263
ABCA2	ATP-binding cassette, sub-family A (ABC1), member 2	ENSG00000107331
GLRX3	glutaredoxin 3	ENSG00000108010
CCDC6	coiled-coil domain containing 6	ENSG00000108091
RPL28	ribosomal protein L28	ENSG00000108107
PSMB3	proteasome (prosome, macropain) subunit, beta type, 3	ENSG00000108294
CAMTA2	calmodulin binding transcription activator 2	ENSG00000108509
NUP88	nucleoporin 88kDa	ENSG00000108559
VAT1	vesicle amine transport 1	ENSG00000108828
HDAC5	histone deacetylase 5	ENSG00000108840
MPP2	membrane protein, palmitoylated 2 (MAGUK p55 subfamily member 2)	ENSG00000108852
YWHAE	tyrosine 3-monooxygenase/tryptophan 5-monooxygenase activation protein, epsilon	ENSG00000108953
TMEM33	transmembrane protein 33	ENSG00000109133
OCIAD1	OCIA domain containing 1	ENSG00000109180
UBE2D3	ubiquitin-conjugating enzyme E2D 3	ENSG00000109332
WFS1	Wolfram syndrome 1 (wolframin)	ENSG00000109501
DTX4	deltex homolog 4 (Drosophila)	ENSG00000110042
EHD1	EH-domain containing 1	ENSG00000110047
OSBP	oxysterol binding protein	ENSG00000110048
BIRC2	baculoviral IAP repeat containing 2	ENSG00000110330
CD81	CD81 molecule	ENSG00000110651
RPS13	ribosomal protein S13	ENSG00000110700
MVK	mevalonate kinase	ENSG00000110921
TENC1	tensin like C1 domain containing phosphatase (tensin 2)	ENSG00000111077
LTBR	lymphotoxin beta receptor (TNFR superfamily, member 3)	ENSG00000111321
RWDD1	RWD domain containing 1	ENSG00000111832
NCOA7	nuclear receptor coactivator 7	ENSG00000111912
RBM24	RNA binding motif protein 24	ENSG00000112183
EYA4	eyes absent homolog 4 (Drosophila)	ENSG00000112319
SNX3	sorting nexin 3	ENSG00000112335
CUTA	cutA divalent cation tolerance homolog (E. coli)	ENSG00000112514
TMEM30A	transmembrane protein 30A	ENSG00000112697
BTN2A1	butyrophilin, subfamily 2, member A1	ENSG00000112763
PFDN1	prefoldin subunit 1	ENSG00000113068
HMGCR	3-hydroxy-3-methylglutaryl-CoA reductase	ENSG00000113161
TTC1	tetratricopeptide repeat domain 1	ENSG00000113312
POLR3G	polymerase (RNA) III (DNA directed) polypeptide G (32kD)	ENSG00000113356
BRIX1	BRX1, biogenesis of ribosomes, homolog (S. cerevisiae)	ENSG00000113460
C5orf15	chromosome 5 open reading frame 15	ENSG00000113583
DPYSL3	dihydropyrimidinase-like 3	ENSG00000113657
RPL24	ribosomal protein L24	ENSG00000114391
SCAP	SREBF chaperone	ENSG00000114650
MRPL3	mitochondrial ribosomal protein L3	ENSG00000114686
SSR3	signal sequence receptor, gamma (translocon-associated protein gamma)	ENSG00000114850
EEF1B2	eukaryotic translation elongation factor 1 beta 2	ENSG00000114942
PSMD14	proteasome (prosome, macropain) 26S subunit, non-ATPase, 14	ENSG00000115233
CCT4	chaperonin containing TCP1, subunit 4 (delta)	ENSG00000115484
UXS1	UDP-glucuronate decarboxylase 1	ENSG00000115652
HDLBP	high density lipoprotein binding protein	ENSG00000115677
ID2	inhibitor of DNA binding 2, dominant negative helix-loop-helix protein	ENSG00000115738
DLX2	distal-less homeobox 2	ENSG00000115844
SRSF7	serine/arginine-rich splicing factor 7	ENSG00000115875
COX7A2L	cytochrome c oxidase subunit VIIa polypeptide 2 like	ENSG00000115944
DHCR24	24-dehydrocholesterol reductase	ENSG00000116133
ATP5F1	ATP synthase, H+ transporting, mitochondrial Fo complex, subunit B1	ENSG00000116459
CAPZA1	capping protein (actin filament) muscle Z-line, alpha 1	ENSG00000116489
ARHGEF2	Rho/Rac guanine nucleotide exchange factor (GEF) 2	ENSG00000116584
MEF2D	myocyte enhancer factor 2D	ENSG00000116604
MRPS15	mitochondrial ribosomal protein S15	ENSG00000116898
NID1	nidogen 1	ENSG00000116962
SDHB	succinate dehydrogenase complex, subunit B, iron sulfur (Ip)	ENSG00000117118
ECE1	endothelin converting enzyme 1	ENSG00000117298
ID3	inhibitor of DNA binding 3, dominant negative helix-loop-helix protein	ENSG00000117318
EBNA1BP2	EBNA1 binding protein 2	ENSG00000117395
B4GALT2	UDP-Gal:betaGlcNAc beta 1,4- galactosyltransferase, polypeptide 2	ENSG00000117411
CTSD	cathepsin D	ENSG00000117984
RPS25	ribosomal protein S25	ENSG00000118181
NRP2	neuropilin 2	ENSG00000118257
MYL12B	myosin, light chain 12B, regulatory	ENSG00000118680
CCNI	cyclin I	ENSG00000118816
HS1BP3	HCLS1 binding protein 3	ENSG00000118960
NEK6	NIMA-related kinase 6	ENSG00000119408
OGFRL1	opioid growth factor receptor-like 1	ENSG00000119900
AVPI1	arginine vasopressin-induced 1	ENSG00000119986
KANSL1	KAT8 regulatory NSL complex subunit 1	ENSG00000120071
KIAA1217	KIAA1217	ENSG00000120549
EXOSC8	exosome component 8	ENSG00000120699
SOCS2	suppressor of cytokine signaling 2	ENSG00000120833
LYPLA1	lysophospholipase I	ENSG00000120992
BAI2	brain-specific angiogenesis inhibitor 2	ENSG00000121753
RPL21	ribosomal protein L21	ENSG00000122026
ANXA11	annexin A11	ENSG00000122359
RPL5	ribosomal protein L5	ENSG00000122406
EEPD1	endonuclease/exonuclease/phosphatase family domain containing 1	ENSG00000122547
SRGN	serglycin	ENSG00000122862
RNF11	ring finger protein 11	ENSG00000123091
DDX39A	DEAD (Asp-Glu-Ala-Asp) box polypeptide 39A	ENSG00000123136
EBPL	emopamil binding protein-like	ENSG00000123179
LRP1	low density lipoprotein receptor-related protein 1	ENSG00000123384
METTL21B	methyltransferase like 21B	ENSG00000123427
AMD1	adenosylmethionine decarboxylase 1	ENSG00000123505
CHPF	chondroitin polymerizing factor	ENSG00000123989
OBSL1	obscurin-like 1	ENSG00000124006
PIGT	phosphatidylinositol glycan anchor biosynthesis, class T	ENSG00000124155
ATP5E	ATP synthase, H+ transporting, mitochondrial F1 complex, epsilon subunit	ENSG00000124172
ZNFX1	zinc finger, NFX1-type containing 1	ENSG00000124201
IQSEC2	IQ motif and Sec7 domain 2	ENSG00000124313
RPS10	ribosomal protein S10	ENSG00000124614
CDKN1A	cyclin-dependent kinase inhibitor 1A (p21, Cip1)	ENSG00000124762
SEPT6	septin 6	ENSG00000125354
FAM193A	family with sequence similarity 193, member A	ENSG00000125386
PPDPF	pancreatic progenitor cell differentiation and proliferation factor	ENSG00000125534
SLC25A23	solute carrier family 25 (mitochondrial carrier	ENSG00000125648
PSMF1	proteasome (prosome, macropain) inhibitor subunit 1 (PI31)	ENSG00000125818
SNRPB	small nuclear ribonucleoprotein polypeptides B and B1	ENSG00000125835
RRBP1	ribosome binding protein 1	ENSG00000125844
ID1	inhibitor of DNA binding 1, dominant negative helix-loop-helix protein	ENSG00000125968
CAPNS1	calpain, small subunit 1	ENSG00000126247
UBA2	ubiquitin-like modifier activating enzyme 2	ENSG00000126261
AHDC1	AT hook, DNA binding motif, containing 1	ENSG00000126705
PKMYT1	protein kinase, membrane associated tyrosine/threonine 1	ENSG00000127564
PNKD	paroxysmal nonkinesigenic dyskinesia	ENSG00000127838
CHAC1	ChaC, cation transport regulator homolog 1 (E. coli)	ENSG00000128965
SLC44A2	solute carrier family 44 (choline transporter), member 2	ENSG00000129353
NEDD8	neural precursor cell expressed, developmentally down-regulated 8	ENSG00000129559
RHBDF2	rhomboid 5 homolog 2 (Drosophila)	ENSG00000129667
SH3BP4	SH3-domain binding protein 4	ENSG00000130147
PRKCSH	protein kinase C substrate 80K-H	ENSG00000130175
RPL36	ribosomal protein L36	ENSG00000130255
PGLS	6-phosphogluconolactonase	ENSG00000130313
TULP4	tubby like protein 4	ENSG00000130338
ACTN4	actinin, alpha 4	ENSG00000130402
KIAA1683	KIAA1683	ENSG00000130518
JUND	jun D proto-oncogene	ENSG00000130522
LAMA5	laminin, alpha 5	ENSG00000130702
PRRC2B	proline-rich coiled-coil 2B	ENSG00000130723
SLC6A8	solute carrier family 6 (neurotransmitter transporter), member 8	ENSG00000130821
UBE4B	ubiquitination factor E4B	ENSG00000130939
CAP1	CAP, adenylate cyclase-associated protein 1 (yeast)	ENSG00000131236
TBC1D5	TBC1 domain family, member 5	ENSG00000131374
RPL27	ribosomal protein L27	ENSG00000131469
RARA	retinoic acid receptor, alpha	ENSG00000131759
LLGL1	lethal giant larvae homolog 1 (Drosophila)	ENSG00000131899
DCAF15	DDB1 and CUL4 associated factor 15	ENSG00000132017
ACACA	acetyl-CoA carboxylase alpha	ENSG00000132142
MRPL35	mitochondrial ribosomal protein L35	ENSG00000132313
RAN	RAN, member RAS oncogene family	ENSG00000132341
WBP2	WW domain binding protein 2	ENSG00000132471
H3F3B	H3 histone, family 3B (H3.3B)	ENSG00000132475
TRIM47	tripartite motif containing 47	ENSG00000132481
REEP2	receptor accessory protein 2	ENSG00000132563
FLOT2	flotillin 2	ENSG00000132589
MTSS1L	metastasis suppressor 1-like	ENSG00000132613
NXT1	NTF2-like export factor 1	ENSG00000132661
ZBED3	zinc finger, BED-type containing 3	ENSG00000132846
TPT1	tumor protein, translationally-controlled 1	ENSG00000133112
FOPNL	FGFR1OP N-terminal like	ENSG00000133393
CTIF	CBP80/20-dependent translation initiation factor	ENSG00000134030
SORT1	sortilin 1	ENSG00000134243
NOTCH2	notch 2	ENSG00000134250
FST	follistatin	ENSG00000134363
RPS15A	ribosomal protein S15a	ENSG00000134419
EMP1	epithelial membrane protein 1	ENSG00000134531
FAM127A	family with sequence similarity 127, member A	ENSG00000134590
FADS2	fatty acid desaturase 2	ENSG00000134824
STT3A	STT3A, subunit of the oligosaccharyltransferase complex (catalytic)	ENSG00000134910
ANXA1	annexin A1	ENSG00000135046
RINT1	RAD50 interactor 1	ENSG00000135249
TAF5L	TAF5-like RNA polymerase II, p300/CBP-associated factor (PCAF)-associated factor, 65kDa	ENSG00000135801
TMEM127	transmembrane protein 127	ENSG00000135956
FLNB	filamin B, beta	ENSG00000136068
ZFHX2	zinc finger homeobox 2	ENSG00000136367
TXN	thioredoxin	ENSG00000136810
DAB2IP	DAB2 interacting protein	ENSG00000136848
STXBP1	syntaxin binding protein 1	ENSG00000136854
BAAT	bile acid CoA: amino acid N-acyltransferase (glycine N-choloyltransferase)	ENSG00000136881
ATP6V1G1	ATPase, H+ transporting, lysosomal 13kDa, V1 subunit G1	ENSG00000136888
TLN1	talin 1	ENSG00000137076
TMEM8B	transmembrane protein 8B	ENSG00000137103
FOXP4	forkhead box P4	ENSG00000137166
PPIL1	peptidylprolyl isomerase (cyclophilin)-like 1	ENSG00000137168
KIF13A	kinesin family member 13A	ENSG00000137177
PIM1	pim-1 oncogene	ENSG00000137193
TMEM63B	transmembrane protein 63B	ENSG00000137216
UQCC2	ubiquinol-cytochrome c reductase complex assembly factor 2	ENSG00000137288
ARRB1	arrestin, beta 1	ENSG00000137486
RDX	radixin	ENSG00000137710
CTDSPL2	CTD (carboxy-terminal domain, RNA polymerase II, polypeptide A) small phosphatase like 2	ENSG00000137770
RSL24D1	ribosomal L24 domain containing 1	ENSG00000137876
ARHGAP29	Rho GTPase activating protein 29	ENSG00000137962
RPS24	ribosomal protein S24	ENSG00000138326
OLA1	Obg-like ATPase 1	ENSG00000138430
ARHGAP24	Rho GTPase activating protein 24	ENSG00000138639
SEC31A	SEC31 homolog A (S. cerevisiae)	ENSG00000138674
ZCRB1	zinc finger CCHC-type and RNA binding motif 1	ENSG00000139168
PIANP	PILR alpha associated neural protein	ENSG00000139200
LRIG3	leucine-rich repeats and immunoglobulin-like domains 3	ENSG00000139263
NUPL1	nucleoporin like 1	ENSG00000139496
MTMR6	myotubularin related protein 6	ENSG00000139505
FBLN5	fibulin 5	ENSG00000140092
SERF2	small EDRK-rich factor 2	ENSG00000140264
IGF1R	insulin-like growth factor 1 receptor	ENSG00000140443
PML	promyelocytic leukemia	ENSG00000140464
SCAMP2	secretory carrier membrane protein 2	ENSG00000140497
CRTC3	CREB regulated transcription coactivator 3	ENSG00000140577
TGFB1I1	transforming growth factor beta 1 induced transcript 1	ENSG00000140682
OSGIN1	oxidative stress induced growth inhibitor 1	ENSG00000140961
COPS3	COP9 signalosome subunit 3	ENSG00000141030
KSR1	kinase suppressor of ras 1	ENSG00000141068
VPS53	vacuolar protein sorting 53 homolog (S. cerevisiae)	ENSG00000141252
RPRD1A	regulation of nuclear pre-mRNA domain containing 1A	ENSG00000141425
TP53	tumor protein p53	ENSG00000141510
ANAPC11	anaphase promoting complex subunit 11	ENSG00000141552
ERBB2	v-erb-b2 avian erythroblastic leukemia viral oncogene homolog 2	ENSG00000141736
BRD4	bromodomain containing 4	ENSG00000141867
NFIC	nuclear factor I/C (CCAAT-binding transcription factor)	ENSG00000141905
IFITM3	interferon induced transmembrane protein 3	ENSG00000142089
RNPEPL1	arginyl aminopeptidase (aminopeptidase B)-like 1	ENSG00000142327
RPS11	ribosomal protein S11	ENSG00000142534
WDTC1	WD and tetratricopeptide repeats 1	ENSG00000142784
HSPG2	heparan sulfate proteoglycan 2	ENSG00000142798
PSMA5	proteasome (prosome, macropain) subunit, alpha type, 5	ENSG00000143106
MPC2	mitochondrial pyruvate carrier 2	ENSG00000143158
ZNF687	zinc finger protein 687	ENSG00000143373
SNX27	sorting nexin family member 27	ENSG00000143376
ADAMTSL4	ADAMTS-like 4	ENSG00000143382
ARNT	aryl hydrocarbon receptor nuclear translocator	ENSG00000143437
JTB	jumping translocation breakpoint	ENSG00000143543
SNAPIN	SNAP-associated protein	ENSG00000143553
GATAD2B	GATA zinc finger domain containing 2B	ENSG00000143614
GALNT2	UDP-N-acetyl-alpha-D-galactosamine:polypeptide N-acetylgalactosaminyltransferase 2 (GalNAc-T2)	ENSG00000143641
2009-08-01	signal recognition particle 9kDa	ENSG00000143742
ITPKB	inositol-trisphosphate 3-kinase B	ENSG00000143772
LBR	lamin B receptor	ENSG00000143815
EPHX1	epoxide hydrolase 1, microsomal (xenobiotic)	ENSG00000143819
PLEKHA6	pleckstrin homology domain containing, family A member 6	ENSG00000143850
RPS27A	ribosomal protein S27a	ENSG00000143947
SLC20A1	solute carrier family 20 (phosphate transporter), member 1	ENSG00000144136
IQSEC1	IQ motif and Sec7 domain 1	ENSG00000144711
RPL32	ribosomal protein L32	ENSG00000144713
TAGLN3	transgelin 3	ENSG00000144834
ATG12	autophagy related 12	ENSG00000145782
TNIP1	TNFAIP3 interacting protein 1	ENSG00000145901
PNRC1	proline-rich nuclear receptor coactivator 1	ENSG00000146278
GNA12	guanine nucleotide binding protein (G protein) alpha 12	ENSG00000146535
LACTB2	lactamase, beta 2	ENSG00000147592
SEC16A	SEC16 homolog A (S. cerevisiae)	ENSG00000148396
PDSS1	prenyl (decaprenyl) diphosphate synthase, subunit 1	ENSG00000148459
TCF7L2	transcription factor 7-like 2 (T-cell specific, HMG-box)	ENSG00000148737
GSTO1	glutathione S-transferase omega 1	ENSG00000148834
CNNM2	cyclin M2	ENSG00000148842
PGAP2	post-GPI attachment to proteins 2	ENSG00000148985
TNKS1BP1	tankyrase 1 binding protein 1, 182kDa	ENSG00000149115
SLC43A1	solute carrier family 43 (amino acid system L transporter), member 1	ENSG00000149150
C11orf49	chromosome 11 open reading frame 49	ENSG00000149179
SIDT2	SID1 transmembrane family, member 2	ENSG00000149577
CWC15	CWC15 spliceosome-associated protein homolog (S. cerevisiae)	ENSG00000150316
VEGFC	vascular endothelial growth factor C	ENSG00000150630
PIP4K2A	phosphatidylinositol-5-phosphate 4-kinase, type II, alpha	ENSG00000150867
UEVLD	UEV and lactate/malate dehyrogenase domains	ENSG00000151116
UBE3B	ubiquitin protein ligase E3B	ENSG00000151148
PLBD2	phospholipase B domain containing 2	ENSG00000151176
DLG5	discs, large homolog 5 (Drosophila)	ENSG00000151208
NEK7	NIMA-related kinase 7	ENSG00000151414
ZNF827	zinc finger protein 827	ENSG00000151612
HAUS1	HAUS augmin-like complex, subunit 1	ENSG00000152240
TCF7L1	transcription factor 7-like 1 (T-cell specific, HMG-box)	ENSG00000152284
CCDC50	coiled-coil domain containing 50	ENSG00000152492
TMEM123	transmembrane protein 123	ENSG00000152558
IGSF10	immunoglobulin superfamily, member 10	ENSG00000152580
FARP1	FERM, RhoGEF (ARHGEF) and pleckstrin domain protein 1 (chondrocyte-derived)	ENSG00000152767
CMIP	c-Maf inducing protein	ENSG00000153815
C17orf103	chromosome 17 open reading frame 103	ENSG00000154035
PRKCA	protein kinase C, alpha	ENSG00000154229
ATP5G3	ATP synthase, H+ transporting, mitochondrial Fo complex, subunit C3 (subunit 9)	ENSG00000154518
BTG3	BTG family, member 3	ENSG00000154640
TMEM55A	transmembrane protein 55A	ENSG00000155099
MARVELD1	MARVEL domain containing 1	ENSG00000155254
MOV10	Mov10, Moloney leukemia virus 10, homolog (mouse)	ENSG00000155363
LARP1	La ribonucleoprotein domain family, member 1	ENSG00000155506
ELMSAN1	ELM2 and Myb/SANT-like domain containing 1	ENSG00000156030
ADK	adenosine kinase	ENSG00000156110
DCK	deoxycytidine kinase	ENSG00000156136
C14orf2	chromosome 14 open reading frame 2	ENSG00000156411
UBE2L6	ubiquitin-conjugating enzyme E2L 6	ENSG00000156587
ETS2	v-ets avian erythroblastosis virus E26 oncogene homolog 2	ENSG00000157557
LDLRAP1	low density lipoprotein receptor adaptor protein 1	ENSG00000157978
BRE	brain and reproductive organ-expressed (TNFRSF1A modulator)	ENSG00000158019
MRPL17	mitochondrial ribosomal protein L17	ENSG00000158042
WASF2	WAS protein family, member 2	ENSG00000158195
CBR1	carbonyl reductase 1	ENSG00000159228
C2orf81	chromosome 2 open reading frame 81	ENSG00000159239
BTG2	BTG family, member 2	ENSG00000159388
ATP6V0D1	ATPase, H+ transporting, lysosomal 38kDa, V0 subunit d1	ENSG00000159720
ZYX	zyxin	ENSG00000159840
ABR	active BCR-related	ENSG00000159842
ZNF362	zinc finger protein 362	ENSG00000160094
SLC37A1	solute carrier family 37 (glucose-6-phosphate transporter), member 1	ENSG00000160190
PDXK	pyridoxal (pyridoxine, vitamin B6) kinase	ENSG00000160209
G6PD	glucose-6-phosphate dehydrogenase	ENSG00000160211
ZBTB7B	zinc finger and BTB domain containing 7B	ENSG00000160685
SHC1	SHC (Src homology 2 domain containing) transforming protein 1	ENSG00000160691
NLRX1	NLR family member X1	ENSG00000160703
ADAR	adenosine deaminase, RNA-specific	ENSG00000160710
RUSC1	RUN and SH3 domain containing 1	ENSG00000160753
MGAT4B	mannosyl (alpha-1,3-)-glycoprotein beta-1,4-N-acetylglucosaminyltransferase, isozyme B	ENSG00000161013
DVL3	dishevelled segment polarity protein 3	ENSG00000161202
ITGA5	integrin, alpha 5 (fibronectin receptor, alpha polypeptide)	ENSG00000161638
ZNF385A	zinc finger protein 385A	ENSG00000161642
PLCD3	phospholipase C, delta 3	ENSG00000161714
RPL26	ribosomal protein L26	ENSG00000161970
SNRNP25	small nuclear ribonucleoprotein 25kDa (U11/U12)	ENSG00000161981
C16orf59	chromosome 16 open reading frame 59	ENSG00000162062
CCNF	cyclin F	ENSG00000162063
C11orf48	chromosome 11 open reading frame 48	ENSG00000162194
SYVN1	synovial apoptosis inhibitor 1, synoviolin	ENSG00000162298
LRP5	low density lipoprotein receptor-related protein 5	ENSG00000162337
SEPN1	selenoprotein N, 1	ENSG00000162430
JAK1	Janus kinase 1	ENSG00000162434
SDC3	syndecan 3	ENSG00000162512
KIAA1522	KIAA1522	ENSG00000162522
VANGL2	VANGL planar cell polarity protein 2	ENSG00000162738
PKDCC	protein kinase domain containing, cytoplasmic	ENSG00000162878
BOLA3	bolA family member 3	ENSG00000163170
PAQR3	progestin and adipoQ receptor family member III	ENSG00000163291
SSR2	signal sequence receptor, beta (translocon-associated protein beta)	ENSG00000163479
KIAA1524	KIAA1524	ENSG00000163507
TGFBR2	transforming growth factor, beta receptor II (70/80kDa)	ENSG00000163513
NUAK2	NUAK family, SNF1-like kinase, 2	ENSG00000163545
PRICKLE2	prickle homolog 2 (Drosophila)	ENSG00000163637
RPL9	ribosomal protein L9	ENSG00000163682
FYCO1	FYVE and coiled-coil domain containing 1	ENSG00000163820
DTX3L	deltex 3-like (Drosophila)	ENSG00000163840
TKT	transketolase	ENSG00000163931
SHISA5	shisa family member 5	ENSG00000164054
MOCS2	molybdenum cofactor synthesis 2	ENSG00000164172
RPS14	ribosomal protein S14	ENSG00000164587
CTSB	cathepsin B	ENSG00000164733
RAD21	RAD21 homolog (S. pombe)	ENSG00000164754
HGSNAT	heparan-alpha-glucosaminide N-acetyltransferase	ENSG00000165102
ZNF367	zinc finger protein 367	ENSG00000165244
NDUFB6	NADH dehydrogenase (ubiquinone) 1 beta subcomplex, 6, 17kDa	ENSG00000165264
MARCH8	membrane-associated ring finger (C3HC4) 8, E3 ubiquitin protein ligase	ENSG00000165406
ATP5C1	ATP synthase, H+ transporting, mitochondrial F1 complex, gamma polypeptide 1	ENSG00000165629
NSD1	nuclear receptor binding SET domain protein 1	ENSG00000165671
PRDX3	peroxiredoxin 3	ENSG00000165672
TSC1	tuberous sclerosis 1	ENSG00000165699
ZFYVE1	zinc finger, FYVE domain containing 1	ENSG00000165861
IKBIP	IKBKB interacting protein	ENSG00000166130
CKB	creatine kinase, brain	ENSG00000166165
CCT2	chaperonin containing TCP1, subunit 2 (beta)	ENSG00000166226
WBP1L	WW domain binding protein 1-like	ENSG00000166272
SMPD1	sphingomyelin phosphodiesterase 1, acid lysosomal	ENSG00000166311
TPP1	tripeptidyl peptidase I	ENSG00000166340
RPL27A	ribosomal protein L27a	ENSG00000166441
ST5	suppression of tumorigenicity 5	ENSG00000166444
FAM96B	family with sequence similarity 96, member B	ENSG00000166595
NAV2	neuron navigator 2	ENSG00000166833
STAT6	signal transducer and activator of transcription 6, interleukin-4 induced	ENSG00000166888
PATL1	protein associated with topoisomerase II homolog 1 (yeast)	ENSG00000166889
MAPRE2	microtubule-associated protein, RP/EB family, member 2	ENSG00000166974
FAM102A	family with sequence similarity 102, member A	ENSG00000167106
GOLGA2	golgin A2	ENSG00000167110
C15orf39	chromosome 15 open reading frame 39	ENSG00000167173
GPRC5B	G protein-coupled receptor, family C, group 5, member B	ENSG00000167191
TBC1D16	TBC1 domain family, member 16	ENSG00000167291
IRGQ	immunity-related GTPase family, Q	ENSG00000167378
NCKAP5L	NCK-associated protein 5-like	ENSG00000167566
CYP2S1	cytochrome P450, family 2, subfamily S, polypeptide 1	ENSG00000167600
EEF2	eukaryotic translation elongation factor 2	ENSG00000167658
WDR81	WD repeat domain 81	ENSG00000167716
ICT1	immature colon carcinoma transcript 1	ENSG00000167862
DDB1	damage-specific DNA binding protein 1, 127kDa	ENSG00000167986
RPSA	ribosomal protein SA	ENSG00000168028
LTBP3	latent transforming growth factor beta binding protein 3	ENSG00000168056
PBK	PDZ binding kinase	ENSG00000168078
RNF181	ring finger protein 181	ENSG00000168894
FEM1B	fem-1 homolog b (C. elegans)	ENSG00000169018
UQCRFS1	ubiquinol-cytochrome c reductase, Rieske iron-sulfur polypeptide 1	ENSG00000169021
ATF5	activating transcription factor 5	ENSG00000169136
PGM2	phosphoglucomutase 2	ENSG00000169299
SLC33A1	solute carrier family 33 (acetyl-CoA transporter), member 1	ENSG00000169359
HINT1	histidine triad nucleotide binding protein 1	ENSG00000169567
FASN	fatty acid synthase	ENSG00000169710
ALCAM	activated leukocyte cell adhesion molecule	ENSG00000170017
SIK2	salt-inducible kinase 2	ENSG00000170145
SMAD1	SMAD family member 1	ENSG00000170365
NPAS2	neuronal PAS domain protein 2	ENSG00000170485
STAT2	signal transducer and activator of transcription 2, 113kDa	ENSG00000170581
ATF7	activating transcription factor 7	ENSG00000170653
KIF5B	kinesin family member 5B	ENSG00000170759
CDCA4	cell division cycle associated 4	ENSG00000170779
KBTBD2	kelch repeat and BTB (POZ) domain containing 2	ENSG00000170852
TADA3	transcriptional adaptor 3	ENSG00000171148
SOCS5	suppressor of cytokine signaling 5	ENSG00000171150
GAA	glucosidase, alpha	ENSG00000171298
PDE7B	phosphodiesterase 7B	ENSG00000171408
WIPF2	WAS/WASL interacting protein family, member 2	ENSG00000171475
LRRC8C	leucine rich repeat containing 8 family, member C	ENSG00000171488
RSL1D1	ribosomal L1 domain containing 1	ENSG00000171490
CLSTN1	calsyntenin 1	ENSG00000171603
RPS21	ribosomal protein S21	ENSG00000171858
RPS7	ribosomal protein S7	ENSG00000171863
TP53RK	TP53 regulating kinase	ENSG00000172315
MYEOV2	myeloma overexpressed 2	ENSG00000172428
MANEA	mannosidase, endo-alpha	ENSG00000172469
MRPL52	mitochondrial ribosomal protein L52	ENSG00000172590
RPL38	ribosomal protein L38	ENSG00000172809
RARG	retinoic acid receptor, gamma	ENSG00000172819
CES3	carboxylesterase 3	ENSG00000172828
SSH3	slingshot protein phosphatase 3	ENSG00000172830
DHCR7	7-dehydrocholesterol reductase	ENSG00000172893
DCAKD	dephospho-CoA kinase domain containing	ENSG00000172992
RELA	v-rel avian reticuloendotheliosis viral oncogene homolog A	ENSG00000173039
FAM222B	family with sequence similarity 222, member B	ENSG00000173065
BNC2	basonuclin 2	ENSG00000173068
TNKS	tankyrase, TRF1-interacting ankyrin-related ADP-ribose polymerase	ENSG00000173273
VEGFB	vascular endothelial growth factor B	ENSG00000173511
UQCRH	ubiquinol-cytochrome c reductase hinge protein	ENSG00000173660
EIF1AX	eukaryotic translation initiation factor 1A, X-linked	ENSG00000173674
RNF213	ring finger protein 213	ENSG00000173821
C1QTNF1	C1q and tumor necrosis factor related protein 1	ENSG00000173918
RGMB	repulsive guidance molecule family member b	ENSG00000174136
ZBTB4	zinc finger and BTB domain containing 4	ENSG00000174282
ATP2A2	ATPase, Ca++ transporting, cardiac muscle, slow twitch 2	ENSG00000174437
AKIRIN1	akirin 1	ENSG00000174574
RPL15	ribosomal protein L15	ENSG00000174748
SEZ6L2	seizure related 6 homolog (mouse)-like 2	ENSG00000174938
FBXW8	F-box and WD repeat domain containing 8	ENSG00000174989
PACS1	phosphofurin acidic cluster sorting protein 1	ENSG00000175115
CTDSP2	CTD (carboxy-terminal domain, RNA polymerase II, polypeptide A) small phosphatase 2	ENSG00000175215
ARHGAP1	Rho GTPase activating protein 1	ENSG00000175220
TP53I11	tumor protein p53 inducible protein 11	ENSG00000175274
BNIP3	BCL2/adenovirus E1B 19kDa interacting protein 3	ENSG00000176171
LMNB2	lamin B2	ENSG00000176619
C8orf4	chromosome 8 open reading frame 4	ENSG00000176907
SIX5	SIX homeobox 5	ENSG00000177045
ZFAS1	ZNFX1 antisense RNA 1	ENSG00000177410
GBA	glucosidase, beta, acid	ENSG00000177628
KIAA0195	KIAA0195	ENSG00000177728
SOX12	SRY (sex determining region Y)-box 12	ENSG00000177732
UBE2N	ubiquitin-conjugating enzyme E2N	ENSG00000177889
RPS27	ribosomal protein S27	ENSG00000177954
ZFAND2A	zinc finger, AN1-type domain 2A	ENSG00000178381
DTX3	deltex homolog 3 (Drosophila)	ENSG00000178498
RPP25	ribonuclease P/MRP 25kDa subunit	ENSG00000178718
GRINA	glutamate receptor, ionotropic, N-methyl D-aspartate-associated protein 1 (glutamate binding)	ENSG00000178719
SEPW1	selenoprotein W, 1	ENSG00000178980
RCC2	regulator of chromosome condensation 2	ENSG00000179051
PACS2	phosphofurin acidic cluster sorting protein 2	ENSG00000179364
PCED1B	PC-esterase domain containing 1B	ENSG00000179715
C14orf119	chromosome 14 open reading frame 119	ENSG00000179933
MCFD2	multiple coagulation factor deficiency 2	ENSG00000180398
PPA1	pyrophosphatase (inorganic) 1	ENSG00000180817
HIGD1A	HIG1 hypoxia inducible domain family, member 1A	ENSG00000181061
NPM1	nucleophosmin (nucleolar phosphoprotein B23, numatrin)	ENSG00000181163
POLR2A	polymerase (RNA) II (DNA directed) polypeptide A, 220kDa	ENSG00000181222
ZNF467	zinc finger protein 467	ENSG00000181444
SGSH	N-sulfoglucosamine sulfohydrolase	ENSG00000181523
C5orf30	chromosome 5 open reading frame 30	ENSG00000181751
COPG1	coatomer protein complex, subunit gamma 1	ENSG00000181789
COA4	cytochrome c oxidase assembly factor 4 homolog (S. cerevisiae)	ENSG00000181924
NOP10	NOP10 ribonucleoprotein	ENSG00000182117
LDOC1	leucine zipper, down-regulated in cancer 1	ENSG00000182195
TSKU	tsukushi, small leucine rich proteoglycan	ENSG00000182704
ANXA2	annexin A2	ENSG00000182718
AP2A2	adaptor-related protein complex 2, alpha 2 subunit	ENSG00000183020
TMEM119	transmembrane protein 119	ENSG00000183160
SEP15	Homo sapiens 15 kDa selenoprotein (SEP15), transcript variant 2, mRNA	ENSG00000183291
TOB2	transducer of ERBB2, 2	ENSG00000183864
CSF1	colony stimulating factor 1 (macrophage)	ENSG00000184371
DUSP8	dual specificity phosphatase 8	ENSG00000184545
MED12	mediator complex subunit 12	ENSG00000184634
AMER1	APC membrane recruitment protein 1	ENSG00000184675
SIVA1	SIVA1, apoptosis-inducing factor	ENSG00000184990
IFITM2	interferon induced transmembrane protein 2	ENSG00000185201
AHNAK2	AHNAK nucleoprotein 2	ENSG00000185567
PRAME	preferentially expressed antigen in melanoma	ENSG00000185686
LAMP1	lysosomal-associated membrane protein 1	ENSG00000185896
PTCH1	patched 1	ENSG00000185920
BCL9L	B-cell CLL/lymphoma 9-like	ENSG00000186174
RXRA	retinoid X receptor, alpha	ENSG00000186350
SEPT10	septin 10	ENSG00000186522
TPCN1	two pore segment channel 1	ENSG00000186815
CMC1	C-x(9)-C motif containing 1	ENSG00000187118
MRPS21	mitochondrial ribosomal protein S21	ENSG00000187145
BCAM	basal cell adhesion molecule (Lutheran blood group)	ENSG00000187244
CHP1	calcineurin-like EF-hand protein 1	ENSG00000187446
TET3	tet methylcytosine dioxygenase 3	ENSG00000187605
UBQLN2	ubiquilin 2	ENSG00000188021
C6orf132	chromosome 6 open reading frame 132	ENSG00000188112
AGRN	agrin	ENSG00000188157
C19orf54	chromosome 19 open reading frame 54	ENSG00000188493
NDOR1	NADPH dependent diflavin oxidoreductase 1	ENSG00000188566
LDOC1L	leucine zipper, down-regulated in cancer 1-like	ENSG00000188636
ZDHHC9	zinc finger, DHHC-type containing 9	ENSG00000188706
NDUFA4	NADH dehydrogenase (ubiquinone) 1 alpha subcomplex, 4, 9kDa	ENSG00000189043
ALKBH2	alkB, alkylation repair homolog 2 (E. coli)	ENSG00000189046
BLOC1S3	biogenesis of lysosomal organelles complex-1, subunit 3	ENSG00000189114
PPIA	peptidylprolyl isomerase A (cyclophilin A)	ENSG00000196262
EVL	Enah/Vasp-like	ENSG00000196405
SLC6A9	solute carrier family 6 (neurotransmitter transporter, glycine), member 9	ENSG00000196517
MYO18A	myosin XVIIIA	ENSG00000196535
PLXNB2	plexin B2	ENSG00000196576
MKL1	megakaryoblastic leukemia (translocation) 1	ENSG00000196588
GM2A	GM2 ganglioside activator	ENSG00000196743
MVB12B	multivesicular body subunit 12B	ENSG00000196814
FLNA	filamin A, alpha	ENSG00000196924
AP2A1	adaptor-related protein complex 2, alpha 1 subunit	ENSG00000196961
GAL3ST4	galactose-3-O-sulfotransferase 4	ENSG00000197093
C20orf112	chromosome 20 open reading frame 112	ENSG00000197183
KANK2	KN motif and ankyrin repeat domains 2	ENSG00000197256
SVIL	supervillin	ENSG00000197321
LRP10	low density lipoprotein receptor-related protein 10	ENSG00000197324
UAP1L1	UDP-N-acteylglucosamine pyrophosphorylase 1-like 1	ENSG00000197355
HHLA3	HERV-H LTR-associating 3	ENSG00000197568
SPTAN1	spectrin, alpha, non-erythrocytic 1	ENSG00000197694
PSAP	prosaposin	ENSG00000197746
FAM212B	family with sequence similarity 212, member B	ENSG00000197852
MYO1C	myosin IC	ENSG00000197879
SIRPA	signal-regulatory protein alpha	ENSG00000198053
SZT2	seizure threshold 2 homolog (mouse)	ENSG00000198198
CTNND1	catenin (cadherin-associated protein), delta 1	ENSG00000198561
LDB1	LIM domain binding 1	ENSG00000198728
PNP	purine nucleoside phosphorylase	ENSG00000198805
DENND4B	DENN/MADD domain containing 4B	ENSG00000198837
SELT	Selenoprotein T	ENSG00000198843
TOP1	topoisomerase (DNA) I	ENSG00000198900
SREBF2	sterol regulatory element binding transcription factor 2	ENSG00000198911
ATG9A	autophagy related 9A	ENSG00000198925
NAGA	N-acetylgalactosaminidase, alpha-	ENSG00000198951
FAM127B	family with sequence similarity 127, member B	ENSG00000203950
SDHD	succinate dehydrogenase complex, subunit D, integral membrane protein	ENSG00000204370
PPP1R11	protein phosphatase 1, regulatory (inhibitor) subunit 11	ENSG00000204619
AKT1S1	AKT1 substrate 1 (proline-rich)	ENSG00000204673
FAM216A	family with sequence similarity 216, member A	ENSG00000204856
GPR56	G protein-coupled receptor 56	ENSG00000205336
HMGN1	high mobility group nucleosome binding domain 1	ENSG00000205581
NYNRIN	NYN domain and retroviral integrase containing	ENSG00000205978
C11orf31	chromosome 11 open reading frame 31	ENSG00000211450
STK38L	serine/threonine kinase 38 like	ENSG00000211455
SLC48A1	solute carrier family 48 (heme transporter), member 1	ENSG00000211584
CLIC1	chloride intracellular channel 1	ENSG00000213719
RPS29	ribosomal protein S29	ENSG00000213741
REPIN1	replication initiator 1	ENSG00000214022
NBPF1	neuroblastoma breakpoint family, member 1	ENSG00000219481
PPP2R2A	protein phosphatase 2, regulatory subunit B, alpha	ENSG00000221914
TRIM16	tripartite motif containing 16	ENSG00000221926
APOL6	apolipoprotein L, 6	ENSG00000221963
PLEKHM1	pleckstrin homology domain containing, family M (with RUN domain) member 1	ENSG00000225190
ARHGAP23	Rho GTPase activating protein 23	ENSG00000225485
FTLP3	ferritin, light polypeptide pseudogene 3	ENSG00000226608
HSBP1	heat shock factor binding protein 1	ENSG00000230989
RPS18	ribosomal protein S18	ENSG00000231500
TAPBP	TAP binding protein (tapasin)	ENSG00000231925
SNHG15	small nucleolar RNA host gene 15 (non-protein coding)	ENSG00000232956
GPX1	glutathione peroxidase 1	ENSG00000233276
C12orf75	chromosome 12 open reading frame 75	ENSG00000235162
RP11-357C3.3		ENSG00000235437
NME1	NME/NM23 nucleoside diphosphate kinase 1	ENSG00000239672
PI4KA	phosphatidylinositol 4-kinase, catalytic, alpha	ENSG00000241973
SNHG3	small nucleolar RNA host gene 3 (non-protein coding)	ENSG00000242125
RGAG4	retrotransposon gag domain containing 4	ENSG00000242732
FTH1P23	ferritin, heavy polypeptide 1 pseudogene 23	ENSG00000242960
RP11-425L10.1		ENSG00000244313
APOBEC3C	apolipoprotein B mRNA editing enzyme, catalytic polypeptide-like 3C	ENSG00000244509
SNHG1	small nucleolar RNA host gene 1 (non-protein coding)	ENSG00000255717
CUX1	cut-like homeobox 1	ENSG00000257923
CTC-277H1.7		ENSG00000262691
RP1-74M1.3		ENSG00000272796

## Sheet: n24h10+n24h100
Gene name	Gene	Ensembl ID
SPATA20	spermatogenesis associated 20	ENSG00000006282
ETV1	ets variant 1	ENSG00000006468
ST3GAL1	ST3 beta-galactoside alpha-2,3-sialyltransferase 1	ENSG00000008513
ANLN	anillin, actin binding protein	ENSG00000011426
TACC3	transforming, acidic coiled-coil containing protein 3	ENSG00000013810
POLA2	polymerase (DNA directed), alpha 2, accessory subunit	ENSG00000014138
FHL1	four and a half LIM domains 1	ENSG00000022267
MCM10	minichromosome maintenance complex component 10	ENSG00000065328
PRR11	proline rich 11	ENSG00000068489
ATP1B3	ATPase, Na+/K+ transporting, beta 3 polypeptide	ENSG00000069849
ASNS	asparagine synthetase (glutamine-hydrolyzing)	ENSG00000070669
WDR1	WD repeat domain 1	ENSG00000071127
LMCD1	LIM and cysteine-rich domains 1	ENSG00000071282
TRIP13	thyroid hormone receptor interactor 13	ENSG00000071539
MRVI1	murine retrovirus integration site 1 homolog	ENSG00000072952
NTN4	netrin 4	ENSG00000074527
SEMA3A	sema domain, immunoglobulin domain (Ig), short basic domain, secreted, (semaphorin) 3A	ENSG00000075213
GTSE1	G-2 and S-phase expressed 1	ENSG00000075218
BCAP29	B-cell receptor-associated protein 29	ENSG00000075790
PPP1R12B	protein phosphatase 1, regulatory subunit 12B	ENSG00000077157
KIF22	kinesin family member 22	ENSG00000079616
PGM1	phosphoglucomutase 1	ENSG00000079739
RAD54L	RAD54-like (S. cerevisiae)	ENSG00000085999
AURKA	aurora kinase A	ENSG00000087586
ICAM1	intercellular adhesion molecule 1	ENSG00000090339
ITGA6	integrin, alpha 6	ENSG00000091409
SEL1L3	sel-1 suppressor of lin-12-like 3 (C. elegans)	ENSG00000091490
RANBP1	RAN binding protein 1	ENSG00000099901
XBP1	X-box binding protein 1	ENSG00000100219
TRMU	tRNA 5-methylaminomethyl-2-thiouridylate methyltransferase	ENSG00000100416
PCK2	phosphoenolpyruvate carboxykinase 2 (mitochondrial)	ENSG00000100889
GINS1	GINS complex subunit 1 (Psf1 homolog)	ENSG00000101003
TRIB3	tribbles pseudokinase 3	ENSG00000101255
JAG1	jagged 1	ENSG00000101384
FAM83D	family with sequence similarity 83, member D	ENSG00000101447
CRISPLD2	cysteine-rich secretory protein LCCL domain containing 2	ENSG00000103196
SFRP1	secreted frizzled-related protein 1	ENSG00000104332
SQLE	squalene epoxidase	ENSG00000104549
MCM4	minichromosome maintenance complex component 4	ENSG00000104738
ECH1	enoyl CoA hydratase 1, peroxisomal	ENSG00000104823
LIG1	ligase I, DNA, ATP-dependent	ENSG00000105486
TMEM205	transmembrane protein 205	ENSG00000105518
GRB10	growth factor receptor-bound protein 10	ENSG00000106070
GARS	glycyl-tRNA synthetase	ENSG00000106105
C10orf54	chromosome 10 open reading frame 54	ENSG00000107738
ACTA2	actin, alpha 2, smooth muscle, aorta	ENSG00000107796
UBE2S	ubiquitin-conjugating enzyme E2S	ENSG00000108106
WHSC1	Wolf-Hirschhorn syndrome candidate 1	ENSG00000109685
CCND1	cyclin D1	ENSG00000110092
KIAA1549L	KIAA1549-like	ENSG00000110427
CARS	cysteinyl-tRNA synthetase	ENSG00000110619
PTGES3	prostaglandin E synthase 3 (cytosolic)	ENSG00000110958
SLC38A1	solute carrier family 38, member 1	ENSG00000111371
CDCA3	cell division cycle associated 3	ENSG00000111665
MCM3	minichromosome maintenance complex component 3	ENSG00000112118
TTK	TTK protein kinase	ENSG00000112742
KIF20A	kinesin family member 20A	ENSG00000112984
LMNB1	lamin B1	ENSG00000113368
ECT2	epithelial cell transforming sequence 2 oncogene	ENSG00000114346
EFEMP1	EGF containing fibulin-like extracellular matrix protein 1	ENSG00000115380
ICMT	isoprenylcysteine carboxyl methyltransferase	ENSG00000116237
KDM5B	lysine (K)-specific demethylase 5B	ENSG00000117139
CDC20	cell division cycle 20	ENSG00000117399
DARS2	aspartyl-tRNA synthetase 2, mitochondrial	ENSG00000117593
STMN1	stathmin 1	ENSG00000117632
NEK2	NIMA-related kinase 2	ENSG00000117650
CENPF	centromere protein F, 350/400kDa	ENSG00000117724
KIF14	kinesin family member 14	ENSG00000118193
KLF7	Kruppel-like factor 7 (ubiquitous)	ENSG00000118263
TNFAIP3	tumor necrosis factor, alpha-induced protein 3	ENSG00000118503
C1orf198	chromosome 1 open reading frame 198	ENSG00000119280
PHF19	PHD finger protein 19	ENSG00000119403
RHOQ	ras homolog family member Q	ENSG00000119729
PPP1R3C	protein phosphatase 1, regulatory subunit 3C	ENSG00000119938
MASTL	microtubule associated serine/threonine kinase-like	ENSG00000120539
TGFBI	transforming growth factor, beta-induced, 68kDa	ENSG00000120708
NCAPH	non-SMC condensin I complex, subunit H	ENSG00000121152
FKBP9	FK506 binding protein 9, 63 kDa	ENSG00000122642
SOX4	SRY (sex determining region Y)-box 4	ENSG00000124766
MT2A	metallothionein 2A	ENSG00000125148
DLGAP5	discs, large (Drosophila) homolog-associated protein 5	ENSG00000126787
HSPA2	heat shock 70kDa protein 2	ENSG00000126803
MASP1	mannan-binding lectin serine peptidase 1 (C4/C2 activating component of Ra-reactive factor)	ENSG00000127241
CHTF18	CTF18, chromosome transmission fidelity factor 18 homolog (S. cerevisiae)	ENSG00000127586
ATF4	activating transcription factor 4	ENSG00000128272
PALLD	palladin, cytoskeletal associated protein	ENSG00000129116
E2F8	E2F transcription factor 8	ENSG00000129173
FAM64A	family with sequence similarity 64, member A	ENSG00000129195
CNN1	calponin 1, basic, smooth muscle	ENSG00000130176
DNMT1	DNA (cytosine-5-)-methyltransferase 1	ENSG00000130816
TOP2A	topoisomerase (DNA) II alpha 170kDa	ENSG00000131747
POPDC3	popeye domain containing 3	ENSG00000132429
PSRC1	proline/serine-rich coiled-coil 1	ENSG00000134222
PTGFRN	prostaglandin F2 receptor inhibitor	ENSG00000134247
CDCA8	cell division cycle associated 8	ENSG00000134690
TMEM2	transmembrane protein 2	ENSG00000135048
PSAT1	phosphoserine aminotransferase 1	ENSG00000135069
TES	testis derived transcript (3 LIM domains)	ENSG00000135269
TROAP	trophinin associated protein	ENSG00000135451
ALDH1L2	aldehyde dehydrogenase 1 family, member L2	ENSG00000136010
TCF19	transcription factor 19	ENSG00000137310
NUSAP1	nucleolar and spindle associated protein 1	ENSG00000137804
ITGA11	integrin, alpha 11	ENSG00000137809
SSFA2	sperm specific antigen 2	ENSG00000138434
FBN2	fibrillin 2	ENSG00000138829
PHLDA1	pleckstrin homology-like domain, family A, member 1	ENSG00000139289
LUM	lumican	ENSG00000139329
DIAPH3	diaphanous-related formin 3	ENSG00000139734
WDR20	WD repeat domain 20	ENSG00000140153
FANCI	Fanconi anemia, complementation group I	ENSG00000140525
MFGE8	milk fat globule-EGF factor 8 protein	ENSG00000140545
PGD	phosphogluconate dehydrogenase	ENSG00000142657
SELENBP1	selenium binding protein 1	ENSG00000143416
DTL	denticleless E3 ubiquitin protein ligase homolog (Drosophila)	ENSG00000143476
RHOB	ras homolog family member B	ENSG00000143878
CCNA2	cyclin A2	ENSG00000145386
PLK2	polo-like kinase 2	ENSG00000145632
MTFR2	mitochondrial fission regulator 2	ENSG00000146410
CDCA5	cell division cycle associated 5	ENSG00000146670
ZNF185	zinc finger protein 185 (LIM domain)	ENSG00000147394
GINS4	GINS complex subunit 4 (Sld5 homolog)	ENSG00000147536
ADAM12	ADAM metallopeptidase domain 12	ENSG00000148848
SERPINH1	serpin peptidase inhibitor, clade H (heat shock protein 47), member 1, (collagen binding protein 1)	ENSG00000149257
SLC7A11	solute carrier family 7 (anionic amino acid transporter light chain, xc- system), member 11	ENSG00000151012
NCAPD3	non-SMC condensin II complex, subunit D3	ENSG00000151503
CENPU	centromere protein U	ENSG00000151725
GFRA1	GDNF family receptor alpha 1	ENSG00000151892
PITPNC1	phosphatidylinositol transfer protein, cytoplasmic 1	ENSG00000154217
ENAH	enabled homolog (Drosophila)	ENSG00000154380
NUP205	nucleoporin 205kDa	ENSG00000155561
MMP16	matrix metallopeptidase 16 (membrane-inserted)	ENSG00000156103
CCNB2	cyclin B2	ENSG00000157456
TSC22D3	TSC22 domain family, member 3	ENSG00000157514
CSRP1	cysteine and glycine-rich protein 1	ENSG00000159176
C1R	complement component 1, r subcomponent	ENSG00000159403
CBS	cystathionine-beta-synthase	ENSG00000160200
RACGAP1	Rac GTPase activating protein 1	ENSG00000161800
SGOL2	shugoshin-like 2 (S. pombe)	ENSG00000163535
PGRMC2	progesterone receptor membrane component 2	ENSG00000164040
ITGA2	integrin, alpha 2 (CD49B, alpha 2 subunit of VLA-2 receptor)	ENSG00000164171
RHOBTB3	Rho-related BTB domain containing 3	ENSG00000164292
PTTG1	pituitary tumor-transforming 1	ENSG00000164611
PSIP1	PC4 and SFRS1 interacting protein 1	ENSG00000164985
SKA3	spindle and kinetochore associated complex subunit 3	ENSG00000165480
C11orf82	chromosome 11 open reading frame 82	ENSG00000165490
E2F7	E2F transcription factor 7	ENSG00000165891
MFAP4	microfibrillar-associated protein 4	ENSG00000166482
MCM7	minichromosome maintenance complex component 7	ENSG00000166508
SEC11C	SEC11 homolog C (S. cerevisiae)	ENSG00000166562
KIAA0101	KIAA0101	ENSG00000166803
MARS	methionyl-tRNA synthetase	ENSG00000166986
TMEM92	transmembrane protein 92	ENSG00000167105
CERCAM	cerebral endothelial cell adhesion molecule	ENSG00000167123
RRM1	ribonucleotide reductase M1	ENSG00000167325
RFWD3	ring finger and WD repeat domain 3	ENSG00000168411
SOGA2	SOGA family member 2	ENSG00000168502
CKAP2L	cytoskeleton associated protein 2-like	ENSG00000169607
BUB1	BUB1 mitotic checkpoint serine/threonine kinase	ENSG00000169679
PA2G4	proliferation-associated 2G4, 38kDa	ENSG00000170515
PDGFD	platelet derived growth factor D	ENSG00000170962
ESCO2	establishment of sister chromatid cohesion N-acetyltransferase 2	ENSG00000171320
RRM2	ribonucleotide reductase M2	ENSG00000171848
SYNPO2	synaptopodin 2	ENSG00000172403
MYEOV	myeloma overexpressed	ENSG00000172927
TRIB1	tribbles pseudokinase 1	ENSG00000173334
UBE2C	ubiquitin-conjugating enzyme E2C	ENSG00000175063
PSMD2	proteasome (prosome, macropain) 26S subunit, non-ATPase, 2	ENSG00000175166
FOSL1	FOS-like antigen 1	ENSG00000175592
ETV4	ets variant 4	ENSG00000175832
NUPR1	nuclear protein, transcriptional regulator, 1	ENSG00000176046
ATAD5	ATPase family, AAA domain containing 5	ENSG00000176208
SHMT1	serine hydroxymethyltransferase 1 (soluble)	ENSG00000176974
AURKB	aurora kinase B	ENSG00000178999
RAD23A	RAD23 homolog A (S. cerevisiae)	ENSG00000179262
LYNX1	Ly6/neurotoxin 1	ENSG00000180155
GINS3	GINS complex subunit 3 (Psf3 homolog)	ENSG00000181938
KPNA2	karyopherin alpha 2 (RAG cohort 1, importin alpha 1)	ENSG00000182481
PAPPA	pregnancy-associated plasma protein A, pappalysin 1	ENSG00000182752
CADM1	cell adhesion molecule 1	ENSG00000182985
CAMK1D	calcium/calmodulin-dependent protein kinase ID	ENSG00000183049
SMTN	smoothelin	ENSG00000183963
SLITRK6	SLIT and NTRK-like family, member 6	ENSG00000184564
CDCA2	cell division cycle associated 2	ENSG00000184661
ROR1	receptor tyrosine kinase-like orphan receptor 1	ENSG00000185483
SAPCD2	suppressor APC domain containing 2	ENSG00000186193
UBE2H	ubiquitin-conjugating enzyme E2H	ENSG00000186591
KIAA1598	KIAA1598	ENSG00000187164
COL4A1	collagen, type IV, alpha 1	ENSG00000187498
PTMA	prothymosin, alpha	ENSG00000187514
FANCA	Fanconi anemia, complementation group A	ENSG00000187741
H2AFX	H2A histone family, member X	ENSG00000188486
S100A16	S100 calcium binding protein A16	ENSG00000188643
SPATS2L	spermatogenesis associated, serine-rich 2-like	ENSG00000196141
FAT4	FAT atypical cadherin 4	ENSG00000196159
IARS	isoleucyl-tRNA synthetase	ENSG00000196305
ADA	adenosine deaminase	ENSG00000196839
ENPP1	ectonucleotide pyrophosphatase/phosphodiesterase 1	ENSG00000197594
FAM114A1	family with sequence similarity 114, member A1	ENSG00000197712
TFDP1	transcription factor Dp-1	ENSG00000198176
ALPK2	alpha-kinase 2	ENSG00000198796
SELM	Selenoprotein M	ENSG00000198832
PRC1	protein regulator of cytokinesis 1	ENSG00000198901
C4orf46	chromosome 4 open reading frame 46	ENSG00000205208
LBH	limb bud and heart development	ENSG00000213626
ITGA1	integrin, alpha 1	ENSG00000213949
PLXNA4	plexin A4	ENSG00000221866
HLA-B	major histocompatibility complex, class I, B	ENSG00000234745
KIFC1	kinesin family member C1	ENSG00000237649
LINC00707	long intergenic non-protein coding RNA 707	ENSG00000238266
NEAT1	nuclear paraspeckle assembly transcript 1 (non-protein coding)	ENSG00000245532

## Sheet: n4h10
Gene name	Gene	Ensembl ID
TP53BP1	tumor protein p53 binding protein 1	ENSG00000067369
PVR	poliovirus receptor	ENSG00000073008
STXBP2	syntaxin binding protein 2	ENSG00000076944
HBQ1	hemoglobin, theta 1	ENSG00000086506
RAPGEFL1	Rap guanine nucleotide exchange factor (GEF)-like 1	ENSG00000108352
SYNGR2	synaptogyrin 2	ENSG00000108639
KRT18	keratin 18	ENSG00000111057
PIGZ	phosphatidylinositol glycan anchor biosynthesis, class Z	ENSG00000119227
PLS1	plastin 1	ENSG00000120756
CHST3	carbohydrate (chondroitin 6) sulfotransferase 3	ENSG00000122863
METTL8	methyltransferase like 8	ENSG00000123600
BAZ2B	bromodomain adjacent to zinc finger domain, 2B	ENSG00000123636
DDX31	DEAD (Asp-Glu-Ala-Asp) box polypeptide 31	ENSG00000125485
PRR5L	proline rich 5 like	ENSG00000135362
MDM2	MDM2 oncogene, E3 ubiquitin protein ligase	ENSG00000135679
SMAD6	SMAD family member 6	ENSG00000137834
SLC39A8	solute carrier family 39 (zinc transporter), member 8	ENSG00000138821
MBNL2	muscleblind-like splicing regulator 2	ENSG00000139793
MYO10	myosin X	ENSG00000145555
SESN3	sestrin 3	ENSG00000149212
SLX4IP	SLX4 interacting protein	ENSG00000149346
CDK19	cyclin-dependent kinase 19	ENSG00000155111
BEAN1	brain expressed, associated with NEDD4, 1	ENSG00000166546
MBOAT1	membrane bound O-acyltransferase domain containing 1	ENSG00000172197
ALOXE3	arachidonate lipoxygenase 3	ENSG00000179148
FAM211A	family with sequence similarity 211, member A	ENSG00000181350
ZDHHC11	zinc finger, DHHC-type containing 11	ENSG00000188818
SMURF1	SMAD specific E3 ubiquitin protein ligase 1	ENSG00000198742
AC010894.3		ENSG00000226853
RP11-395B7.4		ENSG00000227053
RP11-421L21.3		ENSG00000233184
RP11-983P16.4		ENSG00000257337
WI2-89031B12.1		ENSG00000261773

[truncated: 3 more sheets: n4h100, n24h10, n24h100]
