# Supplementary material for: The Differential Effect of Carbon Dots on Gene Expression and DNA Methylation of Human Embryonic Lung Fibroblasts as a Function of Surface Charge and Dose
Source: Int J Mol Sci. 2020 Jul 4;21(13):4763. doi: 10.3390/ijms21134763 (PMC7369946; doi:10.3390/ijms21134763)
Supplement: Supplementary file 1 [file ijms-21-04763-s001.zip › ijms-833488 rev Supp/Table S3C.xlsx]

## Sheet: p4h10+p4h50+n4h10+n4h100
Gene name	Gene	Ensembl ID
ARHGAP26	Rho GTPase activating protein 26	ENSG00000145819

## Sheet: p4h50+n4h10+n4h100
Gene name	Gene	Ensembl ID
PTGS2	prostaglandin-endoperoxide synthase 2 (prostaglandin G/H synthase and cyclooxygenase)	ENSG00000073756
PLXNA2	plexin A2	ENSG00000076356
IL11	interleukin 11	ENSG00000095752
CDC25B	cell division cycle 25B	ENSG00000101224
NOP56	NOP56 ribonucleoprotein	ENSG00000101361
SMURF2	SMAD specific E3 ubiquitin protein ligase 2	ENSG00000108854
HSPA8	heat shock 70kDa protein 8	ENSG00000109971
ERRFI1	ERBB receptor feedback inhibitor 1	ENSG00000116285
RGS4	regulator of G-protein signaling 4	ENSG00000117152
DUSP1	dual specificity phosphatase 1	ENSG00000120129
LIF	leukemia inhibitory factor	ENSG00000128342
PIK3C2B	phosphatidylinositol-4-phosphate 3-kinase, catalytic subunit type 2 beta	ENSG00000133056
DUSP5	dual specificity phosphatase 5	ENSG00000138166
STC1	stanniocalcin 1	ENSG00000159167
SGK494	uncharacterized serine/threonine-protein kinase SgK494	ENSG00000167524
ANGPTL4	angiopoietin-like 4	ENSG00000167772
HAS2	hyaluronan synthase 2	ENSG00000170961
SPRY4	sprouty homolog 4 (Drosophila)	ENSG00000187678
SERPINB2	serpin peptidase inhibitor, clade B (ovalbumin), member 2	ENSG00000197632
PHACTR4	phosphatase and actin regulator 4	ENSG00000204138

## Sheet: p4h50+n4h10
Gene name	Gene	Ensembl ID
RAPGEFL1	Rap guanine nucleotide exchange factor (GEF)-like 1	ENSG00000108352
MYO10	myosin X	ENSG00000145555
MBOAT1	membrane bound O-acyltransferase domain containing 1	ENSG00000172197
WI2-89031B12.1		ENSG00000261773

## Sheet: p4h50+p4h100
Gene name	Gene	Ensembl ID
OSBPL7	oxysterol binding protein-like 7	ENSG00000006025
DCBLD2	discoidin, CUB and LCCL domain containing 2	ENSG00000057019
TGFB2	transforming growth factor, beta 2	ENSG00000092969
SCD	stearoyl-CoA desaturase (delta-9-desaturase)	ENSG00000099194
GGT1	gamma-glutamyltransferase 1	ENSG00000100031
SLCO4A1	solute carrier organic anion transporter family, member 4A1	ENSG00000101187
SH2B3	SH2B adaptor protein 3	ENSG00000111252
EPHX2	epoxide hydrolase 2, cytoplasmic	ENSG00000120915
CASZ1	castor zinc finger 1	ENSG00000130940
USP30	ubiquitin specific peptidase 30	ENSG00000135093
SLC20A1	solute carrier family 20 (phosphate transporter), member 1	ENSG00000144136
TRIM7	tripartite motif containing 7	ENSG00000146054
IGSF10	immunoglobulin superfamily, member 10	ENSG00000152580
ANKH	ANKH inorganic pyrophosphate transport regulator	ENSG00000154122
C9orf117	chromosome 9 open reading frame 117	ENSG00000160401
ABCA3	ATP-binding cassette, sub-family A (ABC1), member 3	ENSG00000167972
SDPR	serum deprivation response	ENSG00000168497
MAT2A	methionine adenosyltransferase II, alpha	ENSG00000168906
TM4SF1	transmembrane 4 L six family member 1	ENSG00000169908
NABP1	nucleic acid binding protein 1	ENSG00000173559
TRNP1	TMF1-regulated nuclear protein 1	ENSG00000253368

## Sheet: n4h10+n4h100
Gene name	Gene	Ensembl ID
PLAUR	plasminogen activator, urokinase receptor	ENSG00000011422
JADE2	jade family PHD finger 2	ENSG00000043143
NAV3	neuron navigator 3	ENSG00000067798
ZFYVE26	zinc finger, FYVE domain containing 26	ENSG00000072121
EDN1	endothelin 1	ENSG00000078401
BCORL1	BCL6 corepressor-like 1	ENSG00000085185
DPYSL2	dihydropyrimidinase-like 2	ENSG00000092964
FOXRED2	FAD-dependent oxidoreductase domain containing 2	ENSG00000100350
BFAR	bifunctional apoptosis regulator	ENSG00000103429
BMF	Bcl2 modifying factor	ENSG00000104081
AGFG2	ArfGAP with FG repeats 2	ENSG00000106351
SERPINE1	serpin peptidase inhibitor, clade E (nexin, plasminogen activator inhibitor type 1), member 1	ENSG00000106366
TLE4	transducin-like enhancer of split 4 (E(sp1) homolog, Drosophila)	ENSG00000106829
SUFU	suppressor of fused homolog (Drosophila)	ENSG00000107882
DKK1	dickkopf WNT signaling pathway inhibitor 1	ENSG00000107984
RPL19	ribosomal protein L19	ENSG00000108298
FBXL20	F-box and leucine-rich repeat protein 20	ENSG00000108306
DUSP3	dual specificity phosphatase 3	ENSG00000108861
GAB1	GRB2-associated binding protein 1	ENSG00000109458
RPL34	ribosomal protein L34	ENSG00000109475
KLF3	Kruppel-like factor 3 (basic)	ENSG00000109787
NEDD9	neural precursor cell expressed, developmentally down-regulated 9	ENSG00000111859
HBEGF	heparin-binding EGF-like growth factor	ENSG00000113070
SGK1	serum/glucocorticoid regulated kinase 1	ENSG00000118515
CTGF	connective tissue growth factor	ENSG00000118523
NUDCD1	NudC domain containing 1	ENSG00000120526
ATP7B	ATPase, Cu++ transporting, beta polypeptide	ENSG00000123191
TRERF1	transcriptional regulating factor 1	ENSG00000124496
MYRF	myelin regulatory factor	ENSG00000124920
SNRPD2	small nuclear ribonucleoprotein D2 polypeptide 16.5kDa	ENSG00000125743
HIVEP3	human immunodeficiency virus type I enhancer binding protein 3	ENSG00000127124
PODXL	podocalyxin-like	ENSG00000128567
AKAP12	A kinase (PRKA) anchor protein 12	ENSG00000131016
GFPT2	glutamine-fructose-6-phosphate transaminase 2	ENSG00000131459
TBC1D14	TBC1 domain family, member 14	ENSG00000132405
BHLHE40	basic helix-loop-helix family, member e40	ENSG00000134107
ADAM19	ADAM metallopeptidase domain 19	ENSG00000135074
PHF21A	PHD finger protein 21A	ENSG00000135365
LMO7	LIM domain 7	ENSG00000136153
TNS3	tensin 3	ENSG00000136205
MYC	v-myc avian myelocytomatosis viral oncogene homolog	ENSG00000136997
RPS6	ribosomal protein S6	ENSG00000137154
IER3	immediate early response 3	ENSG00000137331
EPHA2	EPH receptor A2	ENSG00000142627
CYR61	cysteine-rich, angiogenic inducer, 61	ENSG00000142871
RPS8	ribosomal protein S8	ENSG00000142937
GALM	galactose mutarotase (aldose 1-epimerase)	ENSG00000143891
SNRPG	small nuclear ribonucleoprotein polypeptide G	ENSG00000143977
ZMYM3	zinc finger, MYM-type 3	ENSG00000147130
EIF3H	eukaryotic translation initiation factor 3, subunit H	ENSG00000147677
ITPRIP	inositol 1,4,5-trisphosphate receptor interacting protein	ENSG00000148841
JMY	junction mediating and regulatory protein, p53 cofactor	ENSG00000152409
NRG1	neuregulin 1	ENSG00000157168
ZER1	zyg-11 related, cell cycle regulator	ENSG00000160445
DUSP14	dual specificity phosphatase 14	ENSG00000161326
CLDN1	claudin 1	ENSG00000163347
NDRG2	NDRG family member 2	ENSG00000165795
SMAD3	SMAD family member 3	ENSG00000166949
ATP5L	ATP synthase, H+ transporting, mitochondrial Fo complex, subunit G	ENSG00000167283
MGAT5B	mannosyl (alpha-1,6-)-glycoprotein beta-1,6-N-acetyl-glucosaminyltransferase, isozyme B	ENSG00000167889
AR	androgen receptor	ENSG00000169083
SIN3A	SIN3 transcription regulator family member A	ENSG00000169375
COMMD5	COMM domain containing 5	ENSG00000170619
S1PR1	sphingosine-1-phosphate receptor 1	ENSG00000170989
CHST11	carbohydrate (chondroitin 4) sulfotransferase 11	ENSG00000171310
MIR4435-1HG	MIR4435-1 host gene (non-protein coding)	ENSG00000172965
GLIS1	GLIS family zinc finger 1	ENSG00000174332
SLC29A2	solute carrier family 29 (equilibrative nucleoside transporter), member 2	ENSG00000174669
SH3PXD2B	SH3 and PX domains 2B	ENSG00000174705
RNF135	ring finger protein 135	ENSG00000181481
BCOR	BCL6 corepressor	ENSG00000183337
EFNA5	ephrin-A5	ENSG00000184349
PTP4A3	protein tyrosine phosphatase type IVA, member 3	ENSG00000184489
PBX1	pre-B-cell leukemia homeobox 1	ENSG00000185630
ZNF566	zinc finger protein 566	ENSG00000186017
SLC35E2B	solute carrier family 35, member E2B	ENSG00000189339
XPNPEP3	X-prolyl aminopeptidase (aminopeptidase P) 3, putative	ENSG00000196236
SNHG17	small nucleolar RNA host gene 17 (non-protein coding)	ENSG00000196756
MCMBP	minichromosome maintenance complex binding protein	ENSG00000197771
ZNF181	zinc finger protein 181	ENSG00000197841
MBP	myelin basic protein	ENSG00000197971
NPY4R	neuropeptide Y receptor Y4	ENSG00000204174
KRTAP2-3	keratin associated protein 2-3	ENSG00000212724
KRTAP4-12	keratin associated protein 4-12	ENSG00000213416
NEURL1B	neuralized E3 ubiquitin protein ligase 1B	ENSG00000214357
LINC00152	long intergenic non-protein coding RNA 152	ENSG00000222041
RP3-417G15.1		ENSG00000227008
HYPK	huntingtin interacting protein K	ENSG00000242028

## Sheet: p4h10
Gene name	Gene	Ensembl ID
TRIM16L	tripartite motif containing 16-like	ENSG00000108448
CEBPD	CCAAT/enhancer binding protein (C/EBP), delta	ENSG00000221869

## Sheet: p4h50
Gene name	Gene	Ensembl ID
SMOX	spermine oxidase	ENSG00000088826
CPT1A	carnitine palmitoyltransferase 1A (liver)	ENSG00000110090
CBLB	Cbl proto-oncogene B, E3 ubiquitin protein ligase	ENSG00000114423
SOX9	SRY (sex determining region Y)-box 9	ENSG00000125398
HNRNPH2	heterogeneous nuclear ribonucleoprotein H2 (H,)	ENSG00000126945
CDCA8	cell division cycle associated 8	ENSG00000134690
PHLDA1	pleckstrin homology-like domain, family A, member 1	ENSG00000139289
RHOB	ras homolog family member B	ENSG00000143878
PLEKHA7	pleckstrin homology domain containing, family A member 7	ENSG00000166689
SLC16A4	solute carrier family 16, member 4	ENSG00000168679
LINGO1	leucine rich repeat and Ig domain containing 1	ENSG00000169783
FRMPD4	FERM and PDZ domain containing 4	ENSG00000169933
THBD	thrombomodulin	ENSG00000178726
INSIG1	insulin induced gene 1	ENSG00000186480
LINC00847	long intergenic non-protein coding RNA 847	ENSG00000245060

## Sheet: n4h10
Gene name	Gene	Ensembl ID
TP53BP1	tumor protein p53 binding protein 1	ENSG00000067369
PVR	poliovirus receptor	ENSG00000073008
STXBP2	syntaxin binding protein 2	ENSG00000076944
HBQ1	hemoglobin, theta 1	ENSG00000086506
LHPP	phospholysine phosphohistidine inorganic pyrophosphate phosphatase	ENSG00000107902
SYNGR2	synaptogyrin 2	ENSG00000108639
KRT18	keratin 18	ENSG00000111057
PIGZ	phosphatidylinositol glycan anchor biosynthesis, class Z	ENSG00000119227
PLS1	plastin 1	ENSG00000120756
CHST3	carbohydrate (chondroitin 6) sulfotransferase 3	ENSG00000122863
METTL8	methyltransferase like 8	ENSG00000123600
BAZ2B	bromodomain adjacent to zinc finger domain, 2B	ENSG00000123636
SH3TC1	SH3 domain and tetratricopeptide repeats 1	ENSG00000125089
DDX31	DEAD (Asp-Glu-Ala-Asp) box polypeptide 31	ENSG00000125485
PRR5L	proline rich 5 like	ENSG00000135362
MDM2	MDM2 oncogene, E3 ubiquitin protein ligase	ENSG00000135679
SMAD6	SMAD family member 6	ENSG00000137834
SLC40A1	solute carrier family 40 (iron-regulated transporter), member 1	ENSG00000138449
SLC39A8	solute carrier family 39 (zinc transporter), member 8	ENSG00000138821
MBNL2	muscleblind-like splicing regulator 2	ENSG00000139793
SESN3	sestrin 3	ENSG00000149212
SLX4IP	SLX4 interacting protein	ENSG00000149346
CDK19	cyclin-dependent kinase 19	ENSG00000155111
DENND2D	DENN/MADD domain containing 2D	ENSG00000162777
BEAN1	brain expressed, associated with NEDD4, 1	ENSG00000166546
RHOD	ras homolog family member D	ENSG00000173156
ALOXE3	arachidonate lipoxygenase 3	ENSG00000179148
FAM211A	family with sequence similarity 211, member A	ENSG00000181350
ZDHHC11	zinc finger, DHHC-type containing 11	ENSG00000188818
SMURF1	SMAD specific E3 ubiquitin protein ligase 1	ENSG00000198742
AC010894.3		ENSG00000226853
RP11-395B7.4		ENSG00000227053
RP11-421L21.3		ENSG00000233184
RP11-983P16.4		ENSG00000257337

## Sheet: n4h100
Gene name	Gene	Ensembl ID
DPM1	dolichyl-phosphate mannosyltransferase polypeptide 1, catalytic subunit	ENSG00000000419
GCLC	glutamate-cysteine ligase, catalytic subunit	ENSG00000001084
STPG1	sperm-tail PG-rich repeat containing 1	ENSG00000001460
SEMA3F	sema domain, immunoglobulin domain (Ig), short basic domain, secreted, (semaphorin) 3F	ENSG00000001617
LASP1	LIM and SH3 protein 1	ENSG00000002834
DBNDD1	dysbindin (dystrobrevin binding protein 1) domain containing 1	ENSG00000003249
SLC7A2	solute carrier family 7 (cationic amino acid transporter, y+ system), member 2	ENSG00000003989
PLXND1	plexin D1	ENSG00000004399
AK2	adenylate kinase 2	ENSG00000004455
NDUFAB1	NADH dehydrogenase (ubiquinone) 1, alpha/beta subcomplex, 1, 8kDa	ENSG00000004779
PDK4	pyruvate dehydrogenase kinase, isozyme 4	ENSG00000004799
SKAP2	src kinase associated phosphoprotein 2	ENSG00000005020
SLC25A5	solute carrier family 25 (mitochondrial carrier	ENSG00000005022
CCDC109B	coiled-coil domain containing 109B	ENSG00000005059
DHX33	DEAH (Asp-Glu-Ala-His) box polypeptide 33	ENSG00000005100
CREBBP	CREB binding protein	ENSG00000005339
KMT2E	lysine (K)-specific methyltransferase 2E	ENSG00000005483
RHBDD2	rhomboid domain containing 2	ENSG00000005486
PDK2	pyruvate dehydrogenase kinase, isozyme 2	ENSG00000005882
ITGA3	integrin, alpha 3 (antigen CD49C, alpha 3 subunit of VLA-3 receptor)	ENSG00000005884
SYNRG	synergin, gamma	ENSG00000006114
AP2B1	adaptor-related protein complex 2, beta 1 subunit	ENSG00000006125
CACNA1G	calcium channel, voltage-dependent, T type, alpha 1G subunit	ENSG00000006283
TNFRSF12A	tumor necrosis factor receptor superfamily, member 12A	ENSG00000006327
ALDH3B1	aldehyde dehydrogenase 3 family, member B1	ENSG00000006534
PHTF2	putative homeodomain transcription factor 2	ENSG00000006576
USH1C	Usher syndrome 1C (autosomal recessive, severe)	ENSG00000006611
GTF2IRD1	GTF2I repeat domain containing 1	ENSG00000006704
MARK4	MAP/microtubule affinity-regulating kinase 4	ENSG00000007047
KIAA0100	KIAA0100	ENSG00000007202
TRAPPC6A	trafficking protein particle complex 6A	ENSG00000007255
PIGQ	phosphatidylinositol glycan anchor biosynthesis, class Q	ENSG00000007541
NFIX	nuclear factor I/X (CCAAT-binding transcription factor)	ENSG00000008441
MED24	mediator complex subunit 24	ENSG00000008838
RHOBTB2	Rho-related BTB domain containing 2	ENSG00000008853
RPS20	ribosomal protein S20	ENSG00000008988
UBE3C	ubiquitin protein ligase E3C	ENSG00000009335
STARD3NL	STARD3 N-terminal like	ENSG00000010270
CD9	CD9 molecule	ENSG00000010278
NCAPD2	non-SMC condensin I complex, subunit D2	ENSG00000010292
LRRC23	leucine rich repeat containing 23	ENSG00000010626
HFE	hemochromatosis	ENSG00000010704
RNF216	ring finger protein 216	ENSG00000011275
PTBP1	polypyrimidine tract binding protein 1	ENSG00000011304
WIZ	widely interspaced zinc finger motifs	ENSG00000011451
BRCA1	breast cancer 1, early onset	ENSG00000012048
PRICKLE3	prickle homolog 3 (Drosophila)	ENSG00000012211
ELOVL5	ELOVL fatty acid elongase 5	ENSG00000012660
MVP	major vault protein	ENSG00000013364
RNF14	ring finger protein 14	ENSG00000013561
ZC3H3	zinc finger CCCH-type containing 3	ENSG00000014164
CAPN1	calpain 1, (mu/I) large subunit	ENSG00000014216
MDH1	malate dehydrogenase 1, NAD (soluble)	ENSG00000014641
YAF2	YY1 associated factor 2	ENSG00000015153
MATR3	matrin 3	ENSG00000015479
WWTR1	WW domain containing transcription regulator 1	ENSG00000018408
CYP24A1	cytochrome P450, family 24, subfamily A, polypeptide 1	ENSG00000019186
ZFP64	ZFP64 zinc finger protein	ENSG00000020256
RUNX3	runt-related transcription factor 3	ENSG00000020633
SLC45A4	solute carrier family 45, member 4	ENSG00000022567
RNF10	ring finger protein 10	ENSG00000022840
GRAMD1B	GRAM domain containing 1B	ENSG00000023171
RNH1	ribonuclease/angiogenin inhibitor 1	ENSG00000023191
ABCC2	ATP-binding cassette, sub-family C (CFTR/MRP), member 2	ENSG00000023839
EHD2	EH-domain containing 2	ENSG00000024422
KPNA6	karyopherin alpha 6 (importin alpha 7)	ENSG00000025800
VIM	vimentin	ENSG00000026025
KCNG1	potassium voltage-gated channel, subfamily G, member 1	ENSG00000026559
IFNGR1	interferon gamma receptor 1	ENSG00000027697
TBPL1	TBP-like 1	ENSG00000028839
ARNTL2	aryl hydrocarbon receptor nuclear translocator-like 2	ENSG00000029153
GRN	granulin	ENSG00000030582
RANBP3	RAN binding protein 3	ENSG00000031823
PNPLA6	patatin-like phospholipase domain containing 6	ENSG00000032444
ZCCHC8	zinc finger, CCHC domain containing 8	ENSG00000033030
ABCF2	ATP-binding cassette, sub-family F (GCN20), member 2	ENSG00000033050
GAB2	GRB2-associated binding protein 2	ENSG00000033327
ATP6V0A1	ATPase, H+ transporting, lysosomal V0 subunit a1	ENSG00000033627
SLC4A7	solute carrier family 4, sodium bicarbonate cotransporter, member 7	ENSG00000033867
UHRF1	ubiquitin-like with PHD and ring finger domains 1	ENSG00000034063
TMSB10	thymosin beta 10	ENSG00000034510
RNF19A	ring finger protein 19A, RBR E3 ubiquitin protein ligase	ENSG00000034677
PEX3	peroxisomal biogenesis factor 3	ENSG00000034693
GABARAPL2	GABA(A) receptor-associated protein-like 2	ENSG00000034713
TIMP2	TIMP metallopeptidase inhibitor 2	ENSG00000035862
EDC4	enhancer of mRNA decapping 4	ENSG00000038358
CLEC16A	C-type lectin domain family 16, member A	ENSG00000038532
RAI14	retinoic acid induced 14	ENSG00000039560
SPDL1	spindle apparatus coiled-coil protein 1	ENSG00000040275
CTNS	cystinosin, lysosomal cystine transporter	ENSG00000040531
RETSAT	retinol saturase (all-trans-retinol 13,14-reductase)	ENSG00000042445
CP	ceruloplasmin (ferroxidase)	ENSG00000047457
C12orf4	chromosome 12 open reading frame 4	ENSG00000047621
MAP4	microtubule-associated protein 4	ENSG00000047849
R3HDM1	R3H domain containing 1	ENSG00000048991
KITLG	KIT ligand	ENSG00000049130
ARID1B	AT rich interactive domain 1B (SWI1-like)	ENSG00000049618
NEDD4L	neural precursor cell expressed, developmentally down-regulated 4-like, E3 ubiquitin protein ligase	ENSG00000049759
HEXB	hexosaminidase B (beta polypeptide)	ENSG00000049860
JKAMP	JNK1/MAPK8-associated membrane protein	ENSG00000050130
LIMA1	LIM domain and actin binding 1	ENSG00000050405
BCAR1	breast cancer anti-estrogen resistance 1	ENSG00000050820
THRAP3	thyroid hormone receptor associated protein 3	ENSG00000054118
ATP9A	ATPase, class II, type 9A	ENSG00000054793
FAM168A	family with sequence similarity 168, member A	ENSG00000054965
CYFIP2	cytoplasmic FMR1 interacting protein 2	ENSG00000055163
KMT2C	lysine (K)-specific methyltransferase 2C	ENSG00000055609
PCGF2	polycomb group ring finger 2	ENSG00000056661
TRAF3IP2	TRAF3 interacting protein 2	ENSG00000056972
SOAT1	sterol O-acyltransferase 1	ENSG00000057252
GDI2	GDP dissociation inhibitor 2	ENSG00000057608
SEC61A1	Sec61 alpha 1 subunit (S. cerevisiae)	ENSG00000058262
ATP2B4	ATPase, Ca++ transporting, plasma membrane 4	ENSG00000058668
CDK17	cyclin-dependent kinase 17	ENSG00000059758
YBX3	Y box binding protein 3	ENSG00000060138
WNK1	WNK lysine deficient protein kinase 1	ENSG00000060237
SNRNP40	small nuclear ribonucleoprotein 40kDa (U5)	ENSG00000060688
MRPS35	mitochondrial ribosomal protein S35	ENSG00000061794
CS	citrate synthase	ENSG00000062485
ELMO2	engulfment and cell motility 2	ENSG00000062598
VMP1	vacuole membrane protein 1	ENSG00000062716
POLD1	polymerase (DNA directed), delta 1, catalytic subunit	ENSG00000062822
EPN1	epsin 1	ENSG00000063245
AHRR	aryl-hydrocarbon receptor repressor	ENSG00000063438
GPC1	glypican 1	ENSG00000063660
ADCK1	aarF domain containing kinase 1	ENSG00000063761
ASUN	asunder spermatogenesis regulator	ENSG00000064102
TNPO3	transportin 3	ENSG00000064419
CTSA	cathepsin A	ENSG00000064601
CNN2	calponin 2	ENSG00000064666
PMS1	PMS1 postmeiotic segregation increased 1 (S. cerevisiae)	ENSG00000064933
AP3D1	adaptor-related protein complex 3, delta 1 subunit	ENSG00000065000
SLC9A3R2	solute carrier family 9, subfamily A (NHE3, cation proton antiporter 3), member 3 regulator 2	ENSG00000065054
UHRF1BP1	UHRF1 binding protein 1	ENSG00000065060
IPO5	importin 5	ENSG00000065150
NDUFB4	NADH dehydrogenase (ubiquinone) 1 beta subcomplex, 4, 15kDa	ENSG00000065518
SPEN	spen family transcriptional repressor	ENSG00000065526
MYLK	myosin light chain kinase	ENSG00000065534
ZC3H15	zinc finger CCCH-type containing 15	ENSG00000065548
FAM107B	family with sequence similarity 107, member B	ENSG00000065809
MTHFD2	methylenetetrahydrofolate dehydrogenase (NADP+ dependent) 2, methenyltetrahydrofolate cyclohydrolase	ENSG00000065911
FOXJ2	forkhead box J2	ENSG00000065970
PDE4A	phosphodiesterase 4A, cAMP-specific	ENSG00000065989
SMARCD1	SWI/SNF related, matrix associated, actin dependent regulator of chromatin, subfamily d, member 1	ENSG00000066117
NFYC	nuclear transcription factor Y, gamma	ENSG00000066136
NGEF	neuronal guanine nucleotide exchange factor	ENSG00000066248
MSANTD3	Myb/SANT-like DNA-binding domain containing 3	ENSG00000066697
MTFR1	mitochondrial fission regulator 1	ENSG00000066855
DDX3Y	DEAD (Asp-Glu-Ala-Asp) box helicase 3, Y-linked	ENSG00000067048
PFKP	phosphofructokinase, platelet	ENSG00000067057
IDI1	isopentenyl-diphosphate delta isomerase 1	ENSG00000067064
KLF6	Kruppel-like factor 6	ENSG00000067082
NEO1	neogenin 1	ENSG00000067141
TRAM1	translocation associated membrane protein 1	ENSG00000067167
TNFRSF1A	tumor necrosis factor receptor superfamily, member 1A	ENSG00000067182
DHX8	DEAH (Asp-Glu-Ala-His) box polypeptide 8	ENSG00000067596
PRKCZ	protein kinase C, zeta	ENSG00000067606
PDZD4	PDZ domain containing 4	ENSG00000067840
HDAC4	histone deacetylase 4	ENSG00000068024
HEATR6	HEAT repeat containing 6	ENSG00000068097
COASY	CoA synthase	ENSG00000068120
OTUD5	OTU domain containing 5	ENSG00000068308
TFE3	transcription factor binding to IGHM enhancer 3	ENSG00000068323
ACSL4	acyl-CoA synthetase long-chain family member 4	ENSG00000068366
POLR1A	polymerase (RNA) I polypeptide A, 194kDa	ENSG00000068654
PITX1	paired-like homeodomain 1	ENSG00000069011
BCL3	B-cell CLL/lymphoma 3	ENSG00000069399
NEDD4	neural precursor cell expressed, developmentally down-regulated 4, E3 ubiquitin protein ligase	ENSG00000069869
UFD1L	ubiquitin fusion degradation 1 like (yeast)	ENSG00000070010
EXOC5	exocyst complex component 5	ENSG00000070367
DGCR2	DiGeorge syndrome critical region gene 2	ENSG00000070413
MNT	MAX network transcriptional repressor	ENSG00000070444
NDST1	N-deacetylase/N-sulfotransferase (heparan glucosaminyl) 1	ENSG00000070614
ST6GALNAC2	ST6 (alpha-N-acetyl-neuraminyl-2,3-beta-galactosyl-1,3)-N-acetylgalactosaminide alpha-2,6-sialyltransferase 2	ENSG00000070731
PABPC1	poly(A) binding protein, cytoplasmic 1	ENSG00000070756
TCOF1	Treacher Collins-Franceschetti syndrome 1	ENSG00000070814
CDC42	cell division cycle 42	ENSG00000070831
RPL31	ribosomal protein L31	ENSG00000071082
PRKACA	protein kinase, cAMP-dependent, catalytic, alpha	ENSG00000072062
ACTN1	actinin, alpha 1	ENSG00000072110
PTPN18	protein tyrosine phosphatase, non-receptor type 18 (brain-derived)	ENSG00000072135
SREBF1	sterol regulatory element binding transcription factor 1	ENSG00000072310
SMC1A	structural maintenance of chromosomes 1A	ENSG00000072501
MARK2	MAP/microtubule affinity-regulating kinase 2	ENSG00000072518
HMMR	hyaluronan-mediated motility receptor (RHAMM)	ENSG00000072571
TRNT1	tRNA nucleotidyl transferase, CCA-adding, 1	ENSG00000072756
EVC	Ellis van Creveld syndrome	ENSG00000072840
NDE1	nudE neurodevelopment protein 1	ENSG00000072864
MCM2	minichromosome maintenance complex component 2	ENSG00000073111
FERMT2	fermitin family member 2	ENSG00000073712
NOTCH3	notch 3	ENSG00000074181
TSG101	tumor susceptibility 101	ENSG00000074319
CA12	carbonic anhydrase XII	ENSG00000074410
MGLL	monoglyceride lipase	ENSG00000074416
SLC24A1	solute carrier family 24 (sodium/potassium/calcium exchanger), member 1	ENSG00000074621
ZZEF1	zinc finger, ZZ-type with EF-hand domain 1	ENSG00000074755
NUP37	nucleoporin 37kDa	ENSG00000075188
ZNF638	zinc finger protein 638	ENSG00000075292
ADD2	adducin 2 (beta)	ENSG00000075340
FOSL2	FOS-like antigen 2	ENSG00000075426
CACNG4	calcium channel, voltage-dependent, gamma subunit 4	ENSG00000075461
TMEM131	transmembrane protein 131	ENSG00000075568
FSCN1	fascin homolog 1, actin-bundling protein (Strongylocentrotus purpuratus)	ENSG00000075618
ACTB	actin, beta	ENSG00000075624
WDR62	WD repeat domain 62	ENSG00000075702
RBMS2	RNA binding motif, single stranded interacting protein 2	ENSG00000076067
BAZ2A	bromodomain adjacent to zinc finger domain, 2A	ENSG00000076108
PTPN23	protein tyrosine phosphatase, non-receptor type 23	ENSG00000076201
SLC46A1	solute carrier family 46 (folate transporter), member 1	ENSG00000076351
SPAG5	sperm associated antigen 5	ENSG00000076382
TPD52	tumor protein D52	ENSG00000076554
ACACB	acetyl-CoA carboxylase beta	ENSG00000076555
RAP1GAP	RAP1 GTPase activating protein	ENSG00000076864
UBE2T	ubiquitin-conjugating enzyme E2T (putative)	ENSG00000077152
GTF3C1	general transcription factor IIIC, polypeptide 1, alpha 220kDa	ENSG00000077235
SNRPA	small nuclear ribonucleoprotein polypeptide A	ENSG00000077312
DYNC1I2	dynein, cytoplasmic 1, intermediate chain 2	ENSG00000077380
LRCH4	leucine-rich repeats and calponin homology (CH) domain containing 4	ENSG00000077454
FGFR1	fibroblast growth factor receptor 1	ENSG00000077782
GTF2I	general transcription factor IIi	ENSG00000077809
FBLN1	fibulin 1	ENSG00000077942
ARAF	v-raf murine sarcoma 3611 viral oncogene homolog	ENSG00000078061
NEBL	nebulette	ENSG00000078114
TULP3	tubby like protein 3	ENSG00000078246
VDAC3	voltage-dependent anion channel 3	ENSG00000078668
CBFA2T2	core-binding factor, runt domain, alpha subunit 2	ENSG00000078699
TP53INP2	tumor protein p53 inducible nuclear protein 2	ENSG00000078804
TP73	tumor protein p73	ENSG00000078900
RUNX1T1	runt-related transcription factor 1	ENSG00000079102
REXO1	REX1, RNA exonuclease 1 homolog (S. cerevisiae)	ENSG00000079313
CIC	capicua transcriptional repressor	ENSG00000079432
DNM2	dynamin 2	ENSG00000079805
SLC4A4	solute carrier family 4 (sodium bicarbonate cotransporter), member 4	ENSG00000080493
SMARCA2	SWI/SNF related, matrix associated, actin dependent regulator of chromatin, subfamily a, member 2	ENSG00000080503
SRCAP	Snf2-related CREBBP activator protein	ENSG00000080603
CNOT4	CCR4-NOT transcription complex, subunit 4	ENSG00000080802
CLDND1	claudin domain containing 1	ENSG00000080822
HSP90AA1	heat shock protein 90kDa alpha (cytosolic), class A member 1	ENSG00000080824
DLGAP4	discs, large (Drosophila) homolog-associated protein 4	ENSG00000080845
OSTM1	osteopetrosis associated transmembrane protein 1	ENSG00000081087
PHLPP1	PH domain and leucine rich repeat protein phosphatase 1	ENSG00000081913
BZW1	basic leucine zipper and W2 domains 1	ENSG00000082153
CCNT2	cyclin T2	ENSG00000082258
NFE2L1	nuclear factor, erythroid 2-like 1	ENSG00000082641
ERC1	ELKS/RAB6-interacting/CAST family member 1	ENSG00000082805
TNPO1	transportin 1	ENSG00000083312
RPS5	ribosomal protein S5	ENSG00000083845
FAT1	FAT atypical cadherin 1	ENSG00000083857
SSH1	slingshot protein phosphatase 1	ENSG00000084112
WBP11	WW domain binding protein 11	ENSG00000084463
TXLNA	taxilin alpha	ENSG00000084652
KIF3C	kinesin family member 3C	ENSG00000084731
CAD	carbamoyl-phosphate synthetase 2, aspartate transcarbamylase, and dihydroorotase	ENSG00000084774
CD59	CD59 molecule, complement regulatory protein	ENSG00000085063
TAF9	TAF9 RNA polymerase II, TATA box binding protein (TBP)-associated factor, 32kDa	ENSG00000085231
ZNF213	zinc finger protein 213	ENSG00000085644
MGST2	microsomal glutathione S-transferase 2	ENSG00000085871
CHERP	calcium homeostasis endoplasmic reticulum protein	ENSG00000085872
ATG16L1	autophagy related 16-like 1 (S. cerevisiae)	ENSG00000085978
MAST2	microtubule associated serine/threonine kinase 2	ENSG00000086015
DNAJA1	DnaJ (Hsp40) homolog, subfamily A, member 1	ENSG00000086061
B4GALT1	UDP-Gal:betaGlcNAc beta 1,4- galactosyltransferase, polypeptide 1	ENSG00000086062
CHMP5	charged multivesicular body protein 5	ENSG00000086065
EPDR1	ependymin related 1	ENSG00000086289
SNX10	sorting nexin 10	ENSG00000086300
CEACAM6	carcinoembryonic antigen-related cell adhesion molecule 6 (non-specific cross reacting antigen)	ENSG00000086548
ERO1LB	ERO1-like beta (S. cerevisiae)	ENSG00000086619
HUWE1	HECT, UBA and WWE domain containing 1, E3 ubiquitin protein ligase	ENSG00000086758
FTL	ferritin, light polypeptide	ENSG00000087086
BAX	BCL2-associated X protein	ENSG00000087088
NLK	nemo-like kinase	ENSG00000087095
ADD1	adducin 1 (alpha)	ENSG00000087274
GNAS	GNAS complex locus	ENSG00000087460
PTHLH	parathyroid hormone-like hormone	ENSG00000087494
RFX2	regulatory factor X, 2 (influences HLA class II expression)	ENSG00000087903
CNOT3	CCR4-NOT transcription complex, subunit 3	ENSG00000088038
KHSRP	KH-type splicing regulatory protein	ENSG00000088247
GNA11	guanine nucleotide binding protein (G protein), alpha 11 (Gq class)	ENSG00000088256
EDEM2	ER degradation enhancer, mannosidase alpha-like 2	ENSG00000088298
TPX2	TPX2, microtubule-associated	ENSG00000088325
EPB41L1	erythrocyte membrane protein band 4.1-like 1	ENSG00000088367
DOCK9	dedicator of cytokinesis 9	ENSG00000088387
MAVS	mitochondrial antiviral signaling protein	ENSG00000088888
XRN2	5,-3, exoribonuclease 2	ENSG00000088930
DYNLL1	dynein, light chain, LC8-type 1	ENSG00000088986
SNX5	sorting nexin 5	ENSG00000089006
RPL6	ribosomal protein L6	ENSG00000089009
MAPKAPK5	mitogen-activated protein kinase-activated protein kinase 5	ENSG00000089022
ANAPC5	anaphase promoting complex subunit 5	ENSG00000089053
OAS1	2,-5,-oligoadenylate synthetase 1, 40/46kDa	ENSG00000089127
GCN1L1	GCN1 general control of amino-acid synthesis 1-like 1 (yeast)	ENSG00000089154
RPLP0	ribosomal protein, large, P0	ENSG00000089157
TRMT6	tRNA methyltransferase 6 homolog (S. cerevisiae)	ENSG00000089195
PEBP1	phosphatidylethanolamine binding protein 1	ENSG00000089220
IGBP1	immunoglobulin (CD79A) binding protein 1	ENSG00000089289
FXYD5	FXYD domain containing ion transport regulator 5	ENSG00000089327
GRAMD1A	GRAM domain containing 1A	ENSG00000089351
CDIP1	cell death-inducing p53 target 1	ENSG00000089486
GANAB	glucosidase, alpha	ENSG00000089597
LTBP4	latent transforming growth factor beta binding protein 4	ENSG00000090006
SLC9A1	solute carrier family 9, subfamily A (NHE1, cation proton antiporter 1), member 1	ENSG00000090020
CCNK	cyclin K	ENSG00000090061
TFAP4	transcription factor AP-4 (activating enhancer binding protein 4)	ENSG00000090447
LEPREL1	leprecan-like 1	ENSG00000090530
PABPC4	poly(A) binding protein, cytoplasmic 4 (inducible form)	ENSG00000090621
AARS	alanyl-tRNA synthetase	ENSG00000090861
GLG1	golgi glycoprotein 1	ENSG00000090863
PLEKHG2	pleckstrin homology domain containing, family G (with RhoGef domain) member 2	ENSG00000090924
PITPNM2	phosphatidylinositol transfer protein, membrane-associated 2	ENSG00000090975
OSBPL8	oxysterol binding protein-like 8	ENSG00000091039
DTX2	deltex homolog 2 (Drosophila)	ENSG00000091073
TXNL1	thioredoxin-like 1	ENSG00000091164
ABCC6	ATP-binding cassette, sub-family C (CFTR/MRP), member 6	ENSG00000091262
CMTM6	CKLF-like MARVEL transmembrane domain containing 6	ENSG00000091317
ALKBH5	alkB, alkylation repair homolog 5 (E. coli)	ENSG00000091542
ZFHX4	zinc finger homeobox 4	ENSG00000091656
RNF31	ring finger protein 31	ENSG00000092098
SCFD1	sec1 family domain containing 1	ENSG00000092108
HNRNPC	heterogeneous nuclear ribonucleoprotein C (C1/C2)	ENSG00000092199
TRPM7	transient receptor potential cation channel, subfamily M, member 7	ENSG00000092439
PHGDH	phosphoglycerate dehydrogenase	ENSG00000092621
MYL6	myosin, light chain 6, alkali, smooth muscle and non-muscle	ENSG00000092841
AGO1	argonaute RISC catalytic component 1	ENSG00000092847
NUP50	nucleoporin 50kDa	ENSG00000093000
HDAC6	histone deacetylase 6	ENSG00000094631
CDC6	cell division cycle 6	ENSG00000094804
AAAS	achalasia, adrenocortical insufficiency, alacrimia	ENSG00000094914
CBX5	chromobox homolog 5	ENSG00000094916
SUCO	SUN domain containing ossification factor	ENSG00000094975
NUP188	nucleoporin 188kDa	ENSG00000095319
CRAT	carnitine O-acetyltransferase	ENSG00000095321
FKBP5	FK506 binding protein 5	ENSG00000096060
BRPF3	bromodomain and PHD finger containing, 3	ENSG00000096070
ITPR3	inositol 1,4,5-trisphosphate receptor, type 3	ENSG00000096433
ACOT7	acyl-CoA thioesterase 7	ENSG00000097021
SH3GLB1	SH3-domain GRB2-like endophilin B1	ENSG00000097033
NRP1	neuropilin 1	ENSG00000099250
TSPAN15	tetraspanin 15	ENSG00000099282
OCEL1	occludin/ELL domain containing 1	ENSG00000099330
MYO9B	myosin IXB	ENSG00000099331
SETD1A	SET domain containing 1A	ENSG00000099381
TECR	trans-2,3-enoyl-CoA reductase	ENSG00000099797
MISP	mitotic spindle positioning	ENSG00000099812
POLR2E	polymerase (RNA) II (DNA directed) polypeptide E, 25kDa	ENSG00000099817
POLRMT	polymerase (RNA) mitochondrial (DNA directed)	ENSG00000099821
MKNK2	MAP kinase interacting serine/threonine kinase 2	ENSG00000099875
ZDHHC8	zinc finger, DHHC-type containing 8	ENSG00000099904
MED15	mediator complex subunit 15	ENSG00000099917
CRKL	v-crk avian sarcoma virus CT10 oncogene homolog-like	ENSG00000099942
CABIN1	calcineurin binding protein 1	ENSG00000099991
SF3A1	splicing factor 3a, subunit 1, 120kDa	ENSG00000099995
PPIL2	peptidylprolyl isomerase (cyclophilin)-like 2	ENSG00000100023
SLC25A1	solute carrier family 25 (mitochondrial carrier	ENSG00000100075
GGA1	golgi-associated, gamma adaptin ear containing, ARF binding protein 1	ENSG00000100083
HPS4	Hermansky-Pudlak syndrome 4	ENSG00000100099
PATZ1	POZ (BTB) and AT hook containing zinc finger 1	ENSG00000100105
EIF3L	eukaryotic translation initiation factor 3, subunit L	ENSG00000100129
NHP2L1	NHP2 non-histone chromosome protein 2-like 1 (S. cerevisiae)	ENSG00000100138
POLR2F	polymerase (RNA) II (DNA directed) polypeptide F	ENSG00000100142
TTC28	tetratricopeptide repeat domain 28	ENSG00000100154
TCF20	transcription factor 20 (AR1)	ENSG00000100207
TOMM22	translocase of outer mitochondrial membrane 22 homolog (yeast)	ENSG00000100216
FBXO7	F-box protein 7	ENSG00000100225
GTPBP1	GTP binding protein 1	ENSG00000100226
POLDIP3	polymerase (DNA-directed), delta interacting protein 3	ENSG00000100227
RAB36	RAB36, member RAS oncogene family	ENSG00000100228
SBF1	SET binding factor 1	ENSG00000100241
SUN2	Sad1 and UNC84 domain containing 2	ENSG00000100242
CYB5R3	cytochrome b5 reductase 3	ENSG00000100243
LMF2	lipase maturation factor 2	ENSG00000100258
AP1B1	adaptor-related protein complex 1, beta 1 subunit	ENSG00000100280
HMGXB4	HMG box domain containing 4	ENSG00000100281
HMOX1	heme oxygenase (decycling) 1	ENSG00000100292
MCM5	minichromosome maintenance complex component 5	ENSG00000100297
TTLL12	tubulin tyrosine ligase-like family, member 12	ENSG00000100304
ASCC2	activating signal cointegrator 1 complex subunit 2	ENSG00000100325
MYH9	myosin, heavy chain 9, non-muscle	ENSG00000100345
TNRC6B	trinucleotide repeat containing 6B	ENSG00000100354
KIAA0930	KIAA0930	ENSG00000100364
KCTD17	potassium channel tetramerization domain containing 17	ENSG00000100379
EP300	E1A binding protein p300	ENSG00000100393
RANGAP1	Ran GTPase activating protein 1	ENSG00000100401
ZC3H7B	zinc finger CCCH-type containing 7B	ENSG00000100403
ABHD4	abhydrolase domain containing 4	ENSG00000100439
KHNYN	KH and NYN domain containing	ENSG00000100441
RBM23	RNA binding motif protein 23	ENSG00000100461
GNPNAT1	glucosamine-phosphate N-acetyltransferase 1	ENSG00000100522
DDHD1	DDHD domain containing 1	ENSG00000100523
CNIH1	cornichon family AMPA receptor auxiliary protein 1	ENSG00000100528
ATP6V1D	ATPase, H+ transporting, lysosomal 34kDa, V1 subunit D	ENSG00000100554
PSMA3	proteasome (prosome, macropain) subunit, alpha type, 3	ENSG00000100567
TIMM9	translocase of inner mitochondrial membrane 9 homolog (yeast)	ENSG00000100575
RIN3	Ras and Rab interactor 3	ENSG00000100599
ALKBH1	alkB, alkylation repair homolog 1 (E. coli)	ENSG00000100601
ITPK1	inositol-tetrakisphosphate 1-kinase	ENSG00000100605
HIF1A	hypoxia inducible factor 1, alpha subunit (basic helix-loop-helix transcription factor)	ENSG00000100644
EIF5	eukaryotic translation initiation factor 5	ENSG00000100664
CHD8	chromodomain helicase DNA binding protein 8	ENSG00000100888
PCIF1	PDX1 C-terminal inhibiting factor 1	ENSG00000100982
PYGB	phosphorylase, glycogen	ENSG00000100994
PROCR	protein C receptor, endothelial	ENSG00000101000
MYBL2	v-myb avian myeloblastosis viral oncogene homolog-like 2	ENSG00000101057
PRPF6	pre-mRNA processing factor 6	ENSG00000101161
SLMO2	slowmo homolog 2 (Drosophila)	ENSG00000101166
PSMA7	proteasome (prosome, macropain) subunit, alpha type, 7	ENSG00000101182
DIDO1	death inducer-obliterator 1	ENSG00000101191
C20orf27	chromosome 20 open reading frame 27	ENSG00000101220
RNF24	ring finger protein 24	ENSG00000101236
NDUFAF5	NADH dehydrogenase (ubiquinone) complex I, assembly factor 5	ENSG00000101247
HM13	histocompatibility (minor) 13	ENSG00000101294
SNPH	syntaphilin	ENSG00000101298
TM9SF4	transmembrane 9 superfamily protein member 4	ENSG00000101337
VAPA	VAMP (vesicle-associated membrane protein)-associated protein A, 33kDa	ENSG00000101558
MYL12A	myosin, light chain 12A, regulatory, non-sarcomeric	ENSG00000101608
SMAD7	SMAD family member 7	ENSG00000101665
PSMD10	proteasome (prosome, macropain) 26S subunit, non-ATPase, 10	ENSG00000101843
TBL1X	transducin (beta)-like 1X-linked	ENSG00000101849
MID1	midline 1 (Opitz/BBB syndrome)	ENSG00000101871
SUV39H1	suppressor of variegation 3-9 homolog 1 (Drosophila)	ENSG00000101945
CCDC22	coiled-coil domain containing 22	ENSG00000101997
ELF4	E74-like factor 4 (ets domain transcription factor)	ENSG00000102034
KCND1	potassium voltage-gated channel, Shal-related subfamily, member 1	ENSG00000102057
PIM2	pim-2 oncogene	ENSG00000102096
PCSK1N	proprotein convertase subtilisin/kexin type 1 inhibitor	ENSG00000102109
PGK1	phosphoglycerate kinase 1	ENSG00000102144
SMS	spermine synthase	ENSG00000102172
CDK16	cyclin-dependent kinase 16	ENSG00000102225
USP11	ubiquitin specific peptidase 11	ENSG00000102226
TIMP1	TIMP metallopeptidase inhibitor 1	ENSG00000102265
FGD1	FYVE, RhoGEF and PH domain containing 1	ENSG00000102302
RBM3	RNA binding motif (RNP1, RRM) protein 3	ENSG00000102317
NDFIP2	Nedd4 family interacting protein 2	ENSG00000102471
MGRN1	mahogunin ring finger 1, E3 ubiquitin protein ligase	ENSG00000102858
ZNF629	zinc finger protein 629	ENSG00000102870
MAPK3	mitogen-activated protein kinase 3	ENSG00000102882
POLR2C	polymerase (RNA) II (DNA directed) polypeptide C, 33kDa	ENSG00000102978
MMP15	matrix metallopeptidase 15 (membrane-inserted)	ENSG00000102996
USB1	U6 snRNA biogenesis 1	ENSG00000103005
SLC38A7	solute carrier family 38, member 7	ENSG00000103042
VAC14	Vac14 homolog (S. cerevisiae)	ENSG00000103043
FA2H	fatty acid 2-hydroxylase	ENSG00000103089
MON1B	MON1 secretory trafficking family member B	ENSG00000103111
CMC2	C-x(9)-C motif containing 2	ENSG00000103121
NPRL3	nitrogen permease regulator-like 3 (S. cerevisiae)	ENSG00000103148
MPG	N-methylpurine-DNA glycosylase	ENSG00000103152
NAGPA	N-acetylglucosamine-1-phosphodiester alpha-N-acetylglucosaminidase	ENSG00000103174
COTL1	coactosin-like 1 (Dictyostelium)	ENSG00000103187
TSC2	tuberous sclerosis 2	ENSG00000103197
ABCC1	ATP-binding cassette, sub-family C (CFTR/MRP), member 1	ENSG00000103222
SLC7A5	solute carrier family 7 (amino acid transporter light chain, L system), member 5	ENSG00000103257
NUBP1	nucleotide binding protein 1	ENSG00000103274
EEF2K	eukaryotic elongation factor-2 kinase	ENSG00000103319
PIEZO1	piezo-type mechanosensitive ion channel component 1	ENSG00000103335
UBFD1	ubiquitin family domain containing 1	ENSG00000103353
MAZ	MYC-associated zinc finger protein (purine-binding transcription factor)	ENSG00000103495
CDIPT	CDP-diacylglycerol--inositol 3-phosphatidyltransferase	ENSG00000103502
NOMO1	NODAL modulator 1	ENSG00000103512
C16orf62	chromosome 16 open reading frame 62	ENSG00000103544
RNF40	ring finger protein 40, E3 ubiquitin protein ligase	ENSG00000103549
AAGAB	alpha- and gamma-adaptin binding protein	ENSG00000103591
CSK	c-src tyrosine kinase	ENSG00000103653
IGDCC4	immunoglobulin superfamily, DCC subclass, member 4	ENSG00000103742
CD276	CD276 molecule	ENSG00000103855
RPAP1	RNA polymerase II associated protein 1	ENSG00000103932
EHD4	EH-domain containing 4	ENSG00000103966
CSPP1	centrosome and spindle pole associated protein 1	ENSG00000104218
ZFAND1	zinc finger, AN1-type domain 1	ENSG00000104231
FZD3	frizzled family receptor 3	ENSG00000104290
UBE2W	ubiquitin-conjugating enzyme E2W (putative)	ENSG00000104343
EIF3E	eukaryotic translation initiation factor 3, subunit E	ENSG00000104408
ARMC1	armadillo repeat containing 1	ENSG00000104442
NCALD	neurocalcin delta	ENSG00000104490
TSTA3	tissue specific transplantation antigen P35B	ENSG00000104522
PYCRL	pyrroline-5-carboxylate reductase-like	ENSG00000104524
KCTD9	potassium channel tetramerization domain containing 9	ENSG00000104756
ASAH1	N-acylsphingosine amidohydrolase (acid ceramidase) 1	ENSG00000104763
NUCB1	nucleobindin 1	ENSG00000104805
GYS1	glycogen synthase 1 (muscle)	ENSG00000104812
CLPTM1	cleft lip and palate associated transmembrane protein 1	ENSG00000104853
ERCC2	excision repair cross-complementing rodent repair deficiency, complementation group 2	ENSG00000104884
SF3A2	splicing factor 3a, subunit 2, 66kDa	ENSG00000104897
OAZ1	ornithine decarboxylase antizyme 1	ENSG00000104904
TBC1D17	TBC1 domain family, member 17	ENSG00000104946
MED25	mediator complex subunit 25	ENSG00000104973
C19orf53	chromosome 19 open reading frame 53	ENSG00000104979
CCDC61	coiled-coil domain containing 61	ENSG00000104983
ASF1B	anti-silencing function 1B histone chaperone	ENSG00000105011
RPS16	ribosomal protein S16	ENSG00000105193
DYRK1B	dual-specificity tyrosine-(Y)-phosphorylation regulated kinase 1B	ENSG00000105204
GPI	glucose-6-phosphate isomerase	ENSG00000105220
AKT2	v-akt murine thymoma viral oncogene homolog 2	ENSG00000105221
NUMBL	numb homolog (Drosophila)-like	ENSG00000105245
CLIP3	CAP-GLY domain containing linker protein 3	ENSG00000105270
SLC1A5	solute carrier family 1 (neutral amino acid transporter), member 5	ENSG00000105281
PRKD2	protein kinase D2	ENSG00000105287
HNRNPUL1	heterogeneous nuclear ribonucleoprotein U-like 1	ENSG00000105323
FZR1	fizzy/cell division cycle 20 related 1 (Drosophila)	ENSG00000105325
TGFB1	transforming growth factor, beta 1	ENSG00000105329
TYK2	tyrosine kinase 2	ENSG00000105397
NAPA	N-ethylmaleimide-sensitive factor attachment protein, alpha	ENSG00000105402
MEIS3	Meis homeobox 3	ENSG00000105419
PTPRS	protein tyrosine phosphatase, receptor type, S	ENSG00000105426
KDELR1	KDEL (Lys-Asp-Glu-Leu) endoplasmic reticulum protein retention receptor 1	ENSG00000105438
DKFZP761J1410	Lipid phosphate phosphatase-related protein type 2	ENSG00000105520
BCAT2	branched chain amino-acid transaminase 2, mitochondrial	ENSG00000105552
PPP2R1A	protein phosphatase 2, regulatory subunit A, alpha	ENSG00000105568
CACNG7	calcium channel, voltage-dependent, gamma subunit 7	ENSG00000105605
ISYNA1	inositol-3-phosphate synthase 1	ENSG00000105655
USF2	upstream transcription factor 2, c-fos interacting	ENSG00000105698
FKBP8	FK506 binding protein 8, 38kDa	ENSG00000105701
GSK3A	glycogen synthase kinase 3 alpha	ENSG00000105723
ATP13A1	ATPase type 13A1	ENSG00000105726
SMG9	SMG9 nonsense mediated mRNA decay factor	ENSG00000105771
CDK6	cyclin-dependent kinase 6	ENSG00000105810
TFPI2	tissue factor pathway inhibitor 2	ENSG00000105825
NAMPT	nicotinamide phosphoribosyltransferase	ENSG00000105835
ZC3HAV1	zinc finger CCCH-type, antiviral 1	ENSG00000105939
OGDH	oxoglutarate (alpha-ketoglutarate) dehydrogenase (lipoamide)	ENSG00000105953
CAV2	caveolin 2	ENSG00000105971
HOXA5	homeobox A5	ENSG00000106004
IQCE	IQ motif containing E	ENSG00000106012
CPED1	cadherin-like and PC-esterase domain containing 1	ENSG00000106034
COBL	cordon-bleu WH2 repeat protein	ENSG00000106078
STX1A	syntaxin 1A (brain)	ENSG00000106089
CASP2	caspase 2, apoptosis-related cysteine peptidase	ENSG00000106144
CHCHD2	coiled-coil-helix-coiled-coil-helix domain containing 2	ENSG00000106153
HSPB1	heat shock 27kDa protein 1	ENSG00000106211
BUD31	BUD31 homolog (S. cerevisiae)	ENSG00000106245
TAF6	TAF6 RNA polymerase II, TATA box binding protein (TBP)-associated factor, 80kDa	ENSG00000106290
MOSPD3	motile sperm domain containing 3	ENSG00000106330
RBM28	RNA binding motif protein 28	ENSG00000106344
C1GALT1	core 1 synthase, glycoprotein-N-acetylgalactosamine 3-beta-galactosyltransferase, 1	ENSG00000106392
PLOD3	procollagen-lysine, 2-oxoglutarate 5-dioxygenase 3	ENSG00000106397
ZNHIT1	zinc finger, HIT-type containing 1	ENSG00000106400
AGR2	anterior gradient 2	ENSG00000106541
GLI3	GLI family zinc finger 3	ENSG00000106571
MRPL32	mitochondrial ribosomal protein L32	ENSG00000106591
TMEM248	transmembrane protein 248	ENSG00000106609
RHEB	Ras homolog enriched in brain	ENSG00000106615
POLD2	polymerase (DNA directed), delta 2, accessory subunit	ENSG00000106628
CLIP2	CAP-GLY domain containing linker protein 2	ENSG00000106665
LIMK1	LIM domain kinase 1	ENSG00000106683
TRIM14	tripartite motif containing 14	ENSG00000106785
AKNA	AT-hook transcription factor	ENSG00000106948
DNM1	dynamin 1	ENSG00000106976
PLGRKT	plasminogen receptor, C-terminal lysine transmembrane protein	ENSG00000107020
TBC1D13	TBC1 domain family, member 13	ENSG00000107021
NCS1	neuronal calcium sensor 1	ENSG00000107130
RGP1	RGP1 retrograde golgi transport homolog (S. cerevisiae)	ENSG00000107185
RAPGEF1	Rap guanine nucleotide exchange factor (GEF) 1	ENSG00000107263
ABCA2	ATP-binding cassette, sub-family A (ABC1), member 2	ENSG00000107331
PDLIM1	PDZ and LIM domain 1	ENSG00000107438
GATA3	GATA binding protein 3	ENSG00000107485
DDX50	DEAD (Asp-Glu-Ala-Asp) box polypeptide 50	ENSG00000107625
MAPK8	mitogen-activated protein kinase 8	ENSG00000107643
LIPA	lipase A, lysosomal acid, cholesterol esterase	ENSG00000107798
LZTS2	leucine zipper, putative tumor suppressor 2	ENSG00000107816
FBXW4	F-box and WD repeat domain containing 4	ENSG00000107829
GBF1	golgi brefeldin A resistant guanine nucleotide exchange factor 1	ENSG00000107862
ANKRD26	ankyrin repeat domain 26	ENSG00000107890
GLRX3	glutaredoxin 3	ENSG00000108010
CCDC6	coiled-coil domain containing 6	ENSG00000108091
RPL28	ribosomal protein L28	ENSG00000108107
ZMIZ1	zinc finger, MIZ-type containing 1	ENSG00000108175
GIT1	G protein-coupled receptor kinase interacting ArfGAP 1	ENSG00000108262
MLLT6	myeloid/lymphoid or mixed-lineage leukemia (trithorax homolog, Drosophila)	ENSG00000108292
PSMB3	proteasome (prosome, macropain) subunit, beta type, 3	ENSG00000108294
CASC3	cancer susceptibility candidate 3	ENSG00000108349
RNF43	ring finger protein 43	ENSG00000108375
MTMR4	myotubularin related protein 4	ENSG00000108389
CAMTA2	calmodulin binding transcription activator 2	ENSG00000108509
RNF167	ring finger protein 167	ENSG00000108523
NUP88	nucleoporin 88kDa	ENSG00000108559
ALDH3A1	aldehyde dehydrogenase 3 family, member A1	ENSG00000108602
DDX5	DEAD (Asp-Glu-Ala-Asp) box helicase 5	ENSG00000108654
PSMD11	proteasome (prosome, macropain) 26S subunit, non-ATPase, 11	ENSG00000108671
LGALS3BP	lectin, galactoside-binding, soluble, 3 binding protein	ENSG00000108679
CCL2	chemokine (C-C motif) ligand 2	ENSG00000108691
HNF1B	HNF1 homeobox B	ENSG00000108753
MLX	MLX, MAX dimerization protein	ENSG00000108788
CNTNAP1	contactin associated protein 1	ENSG00000108797
EZH1	enhancer of zeste homolog 1 (Drosophila)	ENSG00000108799
PPP1R9B	protein phosphatase 1, regulatory subunit 9B	ENSG00000108819
VAT1	vesicle amine transport 1	ENSG00000108828
HDAC5	histone deacetylase 5	ENSG00000108840
LUC7L3	LUC7-like 3 (S. cerevisiae)	ENSG00000108848
MPP2	membrane protein, palmitoylated 2 (MAGUK p55 subfamily member 2)	ENSG00000108852
EFTUD2	elongation factor Tu GTP binding domain containing 2	ENSG00000108883
YWHAE	tyrosine 3-monooxygenase/tryptophan 5-monooxygenase activation protein, epsilon	ENSG00000108953
WSB1	WD repeat and SOCS box containing 1	ENSG00000109046
SLC9A3R1	solute carrier family 9, subfamily A (NHE3, cation proton antiporter 3), member 3 regulator 1	ENSG00000109062
TMEM104	transmembrane protein 104	ENSG00000109066
VTN	vitronectin	ENSG00000109072
CDR2L	cerebellar degeneration-related protein 2-like	ENSG00000109089
SUPT6H	suppressor of Ty 6 homolog (S. cerevisiae)	ENSG00000109111
PHF12	PHD finger protein 12	ENSG00000109118
TMEM33	transmembrane protein 33	ENSG00000109133
OCIAD1	OCIA domain containing 1	ENSG00000109180
UBE2D3	ubiquitin-conjugating enzyme E2D 3	ENSG00000109332
ZNF330	zinc finger protein 330	ENSG00000109445
WFS1	Wolfram syndrome 1 (wolframin)	ENSG00000109501
FRG1	FSHD region gene 1	ENSG00000109536
MFSD10	major facilitator superfamily domain containing 10	ENSG00000109736
BST1	bone marrow stromal cell antigen 1	ENSG00000109743
KLHL5	kelch-like family member 5	ENSG00000109790
ZNF259	zinc finger protein 259	ENSG00000109917
DTX4	deltex homolog 4 (Drosophila)	ENSG00000110042
ATG2A	autophagy related 2A	ENSG00000110046
EHD1	EH-domain containing 1	ENSG00000110047
OSBP	oxysterol binding protein	ENSG00000110048
UNC93B1	unc-93 homolog B1 (C. elegans)	ENSG00000110057
TMEM109	transmembrane protein 109	ENSG00000110108
BIRC2	baculoviral IAP repeat containing 2	ENSG00000110330
PVRL1	poliovirus receptor-related 1 (herpesvirus entry mediator C)	ENSG00000110400
HIPK3	homeodomain interacting protein kinase 3	ENSG00000110422
MADD	MAP-kinase activating death domain	ENSG00000110514
CD81	CD81 molecule	ENSG00000110651
PITPNM1	phosphatidylinositol transfer protein, membrane-associated 1	ENSG00000110697
RPS13	ribosomal protein S13	ENSG00000110700
EXPH5	exophilin 5	ENSG00000110723
CAPRIN2	caprin family member 2	ENSG00000110888
MLEC	malectin	ENSG00000110917
MVK	mevalonate kinase	ENSG00000110921
TENC1	tensin like C1 domain containing phosphatase (tensin 2)	ENSG00000111077
FOXM1	forkhead box M1	ENSG00000111206
LTBR	lymphotoxin beta receptor (TNFR superfamily, member 3)	ENSG00000111321
OAS3	2,-5,-oligoadenylate synthetase 3, 100kDa	ENSG00000111331
EIF2B1	eukaryotic translation initiation factor 2B, subunit 1 alpha, 26kDa	ENSG00000111361
DDX55	DEAD (Asp-Glu-Ala-Asp) box polypeptide 55	ENSG00000111364
RAB5B	RAB5B, member RAS oncogene family	ENSG00000111540
GAPDH	glyceraldehyde-3-phosphate dehydrogenase	ENSG00000111640
CHD4	chromodomain helicase DNA binding protein 4	ENSG00000111642
USP5	ubiquitin specific peptidase 5 (isopeptidase T)	ENSG00000111667
ATN1	atrophin 1	ENSG00000111676
C12orf57	chromosome 12 open reading frame 57	ENSG00000111678
COX6A1	cytochrome c oxidase subunit VIa polypeptide 1	ENSG00000111775
RWDD1	RWD domain containing 1	ENSG00000111832
TMEM14C	transmembrane protein 14C	ENSG00000111843
HDDC2	HD domain containing 2	ENSG00000111906
NCOA7	nuclear receptor coactivator 7	ENSG00000111912
FBXO5	F-box protein 5	ENSG00000112029
SRSF3	serine/arginine-rich splicing factor 3	ENSG00000112081
MDGA1	MAM domain containing glycosylphosphatidylinositol anchor 1	ENSG00000112139
RBM24	RNA binding motif protein 24	ENSG00000112183
E2F3	E2F transcription factor 3	ENSG00000112242
WASF1	WAS protein family, member 1	ENSG00000112290
RPS12	ribosomal protein S12	ENSG00000112306
EYA4	eyes absent homolog 4 (Drosophila)	ENSG00000112319
SNX3	sorting nexin 3	ENSG00000112335
FIG4	FIG4 homolog, SAC1 lipid phosphatase domain containing (S. cerevisiae)	ENSG00000112367
CUTA	cutA divalent cation tolerance homolog (E. coli)	ENSG00000112514
QKI	QKI, KH domain containing, RNA binding	ENSG00000112531
PPP2R5D	protein phosphatase 2, regulatory subunit B,, delta	ENSG00000112640
TMEM30A	transmembrane protein 30A	ENSG00000112697
VEGFA	vascular endothelial growth factor A	ENSG00000112715
SLC29A1	solute carrier family 29 (equilibrative nucleoside transporter), member 1	ENSG00000112759
BTN2A1	butyrophilin, subfamily 2, member A1	ENSG00000112763
PRSS16	protease, serine, 16 (thymus)	ENSG00000112812
TBX18	T-box 18	ENSG00000112837
ERBB2IP	erbb2 interacting protein	ENSG00000112851
NUDT12	nudix (nucleoside diphosphate linked moiety X)-type motif 12	ENSG00000112874
DAP	death-associated protein	ENSG00000112977
HSPA9	heat shock 70kDa protein 9 (mortalin)	ENSG00000113013
PFDN1	prefoldin subunit 1	ENSG00000113068
HMGCR	3-hydroxy-3-methylglutaryl-CoA reductase	ENSG00000113161
HAVCR1	hepatitis A virus cellular receptor 1	ENSG00000113249
TTC1	tetratricopeptide repeat domain 1	ENSG00000113312
POLR3G	polymerase (RNA) III (DNA directed) polypeptide G (32kD)	ENSG00000113356
DROSHA	drosha, ribonuclease type III	ENSG00000113360
SUB1	SUB1 homolog (S. cerevisiae)	ENSG00000113387
BRIX1	BRX1, biogenesis of ribosomes, homolog (S. cerevisiae)	ENSG00000113460
SKP1	S-phase kinase-associated protein 1	ENSG00000113558
PPP2CA	protein phosphatase 2, catalytic subunit, alpha isozyme	ENSG00000113575
NR3C1	nuclear receptor subfamily 3, group C, member 1 (glucocorticoid receptor)	ENSG00000113580
C5orf15	chromosome 5 open reading frame 15	ENSG00000113583
DPYSL3	dihydropyrimidinase-like 3	ENSG00000113657
HMGXB3	HMG box domain containing 3	ENSG00000113716
ERGIC1	endoplasmic reticulum-golgi intermediate compartment (ERGIC) 1	ENSG00000113719
STC2	stanniocalcin 2	ENSG00000113739
CPEB4	cytoplasmic polyadenylation element binding protein 4	ENSG00000113742
NPHP3	nephronophthisis 3 (adolescent)	ENSG00000113971
SLC25A36	solute carrier family 25 (pyrimidine nucleotide carrier ), member 36	ENSG00000114120
RNF7	ring finger protein 7	ENSG00000114125
GNAI2	guanine nucleotide binding protein (G protein), alpha inhibiting activity polypeptide 2	ENSG00000114353
HYAL1	hyaluronoglucosaminidase 1	ENSG00000114378
RPL24	ribosomal protein L24	ENSG00000114391
SCAP	SREBF chaperone	ENSG00000114650
MRPL3	mitochondrial ribosomal protein L3	ENSG00000114686
ABHD14B	abhydrolase domain containing 14B	ENSG00000114779
PLCH1	phospholipase C, eta 1	ENSG00000114805
SSR3	signal sequence receptor, gamma (translocon-associated protein gamma)	ENSG00000114850
ZBTB47	zinc finger and BTB domain containing 47	ENSG00000114853
EIF4G1	eukaryotic translation initiation factor 4 gamma, 1	ENSG00000114867
EEF1B2	eukaryotic translation elongation factor 1 beta 2	ENSG00000114942
MOB1A	MOB kinase activator 1A	ENSG00000114978
KANSL3	KAT8 regulatory NSL complex subunit 3	ENSG00000114982
ACTR3	ARP3 actin-related protein 3 homolog (yeast)	ENSG00000115091
STEAP3	STEAP family member 3, metalloreductase	ENSG00000115107
STAM2	signal transducing adaptor molecule (SH3 domain and ITAM motif) 2	ENSG00000115145
GTF3C2	general transcription factor IIIC, polypeptide 2, beta 110kDa	ENSG00000115207
PSMD14	proteasome (prosome, macropain) 26S subunit, non-ATPase, 14	ENSG00000115233
SPTBN1	spectrin, beta, non-erythrocytic 1	ENSG00000115306
STAT1	signal transducer and activator of transcription 1, 91kDa	ENSG00000115415
CCT4	chaperonin containing TCP1, subunit 4 (delta)	ENSG00000115484
COQ10B	coenzyme Q10 homolog B (S. cerevisiae)	ENSG00000115520
SF3B1	splicing factor 3b, subunit 1, 155kDa	ENSG00000115524
ZNF142	zinc finger protein 142	ENSG00000115568
FHL2	four and a half LIM domains 2	ENSG00000115641
UXS1	UDP-glucuronate decarboxylase 1	ENSG00000115652
HDLBP	high density lipoprotein binding protein	ENSG00000115677
ID2	inhibitor of DNA binding 2, dominant negative helix-loop-helix protein	ENSG00000115738
ODC1	ornithine decarboxylase 1	ENSG00000115758
DLX2	distal-less homeobox 2	ENSG00000115844
SRSF7	serine/arginine-rich splicing factor 7	ENSG00000115875
SLC1A4	solute carrier family 1 (glutamate/neutral amino acid transporter), member 4	ENSG00000115902
SOS1	son of sevenless homolog 1 (Drosophila)	ENSG00000115904
WIPF1	WAS/WASL interacting protein family, member 1	ENSG00000115935
COX7A2L	cytochrome c oxidase subunit VIIa polypeptide 2 like	ENSG00000115944
PNO1	partner of NOB1 homolog (S. cerevisiae)	ENSG00000115946
RND3	Rho family GTPase 3	ENSG00000115963
TIA1	TIA1 cytotoxic granule-associated RNA binding protein	ENSG00000116001
EPAS1	endothelial PAS domain protein 1	ENSG00000116016
BCL9	B-cell CLL/lymphoma 9	ENSG00000116128
DHCR24	24-dehydrocholesterol reductase	ENSG00000116133
SCP2	sterol carrier protein 2	ENSG00000116171
FAM20B	family with sequence similarity 20, member B	ENSG00000116199
ATP5F1	ATP synthase, H+ transporting, mitochondrial Fo complex, subunit B1	ENSG00000116459
CAPZA1	capping protein (actin filament) muscle Z-line, alpha 1	ENSG00000116489
SCAMP3	secretory carrier membrane protein 3	ENSG00000116521
ARHGEF2	Rho/Rac guanine nucleotide exchange factor (GEF) 2	ENSG00000116584
MEF2D	myocyte enhancer factor 2D	ENSG00000116604
SRM	spermidine synthase	ENSG00000116649
KIAA2013	KIAA2013	ENSG00000116685
SMG7	SMG7 nonsense mediated mRNA decay factor	ENSG00000116698
SRSF11	serine/arginine-rich splicing factor 11	ENSG00000116754
NR5A2	nuclear receptor subfamily 5, group A, member 2	ENSG00000116833
MAP7D1	MAP7 domain containing 1	ENSG00000116871
MRPS15	mitochondrial ribosomal protein S15	ENSG00000116898
NID1	nidogen 1	ENSG00000116962
SDHB	succinate dehydrogenase complex, subunit B, iron sulfur (Ip)	ENSG00000117118
UAP1	UDP-N-acteylglucosamine pyrophosphorylase 1	ENSG00000117143
ECE1	endothelin converting enzyme 1	ENSG00000117298
ID3	inhibitor of DNA binding 3, dominant negative helix-loop-helix protein	ENSG00000117318
CD46	CD46 molecule, complement regulatory protein	ENSG00000117335
APH1A	APH1A gamma secretase subunit	ENSG00000117362
EBNA1BP2	EBNA1 binding protein 2	ENSG00000117395
B4GALT2	UDP-Gal:betaGlcNAc beta 1,4- galactosyltransferase, polypeptide 2	ENSG00000117411
PTCH2	patched 2	ENSG00000117425
BLZF1	basic leucine zipper nuclear factor 1	ENSG00000117475
CNN3	calponin 3, acidic	ENSG00000117519
PRRC2C	proline-rich coiled-coil 2C	ENSG00000117523
VAMP4	vesicle-associated membrane protein 4	ENSG00000117533
TNFSF4	tumor necrosis factor (ligand) superfamily, member 4	ENSG00000117586
NENF	neudesin neurotrophic factor	ENSG00000117691
ARID1A	AT rich interactive domain 1A (SWI-like)	ENSG00000117713
MUC5B	mucin 5B, oligomeric mucus/gel-forming	ENSG00000117983
CTSD	cathepsin D	ENSG00000117984
KMT2A	lysine (K)-specific methyltransferase 2A	ENSG00000118058
RPS25	ribosomal protein S25	ENSG00000118181
NRP2	neuropilin 2	ENSG00000118257
RAB32	RAB32, member RAS oncogene family	ENSG00000118508
VAMP8	vesicle-associated membrane protein 8	ENSG00000118640
MYL12B	myosin, light chain 12B, regulatory	ENSG00000118680
ARMC2	armadillo repeat containing 2	ENSG00000118690
ABCG2	ATP-binding cassette, sub-family G (WHITE), member 2	ENSG00000118777
CCNI	cyclin I	ENSG00000118816
FAM86A	family with sequence similarity 86, member A	ENSG00000118894
UBN1	ubinuclein 1	ENSG00000118900
HS1BP3	HCLS1 binding protein 3	ENSG00000118960
ELL2	elongation factor, RNA polymerase II, 2	ENSG00000118985
UBE2B	ubiquitin-conjugating enzyme E2B	ENSG00000119048
CCDC92	coiled-coil domain containing 92	ENSG00000119242
NEK6	NIMA-related kinase 6	ENSG00000119408
DENND1A	DENN/MADD domain containing 1A	ENSG00000119522
ZBTB45	zinc finger and BTB domain containing 45	ENSG00000119574
YLPM1	YLP motif containing 1	ENSG00000119596
TTLL5	tubulin tyrosine ligase-like family, member 5	ENSG00000119685
TMEM214	transmembrane protein 214	ENSG00000119777
OGFRL1	opioid growth factor receptor-like 1	ENSG00000119900
TCTN3	tectonic family member 3	ENSG00000119977
AVPI1	arginine vasopressin-induced 1	ENSG00000119986
HOXB8	homeobox B8	ENSG00000120068
KANSL1	KAT8 regulatory NSL complex subunit 1	ENSG00000120071
HOXB5	homeobox B5	ENSG00000120075
CAAP1	caspase activity and apoptosis inhibitor 1	ENSG00000120159
INSL4	insulin-like 4 (placenta)	ENSG00000120211
MRPS14	mitochondrial ribosomal protein S14	ENSG00000120333
PDZD11	PDZ domain containing 11	ENSG00000120509
KIAA1217	KIAA1217	ENSG00000120549
PROSER1	proline and serine rich 1	ENSG00000120685
EXOSC8	exosome component 8	ENSG00000120699
KDM3B	lysine (K)-specific demethylase 3B	ENSG00000120733
SERP1	stress-associated endoplasmic reticulum protein 1	ENSG00000120742
UTP20	UTP20, small subunit (SSU) processome component, homolog (yeast)	ENSG00000120800
ARL1	ADP-ribosylation factor-like 1	ENSG00000120805
SOCS2	suppressor of cytokine signaling 2	ENSG00000120833
CLU	clusterin	ENSG00000120885
SORBS3	sorbin and SH3 domain containing 3	ENSG00000120896
LYPLA1	lysophospholipase I	ENSG00000120992
DESI2	desumoylating isopeptidase 2	ENSG00000121644
CAT	catalase	ENSG00000121691
BAI2	brain-specific angiogenesis inhibitor 2	ENSG00000121753
TMEM39B	transmembrane protein 39B	ENSG00000121775
RPL21	ribosomal protein L21	ENSG00000122026
MTIF3	mitochondrial translational initiation factor 3	ENSG00000122033
GTF3A	general transcription factor IIIA	ENSG00000122034
COPA	coatomer protein complex, subunit alpha	ENSG00000122218
ANXA11	annexin A11	ENSG00000122359
FAM35A	family with sequence similarity 35, member A	ENSG00000122376
RPL5	ribosomal protein L5	ENSG00000122406
TRMT13	tRNA methyltransferase 13 homolog (S. cerevisiae)	ENSG00000122435
ZMIZ2	zinc finger, MIZ-type containing 2	ENSG00000122515
EEPD1	endonuclease/exonuclease/phosphatase family domain containing 1	ENSG00000122547
CLTA	clathrin, light chain A	ENSG00000122705
KIAA1549	KIAA1549	ENSG00000122778
CALD1	caldesmon 1	ENSG00000122786
PLAU	plasminogen activator, urokinase	ENSG00000122861
SRGN	serglycin	ENSG00000122862
ECD	ecdysoneless homolog (Drosophila)	ENSG00000122882
CIT	citron (rho-interacting, serine/threonine kinase 21)	ENSG00000122966
RNF11	ring finger protein 11	ENSG00000123091
ACOT9	acyl-CoA thioesterase 9	ENSG00000123130
PRDX4	peroxiredoxin 4	ENSG00000123131
DDX39A	DEAD (Asp-Glu-Ala-Asp) box polypeptide 39A	ENSG00000123136
SPRYD7	SPRY domain containing 7	ENSG00000123178
EBPL	emopamil binding protein-like	ENSG00000123179
ZC3H13	zinc finger CCCH-type containing 13	ENSG00000123200
ATF1	activating transcription factor 1	ENSG00000123268
PFDN5	prefoldin subunit 5	ENSG00000123349
SPATS2	spermatogenesis associated, serine-rich 2	ENSG00000123352
CDK2	cyclin-dependent kinase 2	ENSG00000123374
LRP1	low density lipoprotein receptor-related protein 1	ENSG00000123384
IKZF4	IKAROS family zinc finger 4 (Eos)	ENSG00000123411
METTL21B	methyltransferase like 21B	ENSG00000123427
HJURP	Holliday junction recognition protein	ENSG00000123485
AMD1	adenosylmethionine decarboxylase 1	ENSG00000123505
CKS2	CDC28 protein kinase regulatory subunit 2	ENSG00000123975
CHPF	chondroitin polymerizing factor	ENSG00000123989
OBSL1	obscurin-like 1	ENSG00000124006
PIGT	phosphatidylinositol glycan anchor biosynthesis, class T	ENSG00000124155
ATP5E	ATP synthase, H+ transporting, mitochondrial F1 complex, epsilon subunit	ENSG00000124172
TOX2	TOX high mobility group box family member 2	ENSG00000124191
ZNFX1	zinc finger, NFX1-type containing 1	ENSG00000124201
STAU1	staufen double-stranded RNA binding protein 1	ENSG00000124214
FASTKD3	FAST kinase domains 3	ENSG00000124279
IQSEC2	IQ motif and Sec7 domain 2	ENSG00000124313
USP22	ubiquitin specific peptidase 22	ENSG00000124422
PEX6	peroxisomal biogenesis factor 6	ENSG00000124587
RPS10	ribosomal protein S10	ENSG00000124614
CDKN1A	cyclin-dependent kinase inhibitor 1A (p21, Cip1)	ENSG00000124762
RREB1	ras responsive element binding protein 1	ENSG00000124782
RIOK1	RIO kinase 1	ENSG00000124784
GOT2	glutamic-oxaloacetic transaminase 2, mitochondrial	ENSG00000125166
IRF1	interferon regulatory factor 1	ENSG00000125347
SEPT6	septin 6	ENSG00000125354
BMP4	bone morphogenetic protein 4	ENSG00000125378
FAM193A	family with sequence similarity 193, member A	ENSG00000125386
SLC25A35	solute carrier family 25, member 35	ENSG00000125434
MRPS7	mitochondrial ribosomal protein S7	ENSG00000125445
GGA3	golgi-associated, gamma adaptin ear containing, ARF binding protein 3	ENSG00000125447
ARMC7	armadillo repeat containing 7	ENSG00000125449
MBOAT7	membrane bound O-acyltransferase domain containing 7	ENSG00000125505
SLC2A4RG	SLC2A4 regulator	ENSG00000125520
PPDPF	pancreatic progenitor cell differentiation and proliferation factor	ENSG00000125534
SLC25A23	solute carrier family 25 (mitochondrial carrier	ENSG00000125648
SH2D3A	SH2 domain containing 3A	ENSG00000125731
OPA3	optic atrophy 3 (autosomal recessive, with chorea and spastic paraplegia)	ENSG00000125741
SYMPK	symplekin	ENSG00000125755
FOXA2	forkhead box A2	ENSG00000125798
PSMF1	proteasome (prosome, macropain) inhibitor subunit 1 (PI31)	ENSG00000125818
STK35	serine/threonine kinase 35	ENSG00000125834
SNRPB	small nuclear ribonucleoprotein polypeptides B and B1	ENSG00000125835
RRBP1	ribosome binding protein 1	ENSG00000125844
NCLN	nicalin	ENSG00000125912
MMP24	matrix metallopeptidase 24 (membrane-inserted)	ENSG00000125966
ID1	inhibitor of DNA binding 1, dominant negative helix-loop-helix protein	ENSG00000125968
DYNLRB1	dynein, light chain, roadblock-type 1	ENSG00000125971
CEP250	centrosomal protein 250kDa	ENSG00000126001
PLAGL2	pleiomorphic adenoma gene-like 2	ENSG00000126003
PCID2	PCI domain containing 2	ENSG00000126226
LRFN3	leucine rich repeat and fibronectin type III domain containing 3	ENSG00000126243
CAPNS1	calpain, small subunit 1	ENSG00000126247
UBA2	ubiquitin-like modifier activating enzyme 2	ENSG00000126261
THRA	thyroid hormone receptor, alpha	ENSG00000126351
SCAF1	SR-related CTD-associated factor 1	ENSG00000126461
PRR12	proline rich 12	ENSG00000126464
AHDC1	AT hook, DNA binding motif, containing 1	ENSG00000126705
ZNF384	zinc finger protein 384	ENSG00000126746
PCNXL4	pecanex-like 4 (Drosophila)	ENSG00000126773
RHOT1	ras homolog family member T1	ENSG00000126858
NUP214	nucleoporin 214kDa	ENSG00000126883
MAP2K2	mitogen-activated protein kinase kinase 2	ENSG00000126934
CPSF3L	cleavage and polyadenylation specific factor 3-like	ENSG00000127054
RAB3IP	RAB3A interacting protein	ENSG00000127328
FGFRL1	fibroblast growth factor receptor-like 1	ENSG00000127418
TMEM175	transmembrane protein 175	ENSG00000127419
SLC35E1	solute carrier family 35, member E1	ENSG00000127526
SYNGR3	synaptogyrin 3	ENSG00000127561
PKMYT1	protein kinase, membrane associated tyrosine/threonine 1	ENSG00000127564
KDM4B	lysine (K)-specific demethylase 4B	ENSG00000127663
TUBA4A	tubulin, alpha 4a	ENSG00000127824
PNKD	paroxysmal nonkinesigenic dyskinesia	ENSG00000127838
HIP1	huntingtin interacting protein 1	ENSG00000127946
MTERF	mitochondrial transcription termination factor	ENSG00000127989
LRFN1	leucine rich repeat and fibronectin type III domain containing 1	ENSG00000128011
ADM2	adrenomedullin 2	ENSG00000128165
GAL3ST1	galactose-3-O-sulfotransferase 1	ENSG00000128242
GNAZ	guanine nucleotide binding protein (G protein), alpha z polypeptide	ENSG00000128266
DNAJB9	DnaJ (Hsp40) homolog, subfamily B, member 9	ENSG00000128590
CHN1	chimerin 1	ENSG00000128656
HERC2	HECT and RLD domain containing E3 ubiquitin protein ligase 2	ENSG00000128731
MYO5C	myosin VC	ENSG00000128833
NARG2	NMDA receptor regulated 2	ENSG00000128915
CHAC1	ChaC, cation transport regulator homolog 1 (E. coli)	ENSG00000128965
CLN6	ceroid-lipofuscinosis, neuronal 6, late infantile, variant	ENSG00000128973
SPCS3	signal peptidase complex subunit 3 homolog (S. cerevisiae)	ENSG00000129128
PLD2	phospholipase D2	ENSG00000129219
SLC44A2	solute carrier family 44 (choline transporter), member 2	ENSG00000129353
MTUS1	microtubule associated tumor suppressor 1	ENSG00000129422
SNX6	sorting nexin 6	ENSG00000129515
NEDD8	neural precursor cell expressed, developmentally down-regulated 8	ENSG00000129559
EPB41L4A	erythrocyte membrane protein band 4.1 like 4A	ENSG00000129595
REEP5	receptor accessory protein 5	ENSG00000129625
RHBDF2	rhomboid 5 homolog 2 (Drosophila)	ENSG00000129667
TMEM8A	transmembrane protein 8A	ENSG00000129925
GAMT	guanidinoacetate N-methyltransferase	ENSG00000130005
SAT1	spermidine/spermine N1-acetyltransferase 1	ENSG00000130066
SH3BP4	SH3-domain binding protein 4	ENSG00000130147
PRKCSH	protein kinase C substrate 80K-H	ENSG00000130175
THEM6	thioesterase superfamily member 6	ENSG00000130193
PVRL2	poliovirus receptor-related 2 (herpesvirus entry mediator B)	ENSG00000130202
XPO7	exportin 7	ENSG00000130227
RPL36	ribosomal protein L36	ENSG00000130255
COLGALT1	collagen beta(1-O)galactosyltransferase 1	ENSG00000130309
PGLS	6-phosphogluconolactonase	ENSG00000130313
TULP4	tubby like protein 4	ENSG00000130338
MLLT1	myeloid/lymphoid or mixed-lineage leukemia (trithorax homolog, Drosophila)	ENSG00000130382
ACTN4	actinin, alpha 4	ENSG00000130402
ZSWIM6	zinc finger, SWIM-type containing 6	ENSG00000130449
FCHO1	FCH domain only 1	ENSG00000130475
KIAA1683	KIAA1683	ENSG00000130518
JUND	jun D proto-oncogene	ENSG00000130522
COL5A1	collagen, type V, alpha 1	ENSG00000130635
ZNF337	zinc finger protein 337	ENSG00000130684
TAF4	TAF4 RNA polymerase II, TATA box binding protein (TBP)-associated factor, 135kDa	ENSG00000130699
LAMA5	laminin, alpha 5	ENSG00000130702
PRRC2B	proline-rich coiled-coil 2B	ENSG00000130723
TRIM28	tripartite motif containing 28	ENSG00000130726
ZC3H4	zinc finger CCCH-type containing 4	ENSG00000130749
SESN2	sestrin 2	ENSG00000130766
SLC6A8	solute carrier family 6 (neurotransmitter transporter), member 8	ENSG00000130821
LRP3	low density lipoprotein receptor-related protein 3	ENSG00000130881
UBE4B	ubiquitination factor E4B	ENSG00000130939
UBA1	ubiquitin-like modifier activating enzyme 1	ENSG00000130985
ATP6V1E1	ATPase, H+ transporting, lysosomal 31kDa, V1 subunit E1	ENSG00000131100
COX4I1	cytochrome c oxidase subunit IV isoform 1	ENSG00000131143
GINS2	GINS complex subunit 2 (Psf2 homolog)	ENSG00000131153
COX7B	cytochrome c oxidase subunit VIIb	ENSG00000131174
CAP1	CAP, adenylate cyclase-associated protein 1 (yeast)	ENSG00000131236
RAB11FIP4	RAB11 family interacting protein 4 (class II)	ENSG00000131242
MRPS25	mitochondrial ribosomal protein S25	ENSG00000131368
TBC1D5	TBC1 domain family, member 5	ENSG00000131374
RPL27	ribosomal protein L27	ENSG00000131469
DIAPH1	diaphanous-related formin 1	ENSG00000131504
NDFIP1	Nedd4 family interacting protein 1	ENSG00000131507
TRAF7	TNF receptor-associated factor 7, E3 ubiquitin protein ligase	ENSG00000131653
TNS4	tensin 4	ENSG00000131746
RARA	retinoic acid receptor, alpha	ENSG00000131759
CHD1L	chromodomain helicase DNA binding protein 1-like	ENSG00000131778
PIAS3	protein inhibitor of activated STAT, 3	ENSG00000131788
LLGL1	lethal giant larvae homolog 1 (Drosophila)	ENSG00000131899
LGALS3	lectin, galactoside-binding, soluble, 3	ENSG00000131981
RFX1	regulatory factor X, 1 (influences HLA class II expression)	ENSG00000132005
DCAF15	DDB1 and CUL4 associated factor 15	ENSG00000132017
ACACA	acetyl-CoA carboxylase alpha	ENSG00000132142
NUP210	nucleoporin 210kDa	ENSG00000132182
PTCD3	pentatricopeptide repeat domain 3	ENSG00000132300
MRPL35	mitochondrial ribosomal protein L35	ENSG00000132313
RAN	RAN, member RAS oncogene family	ENSG00000132341
CLUH	clustered mitochondria (cluA/CLU1) homolog	ENSG00000132361
MYBBP1A	MYB binding protein (P160) 1a	ENSG00000132382
EEFSEC	eukaryotic elongation factor, selenocysteine-tRNA-specific	ENSG00000132394
GRSF1	G-rich RNA sequence binding factor 1	ENSG00000132463
ANKRD17	ankyrin repeat domain 17	ENSG00000132466
WBP2	WW domain binding protein 2	ENSG00000132471
H3F3B	H3 histone, family 3B (H3.3B)	ENSG00000132475
TRIM47	tripartite motif containing 47	ENSG00000132481
ZRANB2	zinc finger, RAN-binding domain containing 2	ENSG00000132485
REEP2	receptor accessory protein 2	ENSG00000132563
FLOT2	flotillin 2	ENSG00000132589
MTSS1L	metastasis suppressor 1-like	ENSG00000132613
PCNA	proliferating cell nuclear antigen	ENSG00000132646
NXT1	NTF2-like export factor 1	ENSG00000132661
DAP3	death associated protein 3	ENSG00000132676
ARHGEF11	Rho guanine nucleotide exchange factor (GEF) 11	ENSG00000132694
ZBED3	zinc finger, BED-type containing 3	ENSG00000132846
INADL	InaD-like (Drosophila)	ENSG00000132849
USPL1	ubiquitin specific peptidase like 1	ENSG00000132952
MYH10	myosin, heavy chain 10, non-muscle	ENSG00000133026
PEMT	phosphatidylethanolamine N-methyltransferase	ENSG00000133027
MPRIP	myosin phosphatase Rho interacting protein	ENSG00000133030
TMCC2	transmembrane and coiled-coil domain family 2	ENSG00000133069
POSTN	periostin, osteoblast specific factor	ENSG00000133110
TPT1	tumor protein, translationally-controlled 1	ENSG00000133112
SRRM1	serine/arginine repetitive matrix 1	ENSG00000133226
BTBD2	BTB (POZ) domain containing 2	ENSG00000133243
ZNF414	zinc finger protein 414	ENSG00000133250
RTN3	reticulon 3	ENSG00000133318
FOPNL	FGFR1OP N-terminal like	ENSG00000133393
MKRN1	makorin ring finger protein 1	ENSG00000133606
SWAP70	SWAP switching B-cell complex 70kDa subunit	ENSG00000133789
ZFC3H1	zinc finger, C3H1-type containing	ENSG00000133858
RNF122	ring finger protein 122	ENSG00000133874
DPF2	D4, zinc and double PHD fingers family 2	ENSG00000133884
MEN1	multiple endocrine neoplasia I	ENSG00000133895
C14orf1	chromosome 14 open reading frame 1	ENSG00000133935
TTC9	tetratricopeptide repeat domain 9	ENSG00000133985
EIF2S1	eukaryotic translation initiation factor 2, subunit 1 alpha, 35kDa	ENSG00000134001
LOXL2	lysyl oxidase-like 2	ENSG00000134013
CTIF	CBP80/20-dependent translation initiation factor	ENSG00000134030
CCNB1	cyclin B1	ENSG00000134057
MEIS2	Meis homeobox 2	ENSG00000134138
KATNBL1	katanin p80 subunit B-like 1	ENSG00000134152
SORT1	sortilin 1	ENSG00000134243
LAMTOR5	late endosomal/lysosomal adaptor, MAPK and MTOR activator 5	ENSG00000134248
NOTCH2	notch 2	ENSG00000134250
PPHLN1	periphilin 1	ENSG00000134283
ARF3	ADP-ribosylation factor 3	ENSG00000134287
TMEM106C	transmembrane protein 106C	ENSG00000134291
IAH1	isoamyl acetate-hydrolyzing esterase 1 homolog (S. cerevisiae)	ENSG00000134330
IL6ST	interleukin 6 signal transducer (gp130, oncostatin M receptor)	ENSG00000134352
FST	follistatin	ENSG00000134363
RPS15A	ribosomal protein S15a	ENSG00000134419
EMP1	epithelial membrane protein 1	ENSG00000134531
FAM127A	family with sequence similarity 127, member A	ENSG00000134590
PUM1	pumilio RNA-binding family member 1	ENSG00000134644
YARS	tyrosyl-tRNA synthetase	ENSG00000134684
AGO4	argonaute RISC catalytic component 4	ENSG00000134698
BTF3L4	basic transcription factor 3-like 4	ENSG00000134717
DHX34	DEAH (Asp-Glu-Ala-His) box polypeptide 34	ENSG00000134815
FADS2	fatty acid desaturase 2	ENSG00000134824
COL4A2	collagen, type IV, alpha 2	ENSG00000134871
ARGLU1	arginine and glutamate rich 1	ENSG00000134884
STT3A	STT3A, subunit of the oligosaccharyltransferase complex (catalytic)	ENSG00000134910
ANXA1	annexin A1	ENSG00000135046
CCDC64	coiled-coil domain containing 64	ENSG00000135127
POM121C	POM121 transmembrane nucleoporin C	ENSG00000135213
RINT1	RAD50 interactor 1	ENSG00000135249
ANKRD6	ankyrin repeat domain 6	ENSG00000135299
NT5E	5,-nucleotidase, ecto (CD73)	ENSG00000135318
KRT121P	keratin 121 pseudogene	ENSG00000135477
KRT7	keratin 7	ENSG00000135480
CD164	CD164 molecule, sialomucin	ENSG00000135535
NHSL1	NHS-like 1	ENSG00000135540
RAB11FIP5	RAB11 family interacting protein 5 (class I)	ENSG00000135631
USP15	ubiquitin specific peptidase 15	ENSG00000135655
TAF5L	TAF5-like RNA polymerase II, p300/CBP-associated factor (PCAF)-associated factor, 65kDa	ENSG00000135801
LAMC1	laminin, gamma 1 (formerly LAMB2)	ENSG00000135862
SERPINE2	serpin peptidase inhibitor, clade E (nexin, plasminogen activator inhibitor type 1), member 2	ENSG00000135919
DNAJB2	DnaJ (Hsp40) homolog, subfamily B, member 2	ENSG00000135924
TMEM127	transmembrane protein 127	ENSG00000135956
APPL2	adaptor protein, phosphotyrosine interaction, PH domain and leucine zipper containing 2	ENSG00000136044
DRAM1	DNA-damage regulated autophagy modulator 1	ENSG00000136048
FLNB	filamin B, beta	ENSG00000136068
ITM2B	integral membrane protein 2B	ENSG00000136156
SPRY2	sprouty homolog 2 (Drosophila)	ENSG00000136158
TTYH3	tweety family member 3	ENSG00000136295
ZFHX2	zinc finger homeobox 2	ENSG00000136367
DCAF7	DDB1 and CUL4 associated factor 7	ENSG00000136485
KAT7	K(lysine) acetyltransferase 7	ENSG00000136504
MARCH7	membrane-associated ring finger (C3HC4) 7, E3 ubiquitin protein ligase	ENSG00000136536
TANK	TRAF family member-associated NFKB activator	ENSG00000136560
SMPD4	sphingomyelin phosphodiesterase 4, neutral membrane (neutral sphingomyelinase-3)	ENSG00000136699
SAP130	Sin3A-associated protein, 130kDa	ENSG00000136715
UGGT1	UDP-glucose glycoprotein glucosyltransferase 1	ENSG00000136731
DNAJC1	DnaJ (Hsp40) homolog, subfamily C, member 1	ENSG00000136770
TXN	thioredoxin	ENSG00000136810
ST6GALNAC4	ST6 (alpha-N-acetyl-neuraminyl-2,3-beta-galactosyl-1,3)-N-acetylgalactosaminide alpha-2,6-sialyltransferase 4	ENSG00000136840
DAB2IP	DAB2 interacting protein	ENSG00000136848
STXBP1	syntaxin binding protein 1	ENSG00000136854
BAAT	bile acid CoA: amino acid N-acyltransferase (glycine N-choloyltransferase)	ENSG00000136881
ATP6V1G1	ATPase, H+ transporting, lysosomal 13kDa, V1 subunit G1	ENSG00000136888
DPM2	dolichyl-phosphate mannosyltransferase polypeptide 2, regulatory subunit	ENSG00000136908
RABEPK	Rab9 effector protein with kelch motifs	ENSG00000136933
TMEM261	transmembrane protein 261	ENSG00000137038
UBAP2	ubiquitin associated protein 2	ENSG00000137073
TLN1	talin 1	ENSG00000137076
DCTN3	dynactin 3 (p22)	ENSG00000137100
TMEM8B	transmembrane protein 8B	ENSG00000137103
CNPY3	canopy FGF signaling regulator 3	ENSG00000137161
FOXP4	forkhead box P4	ENSG00000137166
PPIL1	peptidylprolyl isomerase (cyclophilin)-like 1	ENSG00000137168
KIF13A	kinesin family member 13A	ENSG00000137177
PIM1	pim-1 oncogene	ENSG00000137193
TFAP2A	transcription factor AP-2 alpha (activating enhancer binding protein 2 alpha)	ENSG00000137203
TMEM14B	transmembrane protein 14B	ENSG00000137210
TMEM63B	transmembrane protein 63B	ENSG00000137216
FOXF2	forkhead box F2	ENSG00000137273
UQCC2	ubiquinol-cytochrome c reductase complex assembly factor 2	ENSG00000137288
HMGA1	high mobility group AT-hook 1	ENSG00000137309
MDC1	mediator of DNA-damage checkpoint 1	ENSG00000137337
NRM	nurim (nuclear envelope membrane protein)	ENSG00000137404
TAF8	TAF8 RNA polymerase II, TATA box binding protein (TBP)-associated factor, 43kDa	ENSG00000137413
FCHSD2	FCH and double SH3 domains 2	ENSG00000137478
ARRB1	arrestin, beta 1	ENSG00000137486
NUMA1	nuclear mitotic apparatus protein 1	ENSG00000137497
RNF121	ring finger protein 121	ENSG00000137522
RDX	radixin	ENSG00000137710
MAP2K5	mitogen-activated protein kinase kinase 5	ENSG00000137764
CTDSPL2	CTD (carboxy-terminal domain, RNA polymerase II, polypeptide A) small phosphatase like 2	ENSG00000137770
KIF23	kinesin family member 23	ENSG00000137807
RSL24D1	ribosomal L24 domain containing 1	ENSG00000137876
GTF2B	general transcription factor IIB	ENSG00000137947
ARHGAP29	Rho GTPase activating protein 29	ENSG00000137962
EPT1	ethanolaminephosphotransferase 1 (CDP-ethanolamine-specific)	ENSG00000138018
SLC5A6	solute carrier family 5 (sodium/multivitamin and iodide cotransporter), member 6	ENSG00000138074
DTNB	dystrobrevin, beta	ENSG00000138101
ACTR1A	ARP1 actin-related protein 1 homolog A, centractin alpha (yeast)	ENSG00000138107
MYOF	myoferlin	ENSG00000138119
TACC2	transforming, acidic coiled-coil containing protein 2	ENSG00000138162
ANXA7	annexin A7	ENSG00000138279
NCOA4	nuclear receptor coactivator 4	ENSG00000138293
RPS24	ribosomal protein S24	ENSG00000138326
ASNSD1	asparagine synthetase domain containing 1	ENSG00000138381
SSB	Sjogren syndrome antigen B (autoantigen La)	ENSG00000138385
NAB1	NGFI-A binding protein 1 (EGR1 binding protein 1)	ENSG00000138386
FASTKD1	FAST kinase domains 1	ENSG00000138399
OLA1	Obg-like ATPase 1	ENSG00000138430
FAM117B	family with sequence similarity 117, member B	ENSG00000138439
WDR12	WD repeat domain 12	ENSG00000138442
PARP9	poly (ADP-ribose) polymerase family, member 9	ENSG00000138496
UBL7	ubiquitin-like 7 (bone marrow stromal cell-derived)	ENSG00000138629
ARHGAP24	Rho GTPase activating protein 24	ENSG00000138639
HERC6	HECT and RLD domain containing E3 ubiquitin protein ligase family member 6	ENSG00000138642
SEC31A	SEC31 homolog A (S. cerevisiae)	ENSG00000138674
FGF2	fibroblast growth factor 2 (basic)	ENSG00000138685
ANXA3	annexin A3	ENSG00000138772
GUCD1	guanylyl cyclase domain containing 1	ENSG00000138867
FAM60A	family with sequence similarity 60, member A	ENSG00000139146
ZCRB1	zinc finger CCHC-type and RNA binding motif 1	ENSG00000139168
PIANP	PILR alpha associated neural protein	ENSG00000139200
AMIGO2	adhesion molecule with Ig-like domain 2	ENSG00000139211
LRIG3	leucine-rich repeats and immunoglobulin-like domains 3	ENSG00000139263
GLIPR1	GLI pathogenesis-related 1	ENSG00000139278
DUSP6	dual specificity phosphatase 6	ENSG00000139318
GAS2L3	growth arrest-specific 2 like 3	ENSG00000139354
TDG	thymine-DNA glycosylase	ENSG00000139372
NUPL1	nucleoporin like 1	ENSG00000139496
MTMR6	myotubularin related protein 6	ENSG00000139505
SMARCC2	SWI/SNF related, matrix associated, actin dependent regulator of chromatin, subfamily c, member 2	ENSG00000139613
ESYT1	extended synaptotagmin-like protein 1	ENSG00000139641
TMBIM6	transmembrane BAX inhibitor motif containing 6	ENSG00000139644
ANKRD52	ankyrin repeat domain 52	ENSG00000139645
LPAR6	lysophosphatidic acid receptor 6	ENSG00000139679
SETD1B	SET domain containing 1B	ENSG00000139718
RHOF	ras homolog family member F (in filopodia)	ENSG00000139725
DCAF5	DDB1 and CUL4 associated factor 5	ENSG00000139990
FBLN5	fibulin 5	ENSG00000140092
WARS	tryptophanyl-tRNA synthetase	ENSG00000140105
SERF2	small EDRK-rich factor 2	ENSG00000140264
LYSMD2	LysM, putative peptidoglycan-binding, domain containing 2	ENSG00000140280
GCNT3	glucosaminyl (N-acetyl) transferase 3, mucin type	ENSG00000140297
BAHD1	bromo adjacent homology domain containing 1	ENSG00000140320
CDAN1	codanin 1	ENSG00000140326
TLE3	transducin-like enhancer of split 3 (E(sp1) homolog, Drosophila)	ENSG00000140332
UBE2Q2	ubiquitin-conjugating enzyme E2Q family member 2	ENSG00000140367
BCL2A1	BCL2-related protein A1	ENSG00000140379
WDR61	WD repeat domain 61	ENSG00000140395
TPM1	tropomyosin 1 (alpha)	ENSG00000140416
IGF1R	insulin-like growth factor 1 receptor	ENSG00000140443
PML	promyelocytic leukemia	ENSG00000140464
SCAMP2	secretory carrier membrane protein 2	ENSG00000140497
RHCG	Rh family, C glycoprotein	ENSG00000140519
ABHD2	abhydrolase domain containing 2	ENSG00000140526
NTRK3	neurotrophic tyrosine kinase, receptor, type 3	ENSG00000140538
FURIN	furin (paired basic amino acid cleaving enzyme)	ENSG00000140564
CRTC3	CREB regulated transcription coactivator 3	ENSG00000140577
SEC11A	SEC11 homolog A (S. cerevisiae)	ENSG00000140612
TGFB1I1	transforming growth factor beta 1 induced transcript 1	ENSG00000140682
ARMC5	armadillo repeat containing 5	ENSG00000140691
ARHGAP17	Rho GTPase activating protein 17	ENSG00000140750
ZFHX3	zinc finger homeobox 3	ENSG00000140836
CPNE2	copine II	ENSG00000140848
KATNB1	katanin p80 (WD repeat containing) subunit B 1	ENSG00000140854
ZCCHC14	zinc finger, CCHC domain containing 14	ENSG00000140948
OSGIN1	oxidative stress induced growth inhibitor 1	ENSG00000140961
GAS8	growth arrest-specific 8	ENSG00000141013
COPS3	COP9 signalosome subunit 3	ENSG00000141030
KSR1	kinase suppressor of ras 1	ENSG00000141068
MYO19	myosin XIX	ENSG00000141140
VPS53	vacuolar protein sorting 53 homolog (S. cerevisiae)	ENSG00000141252
G6PC3	glucose 6 phosphatase, catalytic, 3	ENSG00000141349
PTRH2	peptidyl-tRNA hydrolase 2	ENSG00000141378
RPRD1A	regulation of nuclear pre-mRNA domain containing 1A	ENSG00000141425
C18orf21	chromosome 18 open reading frame 21	ENSG00000141428
GATA6	GATA binding protein 6	ENSG00000141448
PELP1	proline, glutamate and leucine rich protein 1	ENSG00000141456
WRAP53	WD repeat containing, antisense to TP53	ENSG00000141499
MINK1	misshapen-like kinase 1	ENSG00000141503
TP53	tumor protein p53	ENSG00000141510
ARHGDIA	Rho GDP dissociation inhibitor (GDI) alpha	ENSG00000141522
ANAPC11	anaphase promoting complex subunit 11	ENSG00000141552
TBCD	tubulin folding cofactor D	ENSG00000141556
RPTOR	regulatory associated protein of MTOR, complex 1	ENSG00000141564
AZI1	5-azacytidine induced 1	ENSG00000141577
ZCCHC2	zinc finger, CCHC domain containing 2	ENSG00000141664
PMAIP1	phorbol-12-myristate-13-acetate-induced protein 1	ENSG00000141682
PIP4K2B	phosphatidylinositol-5-phosphate 4-kinase, type II, beta	ENSG00000141720
ERBB2	v-erb-b2 avian erythroblastic leukemia viral oncogene homolog 2	ENSG00000141736
GRB7	growth factor receptor-bound protein 7	ENSG00000141738
MIEN1	migration and invasion enhancer 1	ENSG00000141741
SAMD1	sterile alpha motif domain containing 1	ENSG00000141858
BRD4	bromodomain containing 4	ENSG00000141867
NFIC	nuclear factor I/C (CCAAT-binding transcription factor)	ENSG00000141905
DUS3L	dihydrouridine synthase 3-like (S. cerevisiae)	ENSG00000141994
DPP9	dipeptidyl-peptidase 9	ENSG00000142002
CCDC97	coiled-coil domain containing 97	ENSG00000142039
IFITM3	interferon induced transmembrane protein 3	ENSG00000142089
DOPEY2	dopey family member 2	ENSG00000142197
AKT1	v-akt murine thymoma viral oncogene homolog 1	ENSG00000142208
EMP3	epithelial membrane protein 3	ENSG00000142227
RNPEPL1	arginyl aminopeptidase (aminopeptidase B)-like 1	ENSG00000142327
CARM1	coactivator-associated arginine methyltransferase 1	ENSG00000142453
RPS11	ribosomal protein S11	ENSG00000142534
RPL13A	ribosomal protein L13a	ENSG00000142541
RERE	arginine-glutamic acid dipeptide (RE) repeats	ENSG00000142599
SH3BGRL3	SH3 domain binding glutamic acid-rich protein like 3	ENSG00000142669
RPL11	ribosomal protein L11	ENSG00000142676
MAP3K6	mitogen-activated protein kinase kinase kinase 6	ENSG00000142733
WDTC1	WD and tetratricopeptide repeats 1	ENSG00000142784
HSPG2	heparan sulfate proteoglycan 2	ENSG00000142798
PTPRF	protein tyrosine phosphatase, receptor type, F	ENSG00000142949
IGSF3	immunoglobulin superfamily, member 3	ENSG00000143061
PSMA5	proteasome (prosome, macropain) subunit, alpha type, 5	ENSG00000143106
CELSR2	cadherin, EGF LAG seven-pass G-type receptor 2	ENSG00000143126
MPC2	mitochondrial pyruvate carrier 2	ENSG00000143158
UCK2	uridine-cytidine kinase 2	ENSG00000143179
TMCO1	transmembrane and coiled-coil domains 1	ENSG00000143183
PRCC	papillary renal cell carcinoma (translocation-associated)	ENSG00000143294
ISG20L2	interferon stimulated exonuclease gene 20kDa-like 2	ENSG00000143319
HDGF	hepatoma-derived growth factor	ENSG00000143321
ABL2	c-abl oncogene 2, non-receptor tyrosine kinase	ENSG00000143322
RGL1	ral guanine nucleotide dissociation stimulator-like 1	ENSG00000143344
PRUNE	prune exopolyphosphatase	ENSG00000143363
SF3B4	splicing factor 3b, subunit 4, 49kDa	ENSG00000143368
ZNF687	zinc finger protein 687	ENSG00000143373
SNX27	sorting nexin family member 27	ENSG00000143376
ADAMTSL4	ADAMTS-like 4	ENSG00000143382
MCL1	myeloid cell leukemia sequence 1 (BCL2-related)	ENSG00000143384
MRPL9	mitochondrial ribosomal protein L9	ENSG00000143436
ARNT	aryl hydrocarbon receptor nuclear translocator	ENSG00000143437
POGZ	pogo transposable element with ZNF domain	ENSG00000143442
GOLPH3L	golgi phosphoprotein 3-like	ENSG00000143457
DUSP10	dual specificity phosphatase 10	ENSG00000143507
ADAM15	ADAM metallopeptidase domain 15	ENSG00000143537
JTB	jumping translocation breakpoint	ENSG00000143543
SNAPIN	SNAP-associated protein	ENSG00000143553
UBAP2L	ubiquitin associated protein 2-like	ENSG00000143569
EFNA3	ephrin-A3	ENSG00000143590
C1orf43	chromosome 1 open reading frame 43	ENSG00000143612
GATAD2B	GATA zinc finger domain containing 2B	ENSG00000143614
ILF2	interleukin enhancer binding factor 2	ENSG00000143621
INTS3	integrator complex subunit 3	ENSG00000143624
C1orf131	chromosome 1 open reading frame 131	ENSG00000143633
GALNT2	UDP-N-acetyl-alpha-D-galactosamine:polypeptide N-acetylgalactosaminyltransferase 2 (GalNAc-T2)	ENSG00000143641
CEP170	centrosomal protein 170kDa	ENSG00000143702
2009-08-01	signal recognition particle 9kDa	ENSG00000143742
SDE2	SDE2 telomere maintenance homolog (S. pombe)	ENSG00000143751
ITPKB	inositol-trisphosphate 3-kinase B	ENSG00000143772
GUK1	guanylate kinase 1	ENSG00000143774
PARP1	poly (ADP-ribose) polymerase 1	ENSG00000143799
LBR	lamin B receptor	ENSG00000143815
EPHX1	epoxide hydrolase 1, microsomal (xenobiotic)	ENSG00000143819
SOX13	SRY (sex determining region Y)-box 13	ENSG00000143842
PLEKHA6	pleckstrin homology domain containing, family A member 6	ENSG00000143850
CALM2	calmodulin 2 (phosphorylase kinase, delta)	ENSG00000143933
RPS27A	ribosomal protein S27a	ENSG00000143947
SNRNP200	small nuclear ribonucleoprotein 200kDa (U5)	ENSG00000144028
MRPS5	mitochondrial ribosomal protein S5	ENSG00000144029
EXOC6B	exocyst complex component 6B	ENSG00000144036
TEX261	testis expressed 261	ENSG00000144043
DUSP11	dual specificity phosphatase 11 (RNA/RNP complex 1-interacting)	ENSG00000144048
ST6GAL2	ST6 beta-galactosamide alpha-2,6-sialyltranferase 2	ENSG00000144057
SPOPL	speckle-type POZ protein-like	ENSG00000144228
GULP1	GULP, engulfment adaptor PTB domain containing 1	ENSG00000144366
ACKR3	atypical chemokine receptor 3	ENSG00000144476
CTDSP1	CTD (carboxy-terminal domain, RNA polymerase II, polypeptide A) small phosphatase 1	ENSG00000144579
EAF1	ELL associated factor 1	ENSG00000144597
DYNC1LI1	dynein, cytoplasmic 1, light intermediate chain 1	ENSG00000144635
POMGNT2	protein O-linked mannose N-acetylglucosaminyltransferase 2 (beta 1,4-)	ENSG00000144647
CSRNP1	cysteine-serine-rich nuclear protein 1	ENSG00000144655
IQSEC1	IQ motif and Sec7 domain 1	ENSG00000144711
RPL32	ribosomal protein L32	ENSG00000144713
NFKBIZ	nuclear factor of kappa light polypeptide gene enhancer in B-cells inhibitor, zeta	ENSG00000144802
PHLDB2	pleckstrin homology-like domain, family B, member 2	ENSG00000144824
TAGLN3	transgelin 3	ENSG00000144834
BOC	BOC cell adhesion associated, oncogene regulated	ENSG00000144857
NCEH1	neutral cholesterol ester hydrolase 1	ENSG00000144959
SLC10A4	solute carrier family 10, member 4	ENSG00000145248
DDIT4L	DNA-damage-inducible transcript 4-like	ENSG00000145358
FAM105A	family with sequence similarity 105, member A	ENSG00000145569
PAM	peptidylglycine alpha-amidating monooxygenase	ENSG00000145730
ATG12	autophagy related 12	ENSG00000145782
TNIP1	TNFAIP3 interacting protein 1	ENSG00000145901
CPLX2	complexin 2	ENSG00000145920
PPP1R18	protein phosphatase 1, regulatory subunit 18	ENSG00000146112
PNRC1	proline-rich nuclear receptor coactivator 1	ENSG00000146278
RSPO3	R-spondin 3	ENSG00000146374
ARHGAP18	Rho GTPase activating protein 18	ENSG00000146376
SLC22A3	solute carrier family 22 (organic cation transporter), member 3	ENSG00000146477
GNA12	guanine nucleotide binding protein (G protein) alpha 12	ENSG00000146535
C7orf26	chromosome 7 open reading frame 26	ENSG00000146576
MDH2	malate dehydrogenase 2, NAD (mitochondrial)	ENSG00000146701
ATXN7L1	ataxin 7-like 1	ENSG00000146776
MEPCE	methylphosphate capping enzyme	ENSG00000146834
MSN	moesin	ENSG00000147065
NONO	non-POU domain containing, octamer-binding	ENSG00000147140
PRPS1	phosphoribosyl pyrophosphate synthetase 1	ENSG00000147224
FAM58A	family with sequence similarity 58, member A	ENSG00000147382
GOLGA7	golgin A7	ENSG00000147533
PPAPDC1B	phosphatidic acid phosphatase type 2 domain containing 1B	ENSG00000147535
LACTB2	lactamase, beta 2	ENSG00000147592
RPL7	ribosomal protein L7	ENSG00000147604
MTDH	metadherin	ENSG00000147649
NDUFB9	NADH dehydrogenase (ubiquinone) 1 beta subcomplex, 9, 22kDa	ENSG00000147684
UHRF2	ubiquitin-like with PHD and ring finger domains 2, E3 ubiquitin protein ligase	ENSG00000147854
NFIB	nuclear factor I/B	ENSG00000147862
NR6A1	nuclear receptor subfamily 6, group A, member 1	ENSG00000148200
RPL7A	ribosomal protein L7a	ENSG00000148303
CIZ1	CDKN1A interacting zinc finger protein 1	ENSG00000148337
SEC16A	SEC16 homolog A (S. cerevisiae)	ENSG00000148396
NOTCH1	notch 1	ENSG00000148400
NACC2	NACC family member 2, BEN and BTB (POZ) domain containing	ENSG00000148411
PDSS1	prenyl (decaprenyl) diphosphate synthase, subunit 1	ENSG00000148459
FAM171A1	family with sequence similarity 171, member A1	ENSG00000148468
FAM188A	family with sequence similarity 188, member A	ENSG00000148481
ZEB1	zinc finger E-box binding homeobox 1	ENSG00000148516
CAMK2G	calcium/calmodulin-dependent protein kinase II gamma	ENSG00000148660
ANKRD1	ankyrin repeat domain 1 (cardiac muscle)	ENSG00000148677
ADD3	adducin 3 (gamma)	ENSG00000148700
TCF7L2	transcription factor 7-like 2 (T-cell specific, HMG-box)	ENSG00000148737
MKI67	marker of proliferation Ki-67	ENSG00000148773
INA	internexin neuronal intermediate filament protein, alpha	ENSG00000148798
GSTO1	glutathione S-transferase omega 1	ENSG00000148834
PPRC1	peroxisome proliferator-activated receptor gamma, coactivator-related 1	ENSG00000148840
CNNM2	cyclin M2	ENSG00000148842
RGS10	regulator of G-protein signaling 10	ENSG00000148908
BTBD10	BTB (POZ) domain containing 10	ENSG00000148925
LIN7C	lin-7 homolog C (C. elegans)	ENSG00000148943
PGAP2	post-GPI attachment to proteins 2	ENSG00000148985
DGKZ	diacylglycerol kinase, zeta	ENSG00000149091
TNKS1BP1	tankyrase 1 binding protein 1, 182kDa	ENSG00000149115
SLC43A1	solute carrier family 43 (amino acid system L transporter), member 1	ENSG00000149150
C11orf49	chromosome 11 open reading frame 49	ENSG00000149179
CELF1	CUGBP, Elav-like family member 1	ENSG00000149187
CAPN5	calpain 5	ENSG00000149260
GLB1L2	galactosidase, beta 1-like 2	ENSG00000149328
HYOU1	hypoxia up-regulated 1	ENSG00000149428
INCENP	inner centromere protein antigens 135/155kDa	ENSG00000149503
CPSF7	cleavage and polyadenylation specific factor 7, 59kDa	ENSG00000149532
KIRREL3	kin of IRRE like 3 (Drosophila)	ENSG00000149571
SIDT2	SID1 transmembrane family, member 2	ENSG00000149577
TMEM25	transmembrane protein 25	ENSG00000149582
COMMD7	COMM domain containing 7	ENSG00000149600
SOGA1	suppressor of glucose, autophagy associated 1	ENSG00000149639
YTHDF1	YTH domain family, member 1	ENSG00000149658
CABLES2	Cdk5 and Abl enzyme substrate 2	ENSG00000149679
PLCB3	phospholipase C, beta 3 (phosphatidylinositol-specific)	ENSG00000149782
FAU	Finkel-Biskis-Reilly murine sarcoma virus (FBR-MuSV) ubiquitously expressed	ENSG00000149806
ALDOA	aldolase A, fructose-bisphosphate	ENSG00000149925
ITGB1	integrin, beta 1 (fibronectin receptor, beta polypeptide, antigen CD29 includes MDF2, MSK12)	ENSG00000150093
CWC15	CWC15 spliceosome-associated protein homolog (S. cerevisiae)	ENSG00000150316
TMEM218	transmembrane protein 218	ENSG00000150433
SAP18	Sin3A-associated protein, 18kDa	ENSG00000150459
HNMT	histamine N-methyltransferase	ENSG00000150540
VEGFC	vascular endothelial growth factor C	ENSG00000150630
PRSS23	protease, serine, 23	ENSG00000150687
PIP4K2A	phosphatidylinositol-5-phosphate 4-kinase, type II, alpha	ENSG00000150867
DCP1B	decapping mRNA 1B	ENSG00000151065
NGLY1	N-glycanase 1	ENSG00000151092
UEVLD	UEV and lactate/malate dehyrogenase domains	ENSG00000151116
C12orf23	chromosome 12 open reading frame 23	ENSG00000151135
UBE3B	ubiquitin protein ligase E3B	ENSG00000151148
PLBD2	phospholipase B domain containing 2	ENSG00000151176
DLG5	discs, large homolog 5 (Drosophila)	ENSG00000151208
NEK7	NIMA-related kinase 7	ENSG00000151414
CDC123	cell division cycle 123	ENSG00000151465
ZNF827	zinc finger protein 827	ENSG00000151612
AKR1C2	aldo-keto reductase family 1, member C2	ENSG00000151632
DPYSL4	dihydropyrimidinase-like 4	ENSG00000151640
TIAL1	TIA1 cytotoxic granule-associated RNA binding protein-like 1	ENSG00000151923
BAG3	BCL2-associated athanogene 3	ENSG00000151929
LIX1L	Lix1 homolog (mouse)-like	ENSG00000152022
AP1S3	adaptor-related protein complex 1, sigma 3 subunit	ENSG00000152056
HAUS1	HAUS augmin-like complex, subunit 1	ENSG00000152240
TCF7L1	transcription factor 7-like 1 (T-cell specific, HMG-box)	ENSG00000152284
TGOLN2	trans-golgi network protein 2	ENSG00000152291
DCLRE1C	DNA cross-link repair 1C	ENSG00000152457
USP12	ubiquitin specific peptidase 12	ENSG00000152484
CCDC50	coiled-coil domain containing 50	ENSG00000152492
ZFP36L2	ZFP36 ring finger protein-like 2	ENSG00000152518
TMEM123	transmembrane protein 123	ENSG00000152558
MBNL1	muscleblind-like splicing regulator 1	ENSG00000152601
PELO	pelota homolog (Drosophila)	ENSG00000152684
FARP1	FERM, RhoGEF (ARHGEF) and pleckstrin domain protein 1 (chondrocyte-derived)	ENSG00000152767
DAB2	Dab, mitogen-responsive phosphoprotein, homolog 2 (Drosophila)	ENSG00000153071
BCL2L11	BCL2-like 11 (apoptosis facilitator)	ENSG00000153094
SCOC	short coiled-coil protein	ENSG00000153130
RBMS1	RNA binding motif, single stranded interacting protein 1	ENSG00000153250
CNKSR3	CNKSR family member 3	ENSG00000153721
ZDHHC7	zinc finger, DHHC-type containing 7	ENSG00000153786
CMIP	c-Maf inducing protein	ENSG00000153815
C17orf103	chromosome 17 open reading frame 103	ENSG00000154035
NRGN	neurogranin (protein kinase C substrate, RC3)	ENSG00000154146
PRKCA	protein kinase C, alpha	ENSG00000154229
UCHL1	ubiquitin carboxyl-terminal esterase L1 (ubiquitin thiolesterase)	ENSG00000154277
DISP1	dispatched homolog 1 (Drosophila)	ENSG00000154309
SH3RF1	SH3 domain containing ring finger 1	ENSG00000154447
BUB3	BUB3 mitotic checkpoint protein	ENSG00000154473
ATP5G3	ATP synthase, H+ transporting, mitochondrial Fo complex, subunit C3 (subunit 9)	ENSG00000154518
CNTNAP3B	contactin associated protein-like 3B	ENSG00000154529
BTG3	BTG family, member 3	ENSG00000154640
FBXL18	F-box and leucine-rich repeat protein 18	ENSG00000155034
KLF10	Kruppel-like factor 10	ENSG00000155090
AZIN1	antizyme inhibitor 1	ENSG00000155096
TMEM55A	transmembrane protein 55A	ENSG00000155099
MARVELD1	MARVEL domain containing 1	ENSG00000155254
ZFYVE27	zinc finger, FYVE domain containing 27	ENSG00000155256
MOV10	Mov10, Moloney leukemia virus 10, homolog (mouse)	ENSG00000155363
DBI	diazepam binding inhibitor (GABA receptor modulator, acyl-CoA binding protein)	ENSG00000155368
LARP1	La ribonucleoprotein domain family, member 1	ENSG00000155506
FZD7	frizzled family receptor 7	ENSG00000155760
PPARGC1B	peroxisome proliferator-activated receptor gamma, coactivator 1 beta	ENSG00000155846
ELMO1	engulfment and cell motility 1	ENSG00000155849
VPS37A	vacuolar protein sorting 37 homolog A (S. cerevisiae)	ENSG00000155975
ELMSAN1	ELM2 and Myb/SANT-like domain containing 1	ENSG00000156030
ADK	adenosine kinase	ENSG00000156110
DCK	deoxycytidine kinase	ENSG00000156136
DPY19L4	dpy-19-like 4 (C. elegans)	ENSG00000156162
N6AMT1	N-6 adenine-specific DNA methyltransferase 1 (putative)	ENSG00000156239
MAP3K7CL	MAP3K7 C-terminal like	ENSG00000156265
TSPAN7	tetraspanin 7	ENSG00000156298
C14orf2	chromosome 14 open reading frame 2	ENSG00000156411
SH3RF2	SH3 domain containing ring finger 2	ENSG00000156463
MTERFD1	MTERF domain containing 1	ENSG00000156469
RPL30	ribosomal protein L30	ENSG00000156482
EEF1A1	eukaryotic translation elongation factor 1 alpha 1	ENSG00000156508
HKDC1	hexokinase domain containing 1	ENSG00000156510
UBE2L6	ubiquitin-conjugating enzyme E2L 6	ENSG00000156587
KAT6B	K(lysine) acetyltransferase 6B	ENSG00000156650
SAMD8	sterile alpha motif domain containing 8	ENSG00000156671
AIFM1	apoptosis-inducing factor, mitochondrion-associated, 1	ENSG00000156709
WDYHV1	WDYHV motif containing 1	ENSG00000156795
ZNF689	zinc finger protein 689	ENSG00000156853
PRR14	proline rich 14	ENSG00000156858
FBRS	fibrosin	ENSG00000156860
RBPMS	RNA binding protein with multiple splicing	ENSG00000157110
STEAP2	STEAP family member 2, metalloreductase	ENSG00000157214
CLDN12	claudin 12	ENSG00000157224
DDX19B	DEAD (Asp-Glu-Ala-Asp) box polypeptide 19B	ENSG00000157349
ETS2	v-ets avian erythroblastosis virus E26 oncogene homolog 2	ENSG00000157557
TMEM164	transmembrane protein 164	ENSG00000157600
ZNF618	zinc finger protein 618	ENSG00000157657
AP3S2	adaptor-related protein complex 3, sigma 2 subunit	ENSG00000157823
SKI	v-ski avian sarcoma viral oncogene homolog	ENSG00000157933
LDLRAP1	low density lipoprotein receptor adaptor protein 1	ENSG00000157978
BRE	brain and reproductive organ-expressed (TNFRSF1A modulator)	ENSG00000158019
MRPL17	mitochondrial ribosomal protein L17	ENSG00000158042
GRHL3	grainyhead-like 3 (Drosophila)	ENSG00000158055
XKR8	XK, Kell blood group complex subunit-related family, member 8	ENSG00000158156
WASF2	WAS protein family, member 2	ENSG00000158195
MITD1	MIT, microtubule interacting and transport, domain containing 1	ENSG00000158411
CNOT11	CCR4-NOT transcription complex, subunit 11	ENSG00000158435
SPATA2	spermatogenesis associated 2	ENSG00000158480
FAM86C1	family with sequence similarity 86, member C1	ENSG00000158483
ZC3H18	zinc finger CCCH-type containing 18	ENSG00000158545
PPP1R15B	protein phosphatase 1, regulatory subunit 15B	ENSG00000158615
C11orf30	chromosome 11 open reading frame 30	ENSG00000158636
EPB41	erythrocyte membrane protein band 4.1 (elliptocytosis 1, RH-linked)	ENSG00000159023
PAXBP1	PAX3 and PAX7 binding protein 1	ENSG00000159086
GART	phosphoribosylglycinamide formyltransferase, phosphoribosylglycinamide synthetase, phosphoribosylaminoimidazole synthetase	ENSG00000159131
RCAN1	regulator of calcineurin 1	ENSG00000159200
CBR1	carbonyl reductase 1	ENSG00000159228
C2orf81	chromosome 2 open reading frame 81	ENSG00000159239
PTMS	parathymosin	ENSG00000159335
BTG2	BTG family, member 2	ENSG00000159388
EFCAB14	EF-hand calcium binding domain 14	ENSG00000159658
ATP6V0D1	ATPase, H+ transporting, lysosomal 38kDa, V0 subunit d1	ENSG00000159720
ZYX	zyxin	ENSG00000159840
ABR	active BCR-related	ENSG00000159842
ARHGAP35	Rho GTPase activating protein 35	ENSG00000160007
CALM3	calmodulin 3 (phosphorylase kinase, delta)	ENSG00000160014
ZNF362	zinc finger protein 362	ENSG00000160094
SLC37A1	solute carrier family 37 (glucose-6-phosphate transporter), member 1	ENSG00000160190
PDXK	pyridoxal (pyridoxine, vitamin B6) kinase	ENSG00000160209
G6PD	glucose-6-phosphate dehydrogenase	ENSG00000160211
RALGDS	ral guanine nucleotide dissociation stimulator	ENSG00000160271
SPATC1L	spermatogenesis and centriole associated 1-like	ENSG00000160284
C19orf47	chromosome 19 open reading frame 47	ENSG00000160392
PKN3	protein kinase N3	ENSG00000160447
SIK3	SIK family kinase 3	ENSG00000160584
ZBTB7B	zinc finger and BTB domain containing 7B	ENSG00000160685
SHC1	SHC (Src homology 2 domain containing) transforming protein 1	ENSG00000160691
NLRX1	NLR family member X1	ENSG00000160703
ADAR	adenosine deaminase, RNA-specific	ENSG00000160710
IL6R	interleukin 6 receptor	ENSG00000160712
CRTC2	CREB regulated transcription coactivator 2	ENSG00000160741
RUSC1	RUN and SH3 domain containing 1	ENSG00000160753
FAM189B	family with sequence similarity 189, member B	ENSG00000160767
SLC25A44	solute carrier family 25, member 44	ENSG00000160785
LMNA	lamin A/C	ENSG00000160789
UBQLN4	ubiquilin 4	ENSG00000160803
NACC1	nucleus accumbens associated 1, BEN and BTB (POZ) domain containing	ENSG00000160877
LY6E	lymphocyte antigen 6 complex, locus E	ENSG00000160932
TONSL	tonsoku-like, DNA repair protein	ENSG00000160949
LRRC14	leucine rich repeat containing 14	ENSG00000160959
ORAI2	ORAI calcium release-activated calcium modulator 2	ENSG00000160991
SQSTM1	sequestosome 1	ENSG00000161011
MGAT4B	mannosyl (alpha-1,3-)-glycoprotein beta-1,4-N-acetylglucosaminyltransferase, isozyme B	ENSG00000161013
MAML1	mastermind-like 1 (Drosophila)	ENSG00000161021
MFSD12	major facilitator superfamily domain containing 12	ENSG00000161091
DVL3	dishevelled segment polarity protein 3	ENSG00000161202
ITGA5	integrin, alpha 5 (fibronectin receptor, alpha polypeptide)	ENSG00000161638
ZNF385A	zinc finger protein 385A	ENSG00000161642
DBF4B	DBF4 homolog B (S. cerevisiae)	ENSG00000161692
PLCD3	phospholipase C, delta 3	ENSG00000161714
RAVER1	ribonucleoprotein, PTB-binding 1	ENSG00000161847
RPL26	ribosomal protein L26	ENSG00000161970
SNRNP25	small nuclear ribonucleoprotein 25kDa (U11/U12)	ENSG00000161981
JMJD8	jumonji domain containing 8	ENSG00000161999
C16orf59	chromosome 16 open reading frame 59	ENSG00000162062
CCNF	cyclin F	ENSG00000162063
ADCY9	adenylate cyclase 9	ENSG00000162104
C11orf48	chromosome 11 open reading frame 48	ENSG00000162194
SYVN1	synovial apoptosis inhibitor 1, synoviolin	ENSG00000162298
LRP5	low density lipoprotein receptor-related protein 5	ENSG00000162337
CMPK1	cytidine monophosphate (UMP-CMP) kinase 1, cytosolic	ENSG00000162368
NOL9	nucleolar protein 9	ENSG00000162408
SEPN1	selenoprotein N, 1	ENSG00000162430
JAK1	Janus kinase 1	ENSG00000162434
SDC3	syndecan 3	ENSG00000162512
KIAA1522	KIAA1522	ENSG00000162522
LRRIQ3	leucine-rich repeats and IQ motif containing 3	ENSG00000162620
ARPC5	actin related protein 2/3 complex, subunit 5, 16kDa	ENSG00000162704
VANGL2	VANGL planar cell polarity protein 2	ENSG00000162738
TFB2M	transcription factor B2, mitochondrial	ENSG00000162851
PKDCC	protein kinase domain containing, cytoplasmic	ENSG00000162878
MAPKAPK2	mitogen-activated protein kinase-activated protein kinase 2	ENSG00000162889
REL	v-rel avian reticuloendotheliosis viral oncogene homolog	ENSG00000162924
CCDC138	coiled-coil domain containing 138	ENSG00000163006
ADCK3	aarF domain containing kinase 3	ENSG00000163050
PDLIM5	PDZ and LIM domain 5	ENSG00000163110
RPRD2	regulation of nuclear pre-mRNA domain containing 2	ENSG00000163125
PACRGL	PARK2 co-regulated-like	ENSG00000163138
ERCC3	excision repair cross-complementing rodent repair deficiency, complementation group 3	ENSG00000163161
RNF149	ring finger protein 149	ENSG00000163162
BOLA3	bolA family member 3	ENSG00000163170
PAQR3	progestin and adipoQ receptor family member III	ENSG00000163291
PYGO2	pygopus family PHD finger 2	ENSG00000163348
YY1AP1	YY1 associated protein 1	ENSG00000163374
ATP1A1	ATPase, Na+/K+ transporting, alpha 1 polypeptide	ENSG00000163399
FSTL1	follistatin-like 1	ENSG00000163430
LMOD1	leiomodin 1 (smooth muscle)	ENSG00000163431
ELF3	E74-like factor 3 (ets domain transcription factor, epithelial-specific )	ENSG00000163435
IGFBP7	insulin-like growth factor binding protein 7	ENSG00000163453
TSACC	TSSK6 activating co-chaperone	ENSG00000163467
SSR2	signal sequence receptor, beta (translocon-associated protein beta)	ENSG00000163479
SRGAP2	SLIT-ROBO Rho GTPase activating protein 2	ENSG00000163486
KIAA1524	KIAA1524	ENSG00000163507
AZI2	5-azacytidine induced 2	ENSG00000163512
TGFBR2	transforming growth factor, beta receptor II (70/80kDa)	ENSG00000163513
ANKZF1	ankyrin repeat and zinc finger domain containing 1	ENSG00000163516
NUAK2	NUAK family, SNF1-like kinase, 2	ENSG00000163545
PRKCI	protein kinase C, iota	ENSG00000163558
EIF5A2	eukaryotic translation initiation factor 5A2	ENSG00000163577
PRICKLE2	prickle homolog 2 (Drosophila)	ENSG00000163637
TIPARP	TCDD-inducible poly(ADP-ribose) polymerase	ENSG00000163659
CCNL1	cyclin L1	ENSG00000163660
RPL9	ribosomal protein L9	ENSG00000163682
PRRT3	proline-rich transmembrane protein 3	ENSG00000163704
U2SURP	U2 snRNP-associated SURP domain containing	ENSG00000163714
FYCO1	FYVE and coiled-coil domain containing 1	ENSG00000163820
DTX3L	deltex 3-like (Drosophila)	ENSG00000163840
ZNF148	zinc finger protein 148	ENSG00000163848
TKT	transketolase	ENSG00000163931
BDH2	3-hydroxybutyrate dehydrogenase, type 2	ENSG00000164039
SHISA5	shisa family member 5	ENSG00000164054
TEX264	testis expressed 264	ENSG00000164081
CEP44	centrosomal protein 44kDa	ENSG00000164118
MOCS2	molybdenum cofactor synthesis 2	ENSG00000164172
SLC25A46	solute carrier family 25, member 46	ENSG00000164209
STARD4	StAR-related lipid transfer (START) domain containing 4	ENSG00000164211
F2RL1	coagulation factor II (thrombin) receptor-like 1	ENSG00000164251
GPX8	glutathione peroxidase 8 (putative)	ENSG00000164294
CASP3	caspase 3, apoptosis-related cysteine peptidase	ENSG00000164305
UQCRQ	ubiquinol-cytochrome c reductase, complex III subunit VII, 9.5kDa	ENSG00000164405
CITED2	Cbp/p300-interacting transactivator, with Glu/Asp-rich carboxy-terminal domain, 2	ENSG00000164442
STK17A	serine/threonine kinase 17a	ENSG00000164543
RPS14	ribosomal protein S14	ENSG00000164587
SLC29A4	solute carrier family 29 (equilibrative nucleoside transporter), member 4	ENSG00000164638
STEAP1	six transmembrane epithelial antigen of the prostate 1	ENSG00000164647
ZNF704	zinc finger protein 704	ENSG00000164684
CTSB	cathepsin B	ENSG00000164733
DLC1	deleted in liver cancer 1	ENSG00000164741
RAD21	RAD21 homolog (S. pombe)	ENSG00000164754
ORC5	origin recognition complex, subunit 5	ENSG00000164815
INTS1	integrator complex subunit 1	ENSG00000164880
FASTK	Fas-activated serine/threonine kinase	ENSG00000164896
TMUB1	transmembrane and ubiquitin-like domain containing 1	ENSG00000164897
FOXK1	forkhead box K1	ENSG00000164916
GEM	GTP binding protein overexpressed in skeletal muscle	ENSG00000164949
TMEM67	transmembrane protein 67	ENSG00000164953
ALDH1A1	aldehyde dehydrogenase 1 family, member A1	ENSG00000165092
HGSNAT	heparan-alpha-glucosaminide N-acetyltransferase	ENSG00000165102
TMEM246	transmembrane protein 246	ENSG00000165152
ZHX1	zinc fingers and homeoboxes 1	ENSG00000165156
PIGA	phosphatidylinositol glycan anchor biosynthesis, class A	ENSG00000165195
C9orf89	chromosome 9 open reading frame 89	ENSG00000165233
ZNF367	zinc finger protein 367	ENSG00000165244
NDUFB6	NADH dehydrogenase (ubiquinone) 1 beta subcomplex, 6, 17kDa	ENSG00000165264
STOML2	stomatin (EPB72)-like 2	ENSG00000165283
MARCH8	membrane-associated ring finger (C3HC4) 8, E3 ubiquitin protein ligase	ENSG00000165406
ZCCHC24	zinc finger, CCHC domain containing 24	ENSG00000165424
DNAAF2	dynein, axonemal, assembly factor 2	ENSG00000165506
BEND7	BEN domain containing 7	ENSG00000165626
ATP5C1	ATP synthase, H+ transporting, mitochondrial F1 complex, gamma polypeptide 1	ENSG00000165629
NSD1	nuclear receptor binding SET domain protein 1	ENSG00000165671
PRDX3	peroxiredoxin 3	ENSG00000165672
TSC1	tuberous sclerosis 1	ENSG00000165699
SALL2	spalt-like transcription factor 2	ENSG00000165821
TRUB1	TruB pseudouridine (psi) synthase family member 1	ENSG00000165832
ZFYVE1	zinc finger, FYVE domain containing 1	ENSG00000165861
TTC7B	tetratricopeptide repeat domain 7B	ENSG00000165914
SMCO4	single-pass membrane protein with coiled-coil domains 4	ENSG00000166002
ABTB2	ankyrin repeat and BTB (POZ) domain containing 2	ENSG00000166016
GPT2	glutamic pyruvate transaminase (alanine aminotransferase) 2	ENSG00000166123
IKBIP	IKBKB interacting protein	ENSG00000166130
CKB	creatine kinase, brain	ENSG00000166165
GABRB3	gamma-aminobutyric acid (GABA) A receptor, beta 3	ENSG00000166206
CCT2	chaperonin containing TCP1, subunit 2 (beta)	ENSG00000166226
WBP1L	WW domain binding protein 1-like	ENSG00000166272
SMPD1	sphingomyelin phosphodiesterase 1, acid lysosomal	ENSG00000166311
APBB1	amyloid beta (A4) precursor protein-binding, family B, member 1 (Fe65)	ENSG00000166313
TRIM44	tripartite motif containing 44	ENSG00000166326
TPP1	tripeptidyl peptidase I	ENSG00000166340
SERPINB8	serpin peptidase inhibitor, clade B (ovalbumin), member 8	ENSG00000166401
RPL27A	ribosomal protein L27a	ENSG00000166441
ST5	suppression of tumorigenicity 5	ENSG00000166444
TMEM41B	transmembrane protein 41B	ENSG00000166471
MAPK7	mitogen-activated protein kinase 7	ENSG00000166484
ZNF3	zinc finger protein 3	ENSG00000166526
FAM96B	family with sequence similarity 96, member B	ENSG00000166595
COG1	component of oligomeric golgi complex 1	ENSG00000166685
NNMT	nicotinamide N-methyltransferase	ENSG00000166741
KIAA0430	KIAA0430	ENSG00000166783
FAM96A	family with sequence similarity 96, member A	ENSG00000166797
ANPEP	alanyl (membrane) aminopeptidase	ENSG00000166825
RBPMS2	RNA binding protein with multiple splicing 2	ENSG00000166831
NAV2	neuron navigator 2	ENSG00000166833
TERF2IP	telomeric repeat binding factor 2, interacting protein	ENSG00000166848
PLK1	polo-like kinase 1	ENSG00000166851
STAT6	signal transducer and activator of transcription 6, interleukin-4 induced	ENSG00000166888
PATL1	protein associated with topoisomerase II homolog 1 (yeast)	ENSG00000166889
MRPL16	mitochondrial ribosomal protein L16	ENSG00000166902
TSC22D4	TSC22 domain family, member 4	ENSG00000166925
MAP1A	microtubule-associated protein 1A	ENSG00000166963
MAPRE2	microtubule-associated protein, RP/EB family, member 2	ENSG00000166974
MBD6	methyl-CpG binding domain protein 6	ENSG00000166987
FAM102A	family with sequence similarity 102, member A	ENSG00000167106
GOLGA2	golgin A2	ENSG00000167110
SLC27A4	solute carrier family 27 (fatty acid transporter), member 4	ENSG00000167114
C15orf39	chromosome 15 open reading frame 39	ENSG00000167173
SP2	Sp2 transcription factor	ENSG00000167182
GPRC5B	G protein-coupled receptor, family C, group 5, member B	ENSG00000167191
CRK	v-crk avian sarcoma virus CT10 oncogene homolog	ENSG00000167193
IGF2	insulin-like growth factor 2 (somatomedin A)	ENSG00000167244
RNF214	ring finger protein 214	ENSG00000167257
CDK12	cyclin-dependent kinase 12	ENSG00000167258
RBFOX3	RNA binding protein, fox-1 homolog (C. elegans) 3	ENSG00000167281
TBC1D16	TBC1 domain family, member 16	ENSG00000167291
MYO5B	myosin VB	ENSG00000167306
IRGQ	immunity-related GTPase family, Q	ENSG00000167378
RAB8A	RAB8A, member RAS oncogene family	ENSG00000167461
GATAD2A	GATA zinc finger domain containing 2A	ENSG00000167491
CDT1	chromatin licensing and DNA replication factor 1	ENSG00000167513
NCKAP5L	NCK-associated protein 5-like	ENSG00000167566
C19orf55	chromosome 19 open reading frame 55	ENSG00000167595
CYP2S1	cytochrome P450, family 2, subfamily S, polypeptide 1	ENSG00000167600
AXL	AXL receptor tyrosine kinase	ENSG00000167601
ZNF526	zinc finger protein 526	ENSG00000167625
TRAPPC9	trafficking protein particle complex 9	ENSG00000167632
SPINT2	serine peptidase inhibitor, Kunitz type, 2	ENSG00000167642
YIF1B	Yip1 interacting factor homolog B (S. cerevisiae)	ENSG00000167645
EEF2	eukaryotic translation elongation factor 2	ENSG00000167658
HDGFRP2	Hepatoma-derived growth factor-related protein 2	ENSG00000167674
NXN	nucleoredoxin	ENSG00000167693
SERPINF2	serpin peptidase inhibitor, clade F (alpha-2 antiplasmin, pigment epithelium derived factor), member 2	ENSG00000167711
WDR81	WD repeat domain 81	ENSG00000167716
RCOR2	REST corepressor 2	ENSG00000167771
SPRYD3	SPRY domain containing 3	ENSG00000167778
CDK2AP2	cyclin-dependent kinase 2 associated protein 2	ENSG00000167797
HID1	HID1 domain containing	ENSG00000167861
ICT1	immature colon carcinoma transcript 1	ENSG00000167862
EVPL	envoplakin	ENSG00000167880
TMEM68	transmembrane protein 68	ENSG00000167904
MLST8	MTOR associated protein, LST8 homolog (S. cerevisiae)	ENSG00000167965
SRRM2	serine/arginine repetitive matrix 2	ENSG00000167978
DDB1	damage-specific DNA binding protein 1, 127kDa	ENSG00000167986
POLR2G	polymerase (RNA) II (DNA directed) polypeptide G	ENSG00000168002
SLC3A2	solute carrier family 3 (amino acid transporter heavy chain), member 2	ENSG00000168003
C2CD3	C2 calcium-dependent domain containing 3	ENSG00000168014
RPSA	ribosomal protein SA	ENSG00000168028
LTBP3	latent transforming growth factor beta binding protein 3	ENSG00000168056
SF1	splicing factor 1	ENSG00000168066
MAP4K2	mitogen-activated protein kinase kinase kinase kinase 2	ENSG00000168067
SCARA3	scavenger receptor class A, member 3	ENSG00000168077
PBK	PDZ binding kinase	ENSG00000168078
NT5DC2	5,-nucleotidase domain containing 2	ENSG00000168268
ARF4	ADP-ribosylation factor 4	ENSG00000168374
SEPT2	septin 2	ENSG00000168385
LGI3	leucine-rich repeat LGI family, member 3	ENSG00000168481
ATXN2L	ataxin 2-like	ENSG00000168488
SERINC2	serine incorporator 2	ENSG00000168528
FAM84B	family with sequence similarity 84, member B	ENSG00000168672
CNNM3	cyclin M3	ENSG00000168763
ABHD15	abhydrolase domain containing 15	ENSG00000168792
ADAL	adenosine deaminase-like	ENSG00000168803
RNF181	ring finger protein 181	ENSG00000168894
CEP120	centrosomal protein 120kDa	ENSG00000168944
CPLX1	complexin 1	ENSG00000168993
PXDC1	PX domain containing 1	ENSG00000168994
FEM1B	fem-1 homolog b (C. elegans)	ENSG00000169018
ATP5I	ATP synthase, H+ transporting, mitochondrial Fo complex, subunit E	ENSG00000169020
UQCRFS1	ubiquinol-cytochrome c reductase, Rieske iron-sulfur polypeptide 1	ENSG00000169021
MECP2	methyl CpG binding protein 2 (Rett syndrome)	ENSG00000169057
CHST14	carbohydrate (N-acetylgalactosamine 4-0) sulfotransferase 14	ENSG00000169105
ATF5	activating transcription factor 5	ENSG00000169136
XPO6	exportin 6	ENSG00000169180
MN1	meningioma (disrupted in balanced translocation) 1	ENSG00000169184
TBC1D10B	TBC1 domain family, member 10B	ENSG00000169221
PGM2	phosphoglucomutase 2	ENSG00000169299
SLC33A1	solute carrier family 33 (acetyl-CoA transporter), member 1	ENSG00000169359
HINT1	histidine triad nucleotide binding protein 1	ENSG00000169567
FASN	fatty acid synthase	ENSG00000169710
CNBP	CCHC-type zinc finger, nucleic acid binding protein	ENSG00000169714
LIMS1	LIM and senescent cell antigen-like domains 1	ENSG00000169756
CSGALNACT2	chondroitin sulfate N-acetylgalactosaminyltransferase 2	ENSG00000169826
BRD3	bromodomain containing 3	ENSG00000169925
ZNF768	zinc finger protein 768	ENSG00000169957
CHD3	chromodomain helicase DNA binding protein 3	ENSG00000170004
ALCAM	activated leukocyte cell adhesion molecule	ENSG00000170017
TRAPPC1	trafficking protein particle complex 1	ENSG00000170043
SIK2	salt-inducible kinase 2	ENSG00000170145
PWWP2A	PWWP domain containing 2A	ENSG00000170234
NFRKB	nuclear factor related to kappaB binding protein	ENSG00000170322
SMAD1	SMAD family member 1	ENSG00000170365
ZNF804A	zinc finger protein 804A	ENSG00000170396
KRT8	keratin 8	ENSG00000170421
METTL7B	methyltransferase like 7B	ENSG00000170439
KRT4	keratin 4	ENSG00000170477
NPAS2	neuronal PAS domain protein 2	ENSG00000170485
SERPINB9	serpin peptidase inhibitor, clade B (ovalbumin), member 9	ENSG00000170542
STAT2	signal transducer and activator of transcription 2, 113kDa	ENSG00000170581
ATF7	activating transcription factor 7	ENSG00000170653
KIF5B	kinesin family member 5B	ENSG00000170759
CDCA4	cell division cycle associated 4	ENSG00000170779
KBTBD2	kelch repeat and BTB (POZ) domain containing 2	ENSG00000170852
RNF139	ring finger protein 139	ENSG00000170881
RPS9	ribosomal protein S9	ENSG00000170889
TANC2	tetratricopeptide repeat, ankyrin repeat and coiled-coil containing 2	ENSG00000170921
C11orf24	chromosome 11 open reading frame 24	ENSG00000171067
ATP6V0E2	ATPase, H+ transporting V0 subunit e2	ENSG00000171130
TADA3	transcriptional adaptor 3	ENSG00000171148
SOCS5	suppressor of cytokine signaling 5	ENSG00000171150
TMEM126A	transmembrane protein 126A	ENSG00000171202
NPTX1	neuronal pentraxin I	ENSG00000171246
RP11-1055B8.7	BAH and coiled-coil domain-containing protein 1	ENSG00000171282
GAA	glucosidase, alpha	ENSG00000171298
PDE7B	phosphodiesterase 7B	ENSG00000171408
MRPL36	mitochondrial ribosomal protein L36	ENSG00000171421
ASXL1	additional sex combs like 1 (Drosophila)	ENSG00000171456
ZNF318	zinc finger protein 318	ENSG00000171467
WIPF2	WAS/WASL interacting protein family, member 2	ENSG00000171475
LRRC8C	leucine rich repeat containing 8 family, member C	ENSG00000171488
RSL1D1	ribosomal L1 domain containing 1	ENSG00000171490
FGG	fibrinogen gamma chain	ENSG00000171557
CLSTN1	calsyntenin 1	ENSG00000171603
CXXC5	CXXC finger protein 5	ENSG00000171604
ENC1	ectodermal-neural cortex 1 (with BTB domain)	ENSG00000171617
ATF7IP	activating transcription factor 7 interacting protein	ENSG00000171681
METTL18	methyltransferase like 18	ENSG00000171806
NINJ2	ninjurin 2	ENSG00000171840
RPS21	ribosomal protein S21	ENSG00000171858
RNMTL1	RNA methyltransferase like 1	ENSG00000171861
RPS7	ribosomal protein S7	ENSG00000171863
CYP4F11	cytochrome P450, family 4, subfamily F, polypeptide 11	ENSG00000171903
MOB3A	MOB kinase activator 3A	ENSG00000172081
TEFM	transcription elongation factor, mitochondrial	ENSG00000172171
MALT1	mucosa associated lymphoid tissue lymphoma translocation gene 1	ENSG00000172175
ISG20	interferon stimulated exonuclease gene 20kDa	ENSG00000172183
PAIP1	poly(A) binding protein interacting protein 1	ENSG00000172239
DPAGT1	dolichyl-phosphate (UDP-N-acetylglucosamine) N-acetylglucosaminephosphotransferase 1 (GlcNAc-1-P transferase)	ENSG00000172269
COPRS	coordinator of PRMT5, differentiation stimulator	ENSG00000172301
TP53RK	TP53 regulating kinase	ENSG00000172315
BPGM	2,3-bisphosphoglycerate mutase	ENSG00000172331
GNG12	guanine nucleotide binding protein (G protein), gamma 12	ENSG00000172380
MYEOV2	myeloma overexpressed 2	ENSG00000172428
MANEA	mannosidase, endo-alpha	ENSG00000172469
HCFC1	host cell factor C1 (VP16-accessory protein)	ENSG00000172534
RASGRP1	RAS guanyl releasing protein 1 (calcium and DAG-regulated)	ENSG00000172575
MRPL52	mitochondrial ribosomal protein L52	ENSG00000172590
RND1	Rho family GTPase 1	ENSG00000172602
LRRC20	leucine rich repeat containing 20	ENSG00000172731
CFL1	cofilin 1 (non-muscle)	ENSG00000172757
TMCC1	transmembrane and coiled-coil domain family 1	ENSG00000172765
RPL38	ribosomal protein L38	ENSG00000172809
RARG	retinoic acid receptor, gamma	ENSG00000172819
CES3	carboxylesterase 3	ENSG00000172828
SSH3	slingshot protein phosphatase 3	ENSG00000172830
CES2	carboxylesterase 2	ENSG00000172831
SP3	Sp3 transcription factor	ENSG00000172845
EGFL7	EGF-like-domain, multiple 7	ENSG00000172889
DHCR7	7-dehydrocholesterol reductase	ENSG00000172893
MRGPRF	MAS-related GPR, member F	ENSG00000172935
PHF8	PHD finger protein 8	ENSG00000172943
DCAKD	dephospho-CoA kinase domain containing	ENSG00000172992
RELA	v-rel avian reticuloendotheliosis viral oncogene homolog A	ENSG00000173039
FAM222B	family with sequence similarity 222, member B	ENSG00000173065
BNC2	basonuclin 2	ENSG00000173068
KDM2A	lysine (K)-specific demethylase 2A	ENSG00000173120
CKS1B	CDC28 protein kinase regulatory subunit 1B	ENSG00000173207
IQCB1	IQ motif containing B1	ENSG00000173226
TNKS	tankyrase, TRF1-interacting ankyrin-related ADP-ribose polymerase	ENSG00000173273
MAP3K11	mitogen-activated protein kinase kinase kinase 11	ENSG00000173327
DAG1	dystroglycan 1 (dystrophin-associated glycoprotein 1)	ENSG00000173402
ARV1	ARV1 homolog (S. cerevisiae)	ENSG00000173409
EHBP1L1	EH domain binding protein 1-like 1	ENSG00000173442
RNF26	ring finger protein 26	ENSG00000173456
VEGFB	vascular endothelial growth factor B	ENSG00000173511
SNX33	sorting nexin 33	ENSG00000173548
PC	pyruvate carboxylase	ENSG00000173599
UQCRH	ubiquinol-cytochrome c reductase hinge protein	ENSG00000173660
EIF1AX	eukaryotic translation initiation factor 1A, X-linked	ENSG00000173674
HEG1	heart development protein with EGF-like domains 1	ENSG00000173706
JUP	junction plakoglobin	ENSG00000173801
RNF213	ring finger protein 213	ENSG00000173821
CBX2	chromobox homolog 2	ENSG00000173894
C1QTNF1	C1q and tumor necrosis factor related protein 1	ENSG00000173918
RGMB	repulsive guidance molecule family member b	ENSG00000174136
TRMT10C	tRNA methyltransferase 10 homolog C (S. cerevisiae)	ENSG00000174173
PRPF8	pre-mRNA processing factor 8	ENSG00000174231
ZBTB4	zinc finger and BTB domain containing 4	ENSG00000174282
LIG4	ligase IV, DNA, ATP-dependent	ENSG00000174405
ATP2A2	ATPase, Ca++ transporting, cardiac muscle, slow twitch 2	ENSG00000174437
RPL4	ribosomal protein L4	ENSG00000174444
AKIRIN1	akirin 1	ENSG00000174574
RPL15	ribosomal protein L15	ENSG00000174748
RIN1	Ras and Rab interactor 1	ENSG00000174791
NDUFA11	NADH dehydrogenase (ubiquinone) 1 alpha subcomplex, 11, 14.7kDa	ENSG00000174886
RAB1B	RAB1B, member RAS oncogene family	ENSG00000174903
SEZ6L2	seizure related 6 homolog (mouse)-like 2	ENSG00000174938
FBXW8	F-box and WD repeat domain containing 8	ENSG00000174989
FAM211A-AS1	FAM211A antisense RNA 1	ENSG00000175061
PACS1	phosphofurin acidic cluster sorting protein 1	ENSG00000175115
MARCKSL1	MARCKS-like 1	ENSG00000175130
CTDSP2	CTD (carboxy-terminal domain, RNA polymerase II, polypeptide A) small phosphatase 2	ENSG00000175215
ARHGAP1	Rho GTPase activating protein 1	ENSG00000175220
MED16	mediator complex subunit 16	ENSG00000175221
TP53I11	tumor protein p53 inducible protein 11	ENSG00000175274
UCP2	uncoupling protein 2 (mitochondrial, proton carrier)	ENSG00000175567
P2RY2	purinergic receptor P2Y, G-protein coupled, 2	ENSG00000175591
TMEM70	transmembrane protein 70	ENSG00000175606
TOM1L2	target of myb1-like 2 (chicken)	ENSG00000175662
MLXIP	MLX interacting protein	ENSG00000175727
SFN	stratifin	ENSG00000175793
MSRA	methionine sulfoxide reductase A	ENSG00000175806
CTDNEP1	CTD nuclear envelope phosphatase 1	ENSG00000175826
UBE2O	ubiquitin-conjugating enzyme E2O	ENSG00000175931
SLC35A4	solute carrier family 35, member A4	ENSG00000176087
IP6K1	inositol hexakisphosphate kinase 1	ENSG00000176095
YES1	v-yes-1 Yamaguchi sarcoma viral oncogene homolog 1	ENSG00000176105
TMEM39A	transmembrane protein 39A	ENSG00000176142
GPX2	glutathione peroxidase 2 (gastrointestinal)	ENSG00000176153
BNIP3	BCL2/adenovirus E1B 19kDa interacting protein 3	ENSG00000176171
MYPOP	Myb-related transcription factor, partner of profilin	ENSG00000176182
PRR15	proline rich 15	ENSG00000176532
LMNB2	lamin B2	ENSG00000176619
BDNF	brain-derived neurotrophic factor	ENSG00000176697
C8orf59	chromosome 8 open reading frame 59	ENSG00000176731
C8orf4	chromosome 8 open reading frame 4	ENSG00000176907
MAMSTR	MEF2 activating motif and SAP domain containing transcriptional regulator	ENSG00000176909
SMCR8	Smith-Magenis syndrome chromosome region, candidate 8	ENSG00000176994
SIX5	SIX homeobox 5	ENSG00000177045
FBXO46	F-box protein 46	ENSG00000177051
POLE	polymerase (DNA directed), epsilon, catalytic subunit	ENSG00000177084
RHOG	ras homolog family member G	ENSG00000177105
ANO6	anoctamin 6	ENSG00000177119
ULK1	unc-51 like autophagy activating kinase 1	ENSG00000177169
TOP3A	topoisomerase (DNA) III alpha	ENSG00000177302
CASKIN2	CASK interacting protein 2	ENSG00000177303
ZFAS1	ZNFX1 antisense RNA 1	ENSG00000177410
C8orf47	chromosome 8 open reading frame 47	ENSG00000177459
GBA	glucosidase, beta, acid	ENSG00000177628
THAP5	THAP domain containing 5	ENSG00000177683
PVRL3	poliovirus receptor-related 3	ENSG00000177707
KIAA0195	KIAA0195	ENSG00000177728
FLII	flightless I homolog (Drosophila)	ENSG00000177731
SOX12	SRY (sex determining region Y)-box 12	ENSG00000177732
HNRNPA0	heterogeneous nuclear ribonucleoprotein A0	ENSG00000177733
CHID1	chitinase domain containing 1	ENSG00000177830
UBE2N	ubiquitin-conjugating enzyme E2N	ENSG00000177889
RPS27	ribosomal protein S27	ENSG00000177954
IMPDH2	IMP (inosine 5,-monophosphate) dehydrogenase 2	ENSG00000178035
C2orf69	chromosome 2 open reading frame 69	ENSG00000178074
PLEC	plectin	ENSG00000178209
WDR6	WD repeat domain 6	ENSG00000178252
GEN1	GEN1 Holliday junction 5, flap endonuclease	ENSG00000178295
ZFAND2A	zinc finger, AN1-type domain 2A	ENSG00000178381
COX14	cytochrome c oxidase assembly homolog 14 (S. cerevisiae)	ENSG00000178449
DTX3	deltex homolog 3 (Drosophila)	ENSG00000178498
RPP25	ribonuclease P/MRP 25kDa subunit	ENSG00000178718
GRINA	glutamate receptor, ionotropic, N-methyl D-aspartate-associated protein 1 (glutamate binding)	ENSG00000178719
ZHX2	zinc fingers and homeoboxes 2	ENSG00000178764
EFCAB13	EF-hand calcium binding domain 13	ENSG00000178852
TAF7	TAF7 RNA polymerase II, TATA box binding protein (TBP)-associated factor, 55kDa	ENSG00000178913
CTC1	CTS telomere maintenance complex component 1	ENSG00000178971
SEPW1	selenoprotein W, 1	ENSG00000178980
RCC2	regulator of chromosome condensation 2	ENSG00000179051
DPM3	dolichyl-phosphate mannosyltransferase polypeptide 3	ENSG00000179085
SAMD4B	sterile alpha motif domain containing 4B	ENSG00000179134
MAGED1	melanoma antigen family D, 1	ENSG00000179222
CDH4	cadherin 4, type 1, R-cadherin (retinal)	ENSG00000179242
C17orf96	chromosome 17 open reading frame 96	ENSG00000179294
ARID3B	AT rich interactive domain 3B (BRIGHT-like)	ENSG00000179361
PACS2	phosphofurin acidic cluster sorting protein 2	ENSG00000179364
FJX1	four jointed box 1 (Drosophila)	ENSG00000179431
CDC42EP4	CDC42 effector protein (Rho GTPase binding) 4	ENSG00000179604
KIAA1875	KIAA1875	ENSG00000179698
PCED1B	PC-esterase domain containing 1B	ENSG00000179715
RBM15B	RNA binding motif protein 15B	ENSG00000179837
C14orf119	chromosome 14 open reading frame 119	ENSG00000179933
FIZ1	FLT3-interacting zinc finger 1	ENSG00000179943
DCTPP1	dCTP pyrophosphatase 1	ENSG00000179958
PRKRA	protein kinase, interferon-inducible double stranded RNA dependent activator	ENSG00000180228
FZD2	frizzled family receptor 2	ENSG00000180340
ZNF609	zinc finger protein 609	ENSG00000180357
MCFD2	multiple coagulation factor deficiency 2	ENSG00000180398
NRIP1	nuclear receptor interacting protein 1	ENSG00000180530
SKIDA1	SKI/DACH domain containing 1	ENSG00000180592
CTD-2547E10.2		ENSG00000180747
PPA1	pyrophosphatase (inorganic) 1	ENSG00000180817
SSR4	signal sequence receptor, delta	ENSG00000180879
MRPL14	mitochondrial ribosomal protein L14	ENSG00000180992
RPH3AL	rabphilin 3A-like (without C2 domains)	ENSG00000181031
HIGD1A	HIG1 hypoxia inducible domain family, member 1A	ENSG00000181061
NPM1	nucleophosmin (nucleolar phosphoprotein B23, numatrin)	ENSG00000181163
POLR2A	polymerase (RNA) II (DNA directed) polypeptide A, 220kDa	ENSG00000181222
ZNF467	zinc finger protein 467	ENSG00000181444
ACBD4	acyl-CoA binding domain containing 4	ENSG00000181513
SGSH	N-sulfoglucosamine sulfohydrolase	ENSG00000181523
YIPF6	Yip1 domain family, member 6	ENSG00000181704
C5orf30	chromosome 5 open reading frame 30	ENSG00000181751
COPG1	coatomer protein complex, subunit gamma 1	ENSG00000181789
SLC35C1	solute carrier family 35 (GDP-fucose transporter), member C1	ENSG00000181830
ZNF329	zinc finger protein 329	ENSG00000181894
C5orf24	chromosome 5 open reading frame 24	ENSG00000181904
COA4	cytochrome c oxidase assembly factor 4 homolog (S. cerevisiae)	ENSG00000181924
PRKAG1	protein kinase, AMP-activated, gamma 1 non-catalytic subunit	ENSG00000181929
TNRC18	trinucleotide repeat containing 18	ENSG00000182095
NOP10	NOP10 ribonucleoprotein	ENSG00000182117
MRPL41	mitochondrial ribosomal protein L41	ENSG00000182154
CREB3L2	cAMP responsive element binding protein 3-like 2	ENSG00000182158
LDOC1	leucine zipper, down-regulated in cancer 1	ENSG00000182195
C8orf33	chromosome 8 open reading frame 33	ENSG00000182307
C1S	complement component 1, s subcomponent	ENSG00000182326
ORAI1	ORAI calcium release-activated calcium modulator 1	ENSG00000182500
MFSD5	major facilitator superfamily domain containing 5	ENSG00000182544
RWDD4	RWD domain containing 4	ENSG00000182552
TSKU	tsukushi, small leucine rich proteoglycan	ENSG00000182704
ANXA2	annexin A2	ENSG00000182718
CRIP2	cysteine-rich protein 2	ENSG00000182809
RBM10	RNA binding motif protein 10	ENSG00000182872
SRPR	signal recognition particle receptor (docking protein)	ENSG00000182934
HMGN4	high mobility group nucleosomal binding domain 4	ENSG00000182952
GJC1	gap junction protein, gamma 1, 45kDa	ENSG00000182963
AP2A2	adaptor-related protein complex 2, alpha 2 subunit	ENSG00000183020
TMEM119	transmembrane protein 119	ENSG00000183160
GDPGP1	GDP-D-glucose phosphorylase 1	ENSG00000183208
CTD-3193O13.9	Protein FLJ22184	ENSG00000183248
C21orf67	chromosome 21 open reading frame 67	ENSG00000183250
SEP15	Homo sapiens 15 kDa selenoprotein (SEP15), transcript variant 2, mRNA	ENSG00000183291
EP400	E1A binding protein p400	ENSG00000183495
UTP11L	UTP11-like, U3 small nucleolar ribonucleoprotein, (yeast)	ENSG00000183520
PSMG1	proteasome (prosome, macropain) assembly chaperone 1	ENSG00000183527
FBXL7	F-box and leucine-rich repeat protein 7	ENSG00000183580
TMEM50A	transmembrane protein 50A	ENSG00000183726
CBX6	chromobox homolog 6	ENSG00000183741
ZNF703	zinc finger protein 703	ENSG00000183779
BTBD9	BTB (POZ) domain containing 9	ENSG00000183826
[truncated: 334 more rows]
