# Supplementary material for: The Differential Effect of Carbon Dots on Gene Expression and DNA Methylation of Human Embryonic Lung Fibroblasts as a Function of Surface Charge and Dose
Source: Int J Mol Sci. 2020 Jul 4;21(13):4763. doi: 10.3390/ijms21134763 (PMC7369946; doi:10.3390/ijms21134763)
Supplement: Supplementary file 1 [file ijms-21-04763-s001.zip › ijms-833488 rev Supp/Table S3D.xlsx]

## Sheet: p24h10+p24h50+n24h10+n24h100
Gene name	Gene	Ensembl ID
DCBLD2	discoidin, CUB and LCCL domain containing 2	ENSG00000057019
GFRA1	GDNF family receptor alpha 1	ENSG00000151892

## Sheet: p24h10+p24h50+n24h10
Gene name	Gene	Ensembl ID
IGFBP3	insulin-like growth factor binding protein 3	ENSG00000146674

## Sheet: p24h10+p24h50+n24h100
Gene name	Gene	Ensembl ID
PLEKHA6	pleckstrin homology domain containing, family A member 6	ENSG00000143850

## Sheet: p24h50+n24h10+n24h100
Gene name	Gene	Ensembl ID
NCAPD2	non-SMC condensin I complex, subunit D2	ENSG00000010292
ANLN	anillin, actin binding protein	ENSG00000011426
TACC3	transforming, acidic coiled-coil containing protein 3	ENSG00000013810
POLA2	polymerase (DNA directed), alpha 2, accessory subunit	ENSG00000014138
GRN	granulin	ENSG00000030582
CTNS	cystinosin, lysosomal cystine transporter	ENSG00000040531
MCM10	minichromosome maintenance complex component 10	ENSG00000065328
PRR11	proline rich 11	ENSG00000068489
ATP1B3	ATPase, Na+/K+ transporting, beta 3 polypeptide	ENSG00000069849
TRIP13	thyroid hormone receptor interactor 13	ENSG00000071539
HMMR	hyaluronan-mediated motility receptor (RHAMM)	ENSG00000072571
GTSE1	G-2 and S-phase expressed 1	ENSG00000075218
WDR62	WD repeat domain 62	ENSG00000075702
SPAG5	sperm associated antigen 5	ENSG00000076382
UBE2T	ubiquitin-conjugating enzyme E2T (putative)	ENSG00000077152
KIF22	kinesin family member 22	ENSG00000079616
WBP11	WW domain binding protein 11	ENSG00000084463
RAD54L	RAD54-like (S. cerevisiae)	ENSG00000085999
FTL	ferritin, light polypeptide	ENSG00000087086
AURKA	aurora kinase A	ENSG00000087586
TPX2	TPX2, microtubule-associated	ENSG00000088325
SEL1L3	sel-1 suppressor of lin-12-like 3 (C. elegans)	ENSG00000091490
RANBP1	RAN binding protein 1	ENSG00000099901
XBP1	X-box binding protein 1	ENSG00000100219
MCM5	minichromosome maintenance complex component 5	ENSG00000100297
TRMU	tRNA 5-methylaminomethyl-2-thiouridylate methyltransferase	ENSG00000100416
GINS1	GINS complex subunit 1 (Psf1 homolog)	ENSG00000101003
MYBL2	v-myb avian myeloblastosis viral oncogene homolog-like 2	ENSG00000101057
FAM83D	family with sequence similarity 83, member D	ENSG00000101447
SQLE	squalene epoxidase	ENSG00000104549
MCM4	minichromosome maintenance complex component 4	ENSG00000104738
LIG1	ligase I, DNA, ATP-dependent	ENSG00000105486
TFPI2	tissue factor pathway inhibitor 2	ENSG00000105825
UBE2S	ubiquitin-conjugating enzyme E2S	ENSG00000108106
WHSC1	Wolf-Hirschhorn syndrome candidate 1	ENSG00000109685
FOXM1	forkhead box M1	ENSG00000111206
CDCA3	cell division cycle associated 3	ENSG00000111665
FBXO5	F-box protein 5	ENSG00000112029
MCM3	minichromosome maintenance complex component 3	ENSG00000112118
VEGFA	vascular endothelial growth factor A	ENSG00000112715
KIF20A	kinesin family member 20A	ENSG00000112984
LMNB1	lamin B1	ENSG00000113368
ECT2	epithelial cell transforming sequence 2 oncogene	ENSG00000114346
ABHD14B	abhydrolase domain containing 14B	ENSG00000114779
CDC20	cell division cycle 20	ENSG00000117399
DARS2	aspartyl-tRNA synthetase 2, mitochondrial	ENSG00000117593
CENPF	centromere protein F, 350/400kDa	ENSG00000117724
PHF19	PHD finger protein 19	ENSG00000119403
RHOQ	ras homolog family member Q	ENSG00000119729
TGFBI	transforming growth factor, beta-induced, 68kDa	ENSG00000120708
CLU	clusterin	ENSG00000120885
NCAPH	non-SMC condensin I complex, subunit H	ENSG00000121152
FKBP9	FK506 binding protein 9, 63 kDa	ENSG00000122642
CALD1	caldesmon 1	ENSG00000122786
CIT	citron (rho-interacting, serine/threonine kinase 21)	ENSG00000122966
CDK2	cyclin-dependent kinase 2	ENSG00000123374
HJURP	Holliday junction recognition protein	ENSG00000123485
CKS2	CDC28 protein kinase regulatory subunit 2	ENSG00000123975
SOX4	SRY (sex determining region Y)-box 4	ENSG00000124766
DLGAP5	discs, large (Drosophila) homolog-associated protein 5	ENSG00000126787
CHTF18	CTF18, chromosome transmission fidelity factor 18 homolog (S. cerevisiae)	ENSG00000127586
LIF	leukemia inhibitory factor	ENSG00000128342
E2F8	E2F transcription factor 8	ENSG00000129173
FAM64A	family with sequence similarity 64, member A	ENSG00000129195
CNN1	calponin 1, basic, smooth muscle	ENSG00000130176
COL5A1	collagen, type V, alpha 1	ENSG00000130635
DNMT1	DNA (cytosine-5-)-methyltransferase 1	ENSG00000130816
GINS2	GINS complex subunit 2 (Psf2 homolog)	ENSG00000131153
TOP2A	topoisomerase (DNA) II alpha 170kDa	ENSG00000131747
PCNA	proliferating cell nuclear antigen	ENSG00000132646
POSTN	periostin, osteoblast specific factor	ENSG00000133110
C14orf1	chromosome 14 open reading frame 1	ENSG00000133935
CCNB1	cyclin B1	ENSG00000134057
BHLHE40	basic helix-loop-helix family, member e40	ENSG00000134107
PSRC1	proline/serine-rich coiled-coil 1	ENSG00000134222
PTGFRN	prostaglandin F2 receptor inhibitor	ENSG00000134247
CDCA8	cell division cycle associated 8	ENSG00000134690
COL4A2	collagen, type IV, alpha 2	ENSG00000134871
TMEM2	transmembrane protein 2	ENSG00000135048
ADAM19	ADAM metallopeptidase domain 19	ENSG00000135074
TROAP	trophinin associated protein	ENSG00000135451
LAMC1	laminin, gamma 1 (formerly LAMB2)	ENSG00000135862
TNS3	tensin 3	ENSG00000136205
TCF19	transcription factor 19	ENSG00000137310
NUSAP1	nucleolar and spindle associated protein 1	ENSG00000137804
KIF23	kinesin family member 23	ENSG00000137807
AMIGO2	adhesion molecule with Ig-like domain 2	ENSG00000139211
PHLDA1	pleckstrin homology-like domain, family A, member 1	ENSG00000139289
GAS2L3	growth arrest-specific 2 like 3	ENSG00000139354
DIAPH3	diaphanous-related formin 3	ENSG00000139734
FANCI	Fanconi anemia, complementation group I	ENSG00000140525
PGD	phosphogluconate dehydrogenase	ENSG00000142657
DTL	denticleless E3 ubiquitin protein ligase homolog (Drosophila)	ENSG00000143476
RHOB	ras homolog family member B	ENSG00000143878
SNRPG	small nuclear ribonucleoprotein polypeptide G	ENSG00000143977
NCEH1	neutral cholesterol ester hydrolase 1	ENSG00000144959
CCNA2	cyclin A2	ENSG00000145386
CDCA5	cell division cycle associated 5	ENSG00000146670
GINS4	GINS complex subunit 4 (Sld5 homolog)	ENSG00000147536
MKI67	marker of proliferation Ki-67	ENSG00000148773
ADAM12	ADAM metallopeptidase domain 12	ENSG00000148848
INCENP	inner centromere protein antigens 135/155kDa	ENSG00000149503
NCAPD3	non-SMC condensin II complex, subunit D3	ENSG00000151503
NRGN	neurogranin (protein kinase C substrate, RC3)	ENSG00000154146
BUB3	BUB3 mitotic checkpoint protein	ENSG00000154473
NUP205	nucleoporin 205kDa	ENSG00000155561
CCNB2	cyclin B2	ENSG00000157456
TSC22D3	TSC22 domain family, member 3	ENSG00000157514
AP3S2	adaptor-related protein complex 3, sigma 2 subunit	ENSG00000157823
TONSL	tonsoku-like, DNA repair protein	ENSG00000160949
SQSTM1	sequestosome 1	ENSG00000161011
DBF4B	DBF4 homolog B (S. cerevisiae)	ENSG00000161692
RACGAP1	Rac GTPase activating protein 1	ENSG00000161800
SGOL2	shugoshin-like 2 (S. pombe)	ENSG00000163535
ITGA2	integrin, alpha 2 (CD49B, alpha 2 subunit of VLA-2 receptor)	ENSG00000164171
PTTG1	pituitary tumor-transforming 1	ENSG00000164611
PSIP1	PC4 and SFRS1 interacting protein 1	ENSG00000164985
SKA3	spindle and kinetochore associated complex subunit 3	ENSG00000165480
MCM7	minichromosome maintenance complex component 7	ENSG00000166508
KIAA0101	KIAA0101	ENSG00000166803
PLK1	polo-like kinase 1	ENSG00000166851
TMEM92	transmembrane protein 92	ENSG00000167105
CERCAM	cerebral endothelial cell adhesion molecule	ENSG00000167123
RRM1	ribonucleotide reductase M1	ENSG00000167325
CDT1	chromatin licensing and DNA replication factor 1	ENSG00000167513
NXN	nucleoredoxin	ENSG00000167693
RFWD3	ring finger and WD repeat domain 3	ENSG00000168411
CKAP2L	cytoskeleton associated protein 2-like	ENSG00000169607
BUB1	BUB1 mitotic checkpoint serine/threonine kinase	ENSG00000169679
TM4SF1	transmembrane 4 L six family member 1	ENSG00000169908
PA2G4	proliferation-associated 2G4, 38kDa	ENSG00000170515
ESCO2	establishment of sister chromatid cohesion N-acetyltransferase 2	ENSG00000171320
CXXC5	CXXC finger protein 5	ENSG00000171604
RRM2	ribonucleotide reductase M2	ENSG00000171848
TMCC1	transmembrane and coiled-coil domain family 1	ENSG00000172765
TRIB1	tribbles pseudokinase 1	ENSG00000173334
HEG1	heart development protein with EGF-like domains 1	ENSG00000173706
UBE2C	ubiquitin-conjugating enzyme E2C	ENSG00000175063
FOSL1	FOS-like antigen 1	ENSG00000175592
NUPR1	nuclear protein, transcriptional regulator, 1	ENSG00000176046
ATAD5	ATPase family, AAA domain containing 5	ENSG00000176208
POLE	polymerase (DNA directed), epsilon, catalytic subunit	ENSG00000177084
AURKB	aurora kinase B	ENSG00000178999
RAD23A	RAD23 homolog A (S. cerevisiae)	ENSG00000179262
GINS3	GINS complex subunit 3 (Psf3 homolog)	ENSG00000181938
KPNA2	karyopherin alpha 2 (RAG cohort 1, importin alpha 1)	ENSG00000182481
CADM1	cell adhesion molecule 1	ENSG00000182985
CAMK1D	calcium/calmodulin-dependent protein kinase ID	ENSG00000183049
IQGAP3	IQ motif containing GTPase activating protein 3	ENSG00000183856
SLITRK6	SLIT and NTRK-like family, member 6	ENSG00000184564
CDCA2	cell division cycle associated 2	ENSG00000184661
OLFML2A	olfactomedin-like 2A	ENSG00000185585
PBX1	pre-B-cell leukemia homeobox 1	ENSG00000185630
KIF18B	kinesin family member 18B	ENSG00000186185
SAPCD2	suppressor APC domain containing 2	ENSG00000186193
UBE2H	ubiquitin-conjugating enzyme E2H	ENSG00000186591
COL4A1	collagen, type IV, alpha 1	ENSG00000187498
FANCA	Fanconi anemia, complementation group A	ENSG00000187741
H2AFX	H2A histone family, member X	ENSG00000188486
ADA	adenosine deaminase	ENSG00000196839
FAM114A1	family with sequence similarity 114, member A1	ENSG00000197712
MCMBP	minichromosome maintenance complex binding protein	ENSG00000197771
TFDP1	transcription factor Dp-1	ENSG00000198176
PRC1	protein regulator of cytokinesis 1	ENSG00000198901
C4orf46	chromosome 4 open reading frame 46	ENSG00000205208
HLA-B	major histocompatibility complex, class I, B	ENSG00000234745
KIFC1	kinesin family member C1	ENSG00000237649

## Sheet: p24h10+n24h100
Gene name	Gene	Ensembl ID
NCOA7	nuclear receptor coactivator 7	ENSG00000111912
CLDN1	claudin 1	ENSG00000163347

## Sheet: p24h50+n24h10
Gene name	Gene	Ensembl ID
CDC25B	cell division cycle 25B	ENSG00000101224
IRAK2	interleukin-1 receptor-associated kinase 2	ENSG00000134070
GPATCH4	G patch domain containing 4	ENSG00000160818
C19orf55	chromosome 19 open reading frame 55	ENSG00000167595
RP11-334C17.5		ENSG00000262580

## Sheet: p24h50+n24h100
Gene name	Gene	Ensembl ID
MEOX1	mesenchyme homeobox 1	ENSG00000005102
DBF4	DBF4 homolog (S. cerevisiae)	ENSG00000006634
POMT2	protein-O-mannosyltransferase 2	ENSG00000009830
BRCA1	breast cancer 1, early onset	ENSG00000012048
ATP6V0A1	ATPase, H+ transporting, lysosomal V0 subunit a1	ENSG00000033627
UHRF1	ubiquitin-like with PHD and ring finger domains 1	ENSG00000034063
DEPDC1B	DEP domain containing 1B	ENSG00000035499
TIMP2	TIMP metallopeptidase inhibitor 2	ENSG00000035862
H6PD	hexose-6-phosphate dehydrogenase (glucose 1-dehydrogenase)	ENSG00000049239
HERPUD1	homocysteine-inducible, endoplasmic reticulum stress-inducible, ubiquitin-like domain member 1	ENSG00000051108
POLQ	polymerase (DNA directed), theta	ENSG00000051341
MSMO1	methylsterol monooxygenase 1	ENSG00000052802
ATP9A	ATPase, class II, type 9A	ENSG00000054793
CCAR1	cell division cycle and apoptosis regulator 1	ENSG00000060339
TRAM2	translocation associated membrane protein 2	ENSG00000065308
ASPM	asp (abnormal spindle) homolog, microcephaly associated (Drosophila)	ENSG00000066279
BCL3	B-cell CLL/lymphoma 3	ENSG00000069399
LPHN1	latrophilin 1	ENSG00000072071
SMC1A	structural maintenance of chromosomes 1A	ENSG00000072501
MCM2	minichromosome maintenance complex component 2	ENSG00000073111
CA12	carbonic anhydrase XII	ENSG00000074410
FOSL2	FOS-like antigen 2	ENSG00000075426
MLH1	mutL homolog 1	ENSG00000076242
POLD3	polymerase (DNA-directed), delta 3, accessory subunit	ENSG00000077514
GPR137B	G protein-coupled receptor 137B	ENSG00000077585
XRCC5	X-ray repair complementing defective repair in Chinese hamster cells 5 (double-strand-break rejoining)	ENSG00000079246
FDFT1	farnesyl-diphosphate farnesyltransferase 1	ENSG00000079459
NDC80	NDC80 kinetochore complex component	ENSG00000080986
KCNK2	potassium channel, subfamily K, member 2	ENSG00000082482
FAT1	FAT atypical cadherin 1	ENSG00000083857
ORC1	origin recognition complex, subunit 1	ENSG00000085840
SRRT	serrate RNA effector molecule homolog (Arabidopsis)	ENSG00000087087
BIRC5	baculoviral IAP repeat containing 5	ENSG00000089685
SPG21	spastic paraplegia 21 (autosomal recessive, Mast syndrome)	ENSG00000090487
KIF4A	kinesin family member 4A	ENSG00000090889
WDR76	WD repeat domain 76	ENSG00000092470
CLSPN	claspin	ENSG00000092853
CDC45	cell division cycle 45	ENSG00000093009
CDC6	cell division cycle 6	ENSG00000094804
DSP	desmoplakin	ENSG00000096696
SCD	stearoyl-CoA desaturase (delta-9-desaturase)	ENSG00000099194
TSPAN15	tetraspanin 15	ENSG00000099282
MKNK2	MAP kinase interacting serine/threonine kinase 2	ENSG00000099875
GGT1	gamma-glutamyltransferase 1	ENSG00000100031
CENPM	centromere protein M	ENSG00000100162
HMOX1	heme oxygenase (decycling) 1	ENSG00000100292
RASD2	RASD family, member 2	ENSG00000100302
KIAA0930	KIAA0930	ENSG00000100364
RANGAP1	Ran GTPase activating protein 1	ENSG00000100401
ABHD4	abhydrolase domain containing 4	ENSG00000100439
MTHFD1	methylenetetrahydrofolate dehydrogenase (NADP+ dependent) 1, methenyltetrahydrofolate cyclohydrolase, formyltetrahydrofolate synthetase	ENSG00000100714
E2F1	E2F transcription factor 1	ENSG00000101412
POLA1	polymerase (DNA directed), alpha 1, catalytic subunit	ENSG00000101868
SUV39H1	suppressor of variegation 3-9 homolog 1 (Drosophila)	ENSG00000101945
TSC22D1	TSC22 domain family, member 1	ENSG00000102804
MMP15	matrix metallopeptidase 15 (membrane-inserted)	ENSG00000102996
NDRG4	NDRG family member 4	ENSG00000103034
CD276	CD276 molecule	ENSG00000103855
KIAA1199	KIAA1199	ENSG00000103888
BMF	Bcl2 modifying factor	ENSG00000104081
NDRG1	N-myc downstream regulated 1	ENSG00000104419
RNASEH2A	ribonuclease H2, subunit A	ENSG00000104889
ASF1B	anti-silencing function 1B histone chaperone	ENSG00000105011
DNASE2	deoxyribonuclease II, lysosomal	ENSG00000105612
SERPINE1	serpin peptidase inhibitor, clade E (nexin, plasminogen activator inhibitor type 1), member 1	ENSG00000106366
EZH2	enhancer of zeste homolog 2 (Drosophila)	ENSG00000106462
PHYH	phytanoyl-CoA 2-hydroxylase	ENSG00000107537
UNC5B	unc-5 homolog B (C. elegans)	ENSG00000107731
KPNB1	karyopherin (importin) beta 1	ENSG00000108424
NUP88	nucleoporin 88kDa	ENSG00000108559
VAT1	vesicle amine transport 1	ENSG00000108828
HDAC5	histone deacetylase 5	ENSG00000108840
KLF3	Kruppel-like factor 3 (basic)	ENSG00000109787
RAD51AP1	RAD51 associated protein 1	ENSG00000111247
NUP107	nucleoporin 107kDa	ENSG00000111581
TIMELESS	timeless circadian clock	ENSG00000111602
RBM24	RNA binding motif protein 24	ENSG00000112183
HMGCS1	3-hydroxy-3-methylglutaryl-CoA synthase 1 (soluble)	ENSG00000112972
HMGCR	3-hydroxy-3-methylglutaryl-CoA reductase	ENSG00000113161
GNPDA1	glucosamine-6-phosphate deaminase 1	ENSG00000113552
NUP155	nucleoporin 155kDa	ENSG00000113569
SMC4	structural maintenance of chromosomes 4	ENSG00000113810
COL7A1	collagen, type VII, alpha 1	ENSG00000114270
HES1	hes family bHLH transcription factor 1	ENSG00000114315
CBLB	Cbl proto-oncogene B, E3 ubiquitin protein ligase	ENSG00000114423
KLHL24	kelch-like family member 24	ENSG00000114796
ACVR1	activin A receptor, type I	ENSG00000115170
TACR1	tachykinin receptor 1	ENSG00000115353
DHCR24	24-dehydrocholesterol reductase	ENSG00000116133
SFPQ	splicing factor proline/glutamine-rich	ENSG00000116560
MEF2D	myocyte enhancer factor 2D	ENSG00000116604
SLC2A1	solute carrier family 2 (facilitated glucose transporter), member 1	ENSG00000117394
NRP2	neuropilin 2	ENSG00000118257
DCLRE1B	DNA cross-link repair 1B	ENSG00000118655
HS1BP3	HCLS1 binding protein 3	ENSG00000118960
NEK9	NIMA-related kinase 9	ENSG00000119638
NPC2	Niemann-Pick disease, type C2	ENSG00000119655
LTBP2	latent transforming growth factor beta binding protein 2	ENSG00000119681
HELLS	helicase, lymphoid-specific	ENSG00000119969
CYSTM1	cysteine-rich transmembrane module containing 1	ENSG00000120306
TMPO	thymopoietin	ENSG00000120802
DDX39A	DEAD (Asp-Glu-Ala-Asp) box polypeptide 39A	ENSG00000123136
TUBA1B	tubulin, alpha 1b	ENSG00000123416
STIL	SCL/TAL1 interrupting locus	ENSG00000123473
CHPF	chondroitin polymerizing factor	ENSG00000123989
CSE1L	CSE1 chromosome segregation 1-like (yeast)	ENSG00000124207
CDKN1A	cyclin-dependent kinase inhibitor 1A (p21, Cip1)	ENSG00000124762
NUP85	nucleoporin 85kDa	ENSG00000125450
GPCPD1	glycerophosphocholine phosphodiesterase GDE1 homolog (S. cerevisiae)	ENSG00000125772
SNRPB	small nuclear ribonucleoprotein polypeptides B and B1	ENSG00000125835
TMEM35	transmembrane protein 35	ENSG00000126950
PKMYT1	protein kinase, membrane associated tyrosine/threonine 1	ENSG00000127564
PAICS	phosphoribosylaminoimidazole carboxylase, phosphoribosylaminoimidazole succinocarboxamide synthetase	ENSG00000128050
ILF3	interleukin enhancer binding factor 3, 90kDa	ENSG00000129351
AJUBA	ajuba LIM protein	ENSG00000129474
RHBDF2	rhomboid 5 homolog 2 (Drosophila)	ENSG00000129667
SGOL1	shugoshin-like 1 (S. pombe)	ENSG00000129810
LDLR	low density lipoprotein receptor	ENSG00000130164
AKAP12	A kinase (PRKA) anchor protein 12	ENSG00000131016
TUBG1	tubulin, gamma 1	ENSG00000131462
RFC3	replication factor C (activator 1) 3, 38kDa	ENSG00000133119
MICAL2	microtubule associated monooxygenase, calponin and LIM domain containing 2	ENSG00000133816
C14orf159	chromosome 14 open reading frame 159	ENSG00000133943
NOTCH2	notch 2	ENSG00000134250
LDHA	lactate dehydrogenase A	ENSG00000134333
FST	follistatin	ENSG00000134363
FADS2	fatty acid desaturase 2	ENSG00000134824
ESPL1	extra spindle pole bodies homolog 1 (S. cerevisiae)	ENSG00000135476
GNS	glucosamine (N-acetyl)-6-sulfatase	ENSG00000135677
LMO7	LIM domain 7	ENSG00000136153
TRA2B	transformer 2 beta homolog (Drosophila)	ENSG00000136527
BAAT	bile acid CoA: amino acid N-acyltransferase (glycine N-choloyltransferase)	ENSG00000136881
ARHGEF39	Rho guanine nucleotide exchange factor (GEF) 39	ENSG00000137135
FLOT1	flotillin 1	ENSG00000137312
CASC5	cancer susceptibility candidate 5	ENSG00000137812
CENPO	centromere protein O	ENSG00000138092
KIF11	kinesin family member 11	ENSG00000138160
CEP55	centrosomal protein 55kDa	ENSG00000138180
CENPE	centromere protein E, 312kDa	ENSG00000138778
MMAB	methylmalonic aciduria (cobalamin deficiency) cblB type	ENSG00000139428
BRCA2	breast cancer 2, early onset	ENSG00000139618
IGF1R	insulin-like growth factor 1 receptor	ENSG00000140443
TICRR	TOPBP1-interacting checkpoint and replication regulator	ENSG00000140534
OSGIN1	oxidative stress induced growth inhibitor 1	ENSG00000140961
KSR1	kinase suppressor of ras 1	ENSG00000141068
NPC1	Niemann-Pick disease, type C1	ENSG00000141458
APP	amyloid beta (A4) precursor protein	ENSG00000142192
NUF2	NUF2, NDC80 kinetochore complex component	ENSG00000143228
CDCA7	cell division cycle associated 7	ENSG00000144354
OCIAD2	OCIA domain containing 2	ENSG00000145247
LHFPL2	lipoma HMGIC fusion partner-like 2	ENSG00000145685
TNIP1	TNFAIP3 interacting protein 1	ENSG00000145901
MMS22L	MMS22-like, DNA repair protein	ENSG00000146263
PNRC1	proline-rich nuclear receptor coactivator 1	ENSG00000146278
RBMX	RNA binding motif protein, X-linked	ENSG00000147274
CEP78	centrosomal protein 78kDa	ENSG00000148019
GSN	gelsolin	ENSG00000148180
PTGES	prostaglandin E synthase	ENSG00000148344
GPR107	G protein-coupled receptor 107	ENSG00000148358
CNNM2	cyclin M2	ENSG00000148842
SSRP1	structure specific recognition protein 1	ENSG00000149136
FADS1	fatty acid desaturase 1	ENSG00000149485
SPOCK1	sparc/osteonectin, cwcv and kazal-like domains proteoglycan (testican) 1	ENSG00000152377
CENPH	centromere protein H	ENSG00000153044
ASAP1	ArfGAP with SH3 domain, ankyrin repeat and PH domain 1	ENSG00000153317
SKA1	spindle and kinetochore associated complex subunit 1	ENSG00000154839
AGPAT5	1-acylglycerol-3-phosphate O-acyltransferase 5	ENSG00000155189
PI4K2A	phosphatidylinositol 4-kinase type 2 alpha	ENSG00000155252
PSD3	pleckstrin and Sec7 domain containing 3	ENSG00000156011
KCNMA1	potassium large conductance calcium-activated channel, subfamily M, alpha member 1	ENSG00000156113
CD109	CD109 molecule	ENSG00000156535
ATAD2	ATPase family, AAA domain containing 2	ENSG00000156802
FBXO32	F-box protein 32	ENSG00000156804
CHAF1B	chromatin assembly factor 1, subunit B (p60)	ENSG00000159259
ABR	active BCR-related	ENSG00000159842
PDXK	pyridoxal (pyridoxine, vitamin B6) kinase	ENSG00000160209
LSS	lanosterol synthase (2,3-oxidosqualene-lanosterol cyclase)	ENSG00000160285
PCNT	pericentrin	ENSG00000160299
MGAT4B	mannosyl (alpha-1,3-)-glycoprotein beta-1,4-N-acetylglucosaminyltransferase, isozyme B	ENSG00000161013
THAP8	THAP domain containing 8	ENSG00000161277
SPC24	SPC24, NDC80 kinetochore complex component	ENSG00000161888
CCNF	cyclin F	ENSG00000162063
SHANK2	SH3 and multiple ankyrin repeat domains 2	ENSG00000162105
PBXIP1	pre-B-cell leukemia homeobox interacting protein 1	ENSG00000163346
NUAK2	NUAK family, SNF1-like kinase, 2	ENSG00000163545
TOPBP1	topoisomerase (DNA) II binding protein 1	ENSG00000163781
CDC25A	cell division cycle 25A	ENSG00000164045
HMGB2	high mobility group box 2	ENSG00000164104
F2RL2	coagulation factor II (thrombin) receptor-like 2	ENSG00000164220
ERAP1	endoplasmic reticulum aminopeptidase 1	ENSG00000164307
CTSB	cathepsin B	ENSG00000164733
BAALC	brain and acute leukemia, cytoplasmic	ENSG00000164929
TP53INP1	tumor protein p53 inducible nuclear protein 1	ENSG00000164938
ZNF367	zinc finger protein 367	ENSG00000165244
MELK	maternal embryonic leucine zipper kinase	ENSG00000165304
ARHGEF40	Rho guanine nucleotide exchange factor (GEF) 40	ENSG00000165801
ZFYVE1	zinc finger, FYVE domain containing 1	ENSG00000165861
CKB	creatine kinase, brain	ENSG00000166165
SLFN5	schlafen family member 5	ENSG00000166750
FAM102A	family with sequence similarity 102, member A	ENSG00000167106
MVD	mevalonate (diphospho) decarboxylase	ENSG00000167508
TUBA1C	tubulin, alpha 1c	ENSG00000167553
C19orf48	chromosome 19 open reading frame 48	ENSG00000167747
TK1	thymidine kinase 1, soluble	ENSG00000167900
HIST1H1E	histone cluster 1, H1e	ENSG00000168298
TMEM150A	transmembrane protein 150A	ENSG00000168890
CRADD	CASP2 and RIPK1 domain containing adaptor with death domain	ENSG00000169372
ANTXR1	anthrax toxin receptor 1	ENSG00000169604
KLF13	Kruppel-like factor 13	ENSG00000169926
ALCAM	activated leukocyte cell adhesion molecule	ENSG00000170017
SMAD1	SMAD family member 1	ENSG00000170365
STAT2	signal transducer and activator of transcription 2, 113kDa	ENSG00000170581
SGCD	sarcoglycan, delta (35kDa dystrophin-associated glycoprotein)	ENSG00000170624
CDCA4	cell division cycle associated 4	ENSG00000170779
JUNB	jun B proto-oncogene	ENSG00000171223
SPSB1	splA/ryanodine receptor domain and SOCS box containing 1	ENSG00000171621
DHCR7	7-dehydrocholesterol reductase	ENSG00000172893
HSPB7	heat shock 27kDa protein family, member 7 (cardiovascular)	ENSG00000173641
PITPNA	phosphatidylinositol transfer protein, alpha	ENSG00000174238
DDX23	DEAD (Asp-Glu-Ala-Asp) box polypeptide 23	ENSG00000174243
IQCK	IQ motif containing K	ENSG00000174628
SH3PXD2B	SH3 and PX domains 2B	ENSG00000174705
CKAP5	cytoskeleton associated protein 5	ENSG00000175216
CCDC85B	coiled-coil domain containing 85B	ENSG00000175602
RTTN	rotatin	ENSG00000176225
LMNB2	lamin B2	ENSG00000176619
MYO1D	myosin ID	ENSG00000176658
TYMS	thymidylate synthetase	ENSG00000176890
GSG2	germ cell associated 2 (haspin)	ENSG00000177602
MSC	musculin	ENSG00000178860
SEPW1	selenoprotein W, 1	ENSG00000178980
COA4	cytochrome c oxidase assembly factor 4 homolog (S. cerevisiae)	ENSG00000181924
TSKU	tsukushi, small leucine rich proteoglycan	ENSG00000182704
FHL3	four and a half LIM domains 3	ENSG00000183386
KREMEN1	kringle containing transmembrane protein 1	ENSG00000183762
NIPSNAP1	nipsnap homolog 1 (C. elegans)	ENSG00000184117
OSBP2	oxysterol binding protein 2	ENSG00000184792
PARPBP	PARP1 binding protein	ENSG00000185480
LAMP1	lysosomal-associated membrane protein 1	ENSG00000185896
INSIG1	insulin induced gene 1	ENSG00000186480
TUBB4B	tubulin, beta 4B class IVb	ENSG00000188229
FAM111B	family with sequence similarity 111, member B	ENSG00000189057
GM2A	GM2 ganglioside activator	ENSG00000196743
MVB12B	multivesicular body subunit 12B	ENSG00000196814
SVIL	supervillin	ENSG00000197321
UAP1L1	UDP-N-acteylglucosamine pyrophosphorylase 1-like 1	ENSG00000197355
PSAP	prosaposin	ENSG00000197746
WDHD1	WD repeat and HMG-box DNA binding protein 1	ENSG00000198554
C6orf89	chromosome 6 open reading frame 89	ENSG00000198663
SREBF2	sterol regulatory element binding transcription factor 2	ENSG00000198911
FAM216A	family with sequence similarity 216, member A	ENSG00000204856
HN1L	hematological and neurological expressed 1-like	ENSG00000206053
STK38L	serine/threonine kinase 38 like	ENSG00000211455
NBPF1	neuroblastoma breakpoint family, member 1	ENSG00000219481
MIR503HG	MIR503 host gene (non-protein coding)	ENSG00000223749
TAPBP	TAP binding protein (tapasin)	ENSG00000231925
SNHG3	small nucleolar RNA host gene 3 (non-protein coding)	ENSG00000242125
UPK3B	uroplakin 3B	ENSG00000243566
SNHG1	small nucleolar RNA host gene 1 (non-protein coding)	ENSG00000255717
RP11-473I1.10		ENSG00000263244
RP1-74M1.3		ENSG00000272796

## Sheet: n24h10+n24h100
Gene name	Gene	Ensembl ID
SPATA20	spermatogenesis associated 20	ENSG00000006282
ETV1	ets variant 1	ENSG00000006468
ALDH3B1	aldehyde dehydrogenase 3 family, member B1	ENSG00000006534
ST3GAL1	ST3 beta-galactoside alpha-2,3-sialyltransferase 1	ENSG00000008513
FHL1	four and a half LIM domains 1	ENSG00000022267
CNN2	calponin 2	ENSG00000064666
MYLK	myosin light chain kinase	ENSG00000065534
MSANTD3	Myb/SANT-like DNA-binding domain containing 3	ENSG00000066697
ASNS	asparagine synthetase (glutamine-hydrolyzing)	ENSG00000070669
WDR1	WD repeat domain 1	ENSG00000071127
LMCD1	LIM and cysteine-rich domains 1	ENSG00000071282
ACTN1	actinin, alpha 1	ENSG00000072110
MRVI1	murine retrovirus integration site 1 homolog	ENSG00000072952
FERMT2	fermitin family member 2	ENSG00000073712
NTN4	netrin 4	ENSG00000074527
SEMA3A	sema domain, immunoglobulin domain (Ig), short basic domain, secreted, (semaphorin) 3A	ENSG00000075213
BCAP29	B-cell receptor-associated protein 29	ENSG00000075790
PPP1R12B	protein phosphatase 1, regulatory subunit 12B	ENSG00000077157
PGM1	phosphoglucomutase 1	ENSG00000079739
HSP90AA1	heat shock protein 90kDa alpha (cytosolic), class A member 1	ENSG00000080824
ICAM1	intercellular adhesion molecule 1	ENSG00000090339
AARS	alanyl-tRNA synthetase	ENSG00000090861
ITGA6	integrin, alpha 6	ENSG00000091409
PHGDH	phosphoglycerate dehydrogenase	ENSG00000092621
TGFB2	transforming growth factor, beta 2	ENSG00000092969
MYH9	myosin, heavy chain 9, non-muscle	ENSG00000100345
PCK2	phosphoenolpyruvate carboxykinase 2 (mitochondrial)	ENSG00000100889
TRIB3	tribbles pseudokinase 3	ENSG00000101255
JAG1	jagged 1	ENSG00000101384
KCND1	potassium voltage-gated channel, Shal-related subfamily, member 1	ENSG00000102057
CRISPLD2	cysteine-rich secretory protein LCCL domain containing 2	ENSG00000103196
ABCC1	ATP-binding cassette, sub-family C (CFTR/MRP), member 1	ENSG00000103222
SLC7A5	solute carrier family 7 (amino acid transporter light chain, L system), member 5	ENSG00000103257
SFRP1	secreted frizzled-related protein 1	ENSG00000104332
NCALD	neurocalcin delta	ENSG00000104490
ECH1	enoyl CoA hydratase 1, peroxisomal	ENSG00000104823
SLC1A5	solute carrier family 1 (neutral amino acid transporter), member 5	ENSG00000105281
TMEM205	transmembrane protein 205	ENSG00000105518
GRB10	growth factor receptor-bound protein 10	ENSG00000106070
GARS	glycyl-tRNA synthetase	ENSG00000106105
TLE4	transducin-like enhancer of split 4 (E(sp1) homolog, Drosophila)	ENSG00000106829
PDLIM1	PDZ and LIM domain 1	ENSG00000107438
C10orf54	chromosome 10 open reading frame 54	ENSG00000107738
ACTA2	actin, alpha 2, smooth muscle, aorta	ENSG00000107796
LGALS3BP	lectin, galactoside-binding, soluble, 3 binding protein	ENSG00000108679
CNTNAP1	contactin associated protein 1	ENSG00000108797
CCND1	cyclin D1	ENSG00000110092
KIAA1549L	KIAA1549-like	ENSG00000110427
CARS	cysteinyl-tRNA synthetase	ENSG00000110619
PTGES3	prostaglandin E synthase 3 (cytosolic)	ENSG00000110958
SLC38A1	solute carrier family 38, member 1	ENSG00000111371
TTK	TTK protein kinase	ENSG00000112742
STC2	stanniocalcin 2	ENSG00000113739
EFEMP1	EGF containing fibulin-like extracellular matrix protein 1	ENSG00000115380
SLC1A4	solute carrier family 1 (glutamate/neutral amino acid transporter), member 4	ENSG00000115902
EPAS1	endothelial PAS domain protein 1	ENSG00000116016
ICMT	isoprenylcysteine carboxyl methyltransferase	ENSG00000116237
KDM5B	lysine (K)-specific demethylase 5B	ENSG00000117139
STMN1	stathmin 1	ENSG00000117632
NEK2	NIMA-related kinase 2	ENSG00000117650
KIF14	kinesin family member 14	ENSG00000118193
KLF7	Kruppel-like factor 7 (ubiquitous)	ENSG00000118263
TNFAIP3	tumor necrosis factor, alpha-induced protein 3	ENSG00000118503
C1orf198	chromosome 1 open reading frame 198	ENSG00000119280
PPP1R3C	protein phosphatase 1, regulatory subunit 3C	ENSG00000119938
MASTL	microtubule associated serine/threonine kinase-like	ENSG00000120539
COPA	coatomer protein complex, subunit alpha	ENSG00000122218
PLAU	plasminogen activator, urokinase	ENSG00000122861
MT2A	metallothionein 2A	ENSG00000125148
HSPA2	heat shock 70kDa protein 2	ENSG00000126803
MASP1	mannan-binding lectin serine peptidase 1 (C4/C2 activating component of Ra-reactive factor)	ENSG00000127241
SYNGR3	synaptogyrin 3	ENSG00000127561
ADM2	adrenomedullin 2	ENSG00000128165
ATF4	activating transcription factor 4	ENSG00000128272
PODXL	podocalyxin-like	ENSG00000128567
PALLD	palladin, cytoskeletal associated protein	ENSG00000129116
PLD2	phospholipase D2	ENSG00000129219
SESN2	sestrin 2	ENSG00000130766
COX7B	cytochrome c oxidase subunit VIIb	ENSG00000131174
POPDC3	popeye domain containing 3	ENSG00000132429
MYH10	myosin, heavy chain 10, non-muscle	ENSG00000133026
LOXL2	lysyl oxidase-like 2	ENSG00000134013
TMEM106C	transmembrane protein 106C	ENSG00000134291
YARS	tyrosyl-tRNA synthetase	ENSG00000134684
PSAT1	phosphoserine aminotransferase 1	ENSG00000135069
TES	testis derived transcript (3 LIM domains)	ENSG00000135269
NT5E	5,-nucleotidase, ecto (CD73)	ENSG00000135318
ALDH1L2	aldehyde dehydrogenase 1 family, member L2	ENSG00000136010
SPRY2	sprouty homolog 2 (Drosophila)	ENSG00000136158
HMGA1	high mobility group AT-hook 1	ENSG00000137309
ITGA11	integrin, alpha 11	ENSG00000137809
MYOF	myoferlin	ENSG00000138119
SSFA2	sperm specific antigen 2	ENSG00000138434
FBN2	fibrillin 2	ENSG00000138829
LUM	lumican	ENSG00000139329
TMBIM6	transmembrane BAX inhibitor motif containing 6	ENSG00000139644
WARS	tryptophanyl-tRNA synthetase	ENSG00000140105
WDR20	WD repeat domain 20	ENSG00000140153
TPM1	tropomyosin 1 (alpha)	ENSG00000140416
MFGE8	milk fat globule-EGF factor 8 protein	ENSG00000140545
WRAP53	WD repeat containing, antisense to TP53	ENSG00000141499
SELENBP1	selenium binding protein 1	ENSG00000143416
ILF2	interleukin enhancer binding factor 2	ENSG00000143621
PLK2	polo-like kinase 2	ENSG00000145632
ARHGAP18	Rho GTPase activating protein 18	ENSG00000146376
MTFR2	mitochondrial fission regulator 2	ENSG00000146410
ZNF185	zinc finger protein 185 (LIM domain)	ENSG00000147394
SERPINH1	serpin peptidase inhibitor, clade H (heat shock protein 47), member 1, (collagen binding protein 1)	ENSG00000149257
SLC7A11	solute carrier family 7 (anionic amino acid transporter light chain, xc- system), member 11	ENSG00000151012
DPYSL4	dihydropyrimidinase-like 4	ENSG00000151640
CENPU	centromere protein U	ENSG00000151725
DAB2	Dab, mitogen-responsive phosphoprotein, homolog 2 (Drosophila)	ENSG00000153071
PITPNC1	phosphatidylinositol transfer protein, cytoplasmic 1	ENSG00000154217
ENAH	enabled homolog (Drosophila)	ENSG00000154380
MMP16	matrix metallopeptidase 16 (membrane-inserted)	ENSG00000156103
GRHL3	grainyhead-like 3 (Drosophila)	ENSG00000158055
STC1	stanniocalcin 1	ENSG00000159167
CSRP1	cysteine and glycine-rich protein 1	ENSG00000159176
C1R	complement component 1, r subcomponent	ENSG00000159403
CBS	cystathionine-beta-synthase	ENSG00000160200
ADCY9	adenylate cyclase 9	ENSG00000162104
LMOD1	leiomodin 1 (smooth muscle)	ENSG00000163431
PGRMC2	progesterone receptor membrane component 2	ENSG00000164040
RHOBTB3	Rho-related BTB domain containing 3	ENSG00000164292
STEAP1	six transmembrane epithelial antigen of the prostate 1	ENSG00000164647
C11orf82	chromosome 11 open reading frame 82	ENSG00000165490
E2F7	E2F transcription factor 7	ENSG00000165891
MFAP4	microfibrillar-associated protein 4	ENSG00000166482
SEC11C	SEC11 homolog C (S. cerevisiae)	ENSG00000166562
MARS	methionyl-tRNA synthetase	ENSG00000166986
HID1	HID1 domain containing	ENSG00000167861
SLC3A2	solute carrier family 3 (amino acid transporter heavy chain), member 2	ENSG00000168003
SOGA2	SOGA family member 2	ENSG00000168502
MN1	meningioma (disrupted in balanced translocation) 1	ENSG00000169184
PDGFD	platelet derived growth factor D	ENSG00000170962
SYNPO2	synaptopodin 2	ENSG00000172403
MYEOV	myeloma overexpressed	ENSG00000172927
CKS1B	CDC28 protein kinase regulatory subunit 1B	ENSG00000173207
PSMD2	proteasome (prosome, macropain) 26S subunit, non-ATPase, 2	ENSG00000175166
ETV4	ets variant 4	ENSG00000175832
SHMT1	serine hydroxymethyltransferase 1 (soluble)	ENSG00000176974
MAGED1	melanoma antigen family D, 1	ENSG00000179222
CDH4	cadherin 4, type 1, R-cadherin (retinal)	ENSG00000179242
LYNX1	Ly6/neurotoxin 1	ENSG00000180155
C1S	complement component 1, s subcomponent	ENSG00000182326
PAPPA	pregnancy-associated plasma protein A, pappalysin 1	ENSG00000182752
SMTN	smoothelin	ENSG00000183963
XPOT	exportin, tRNA	ENSG00000184575
TNFAIP2	tumor necrosis factor, alpha-induced protein 2	ENSG00000185215
ROR1	receptor tyrosine kinase-like orphan receptor 1	ENSG00000185483
KIAA1598	KIAA1598	ENSG00000187164
PTMA	prothymosin, alpha	ENSG00000187514
SPRY4	sprouty homolog 4 (Drosophila)	ENSG00000187678
THSD4	thrombospondin, type I, domain containing 4	ENSG00000187720
S100A16	S100 calcium binding protein A16	ENSG00000188643
SPATS2L	spermatogenesis associated, serine-rich 2-like	ENSG00000196141
FAT4	FAT atypical cadherin 4	ENSG00000196159
IARS	isoleucyl-tRNA synthetase	ENSG00000196305
MMP1	matrix metallopeptidase 1 (interstitial collagenase)	ENSG00000196611
ENPP1	ectonucleotide pyrophosphatase/phosphodiesterase 1	ENSG00000197594
SERPINB2	serpin peptidase inhibitor, clade B (ovalbumin), member 2	ENSG00000197632
PARVA	parvin, alpha	ENSG00000197702
ASPH	aspartate beta-hydroxylase	ENSG00000198363
ALPK2	alpha-kinase 2	ENSG00000198796
SELM	Selenoprotein M	ENSG00000198832
TGM2	transglutaminase 2	ENSG00000198959
COL5A2	collagen, type V, alpha 2	ENSG00000204262
LBH	limb bud and heart development	ENSG00000213626
ITGA1	integrin, alpha 1	ENSG00000213949
PLXNA4	plexin A4	ENSG00000221866
ZNF469	zinc finger protein 469	ENSG00000225614
LINC00707	long intergenic non-protein coding RNA 707	ENSG00000238266
NEAT1	nuclear paraspeckle assembly transcript 1 (non-protein coding)	ENSG00000245532
TRNP1	TMF1-regulated nuclear protein 1	ENSG00000253368

## Sheet: p24h10
Gene name	Gene	Ensembl ID
CCL2	chemokine (C-C motif) ligand 2	ENSG00000108691
LTB4R2	Leukotriene B4 receptor 2	ENSG00000272658

## Sheet: p24h50
Gene name	Gene	Ensembl ID
LAS1L	LAS1-like (S. cerevisiae)	ENSG00000001497
SKAP2	src kinase associated phosphoprotein 2	ENSG00000005020
GDE1	glycerophosphodiester phosphodiesterase 1	ENSG00000006007
JARID2	jumonji, AT rich interactive domain 2	ENSG00000008083
TSPAN9	tetraspanin 9	ENSG00000011105
PTBP1	polypyrimidine tract binding protein 1	ENSG00000011304
SYT7	synaptotagmin VII	ENSG00000011347
DDX11	DEAD/H (Asp-Glu-Ala-Asp/His) box helicase 11	ENSG00000013573
GPRC5A	G protein-coupled receptor, family C, group 5, member A	ENSG00000013588
WWTR1	WW domain containing transcription regulator 1	ENSG00000018408
TOMM34	translocase of outer mitochondrial membrane 34	ENSG00000025772
KCNG1	potassium voltage-gated channel, subfamily G, member 1	ENSG00000026559
R3HDM1	R3H domain containing 1	ENSG00000048991
POLD1	polymerase (DNA directed), delta 1, catalytic subunit	ENSG00000062822
U2AF2	U2 small nuclear RNA auxiliary factor 2	ENSG00000063244
EYA2	eyes absent homolog 2 (Drosophila)	ENSG00000064655
RHOA	ras homolog family member A	ENSG00000067560
MEF2A	myocyte enhancer factor 2A	ENSG00000068305
POLR1A	polymerase (RNA) I polypeptide A, 194kDa	ENSG00000068654
TCOF1	Treacher Collins-Franceschetti syndrome 1	ENSG00000070814
PVR	poliovirus receptor	ENSG00000073008
PTGS2	prostaglandin-endoperoxide synthase 2 (prostaglandin G/H synthase and cyclooxygenase)	ENSG00000073756
RAB7A	RAB7A, member RAS oncogene family	ENSG00000075785
RARB	retinoic acid receptor, beta	ENSG00000077092
EXOSC5	exosome component 5	ENSG00000077348
EDN1	endothelin 1	ENSG00000078401
SRCAP	Snf2-related CREBBP activator protein	ENSG00000080603
TCF7	transcription factor 7 (T-cell specific, HMG-box)	ENSG00000081059
ITGB5	integrin, beta 5	ENSG00000082781
HUWE1	HECT, UBA and WWE domain containing 1, E3 ubiquitin protein ligase	ENSG00000086758
ANKRD10	ankyrin repeat domain 10	ENSG00000088448
FKBP1A	FK506 binding protein 1A, 12kDa	ENSG00000088832
ZFHX4	zinc finger homeobox 4	ENSG00000091656
EPB41L4B	erythrocyte membrane protein band 4.1 like 4B	ENSG00000095203
SH3GLB1	SH3-domain GRB2-like endophilin B1	ENSG00000097033
SF3A1	splicing factor 3a, subunit 1, 120kDa	ENSG00000099995
ACIN1	apoptotic chromatin condensation inducer 1	ENSG00000100813
NFATC2	nuclear factor of activated T-cells, cytoplasmic, calcineurin-dependent 2	ENSG00000101096
TTI1	TELO2 interacting protein 1	ENSG00000101407
TBL1X	transducin (beta)-like 1X-linked	ENSG00000101849
CAPN15	calpain 15	ENSG00000103326
LAPTM4B	lysosomal protein transmembrane 4 beta	ENSG00000104341
SH2D4A	SH2 domain containing 4A	ENSG00000104611
KCTD9	potassium channel tetramerization domain containing 9	ENSG00000104756
TGFB1	transforming growth factor, beta 1	ENSG00000105329
ATP5SL	ATP5S-like	ENSG00000105341
CAV1	caveolin 1, caveolae protein, 22kDa	ENSG00000105974
MEST	mesoderm specific transcript	ENSG00000106484
MEGF9	multiple EGF-like-domains 9	ENSG00000106780
PALD1	phosphatase domain containing, paladin 1	ENSG00000107719
C10orf2	chromosome 10 open reading frame 2	ENSG00000107815
PPIF	peptidylprolyl isomerase F	ENSG00000108179
RASD1	RAS, dexamethasone-induced 1	ENSG00000108551
DUSP3	dual specificity phosphatase 3	ENSG00000108861
CTSC	cathepsin C	ENSG00000109861
EIF4G2	eukaryotic translation initiation factor 4 gamma, 2	ENSG00000110321
NUP98	nucleoporin 98kDa	ENSG00000110713
MAN2A1	mannosidase, alpha, class 2A, member 1	ENSG00000112893
HMGXB3	HMG box domain containing 3	ENSG00000113716
AMOTL2	angiomotin like 2	ENSG00000114019
WDR48	WD repeat domain 48	ENSG00000114742
CHMP3	charged multivesicular body protein 3	ENSG00000115561
MLPH	melanophilin	ENSG00000115648
PASK	PAS domain containing serine/threonine kinase	ENSG00000115687
KCNC4	potassium voltage-gated channel, Shaw-related subfamily, member 4	ENSG00000116396
WLS	wntless Wnt ligand secretion mediator	ENSG00000116729
ARID1A	AT rich interactive domain 1A (SWI-like)	ENSG00000117713
OSBPL9	oxysterol binding protein-like 9	ENSG00000117859
WDR34	WD repeat domain 34	ENSG00000119333
KDSR	3-ketodihydrosphingosine reductase	ENSG00000119537
HOXB3	homeobox B3	ENSG00000120093
LRP11	low density lipoprotein receptor-related protein 11	ENSG00000120256
UTP20	UTP20, small subunit (SSU) processome component, homolog (yeast)	ENSG00000120800
CLTA	clathrin, light chain A	ENSG00000122705
NR4A1	nuclear receptor subfamily 4, group A, member 1	ENSG00000123358
RAB22A	RAB22A, member RAS oncogene family	ENSG00000124209
SNAI1	snail family zinc finger 1	ENSG00000124216
PMEPA1	prostate transmembrane protein, androgen induced 1	ENSG00000124225
TRERF1	transcriptional regulating factor 1	ENSG00000124496
NUP153	nucleoporin 153kDa	ENSG00000124789
AHNAK	AHNAK nucleoprotein	ENSG00000124942
BBS2	Bardet-Biedl syndrome 2	ENSG00000125124
HNRNPR	heterogeneous nuclear ribonucleoprotein R	ENSG00000125944
PLAGL2	pleiomorphic adenoma gene-like 2	ENSG00000126003
TMEM53	transmembrane protein 53	ENSG00000126106
XRCC3	X-ray repair complementing defective repair in Chinese hamster cells 3	ENSG00000126215
TRAP1	TNF receptor-associated protein 1	ENSG00000126602
SIX1	SIX homeobox 1	ENSG00000126778
MACF1	microtubule-actin crosslinking factor 1	ENSG00000127603
HIP1	huntingtin interacting protein 1	ENSG00000127946
RIBC2	RIB43A domain with coiled-coils 2	ENSG00000128408
NAA38	N(alpha)-acetyltransferase 38, NatC auxiliary subunit	ENSG00000128534
REEP5	receptor accessory protein 5	ENSG00000129625
ATP8B3	ATPase, aminophospholipid transporter, class I, type 8B, member 3	ENSG00000130270
SNX9	sorting nexin 9	ENSG00000130340
UNC13A	unc-13 homolog A (C. elegans)	ENSG00000130477
GFPT2	glutamine-fructose-6-phosphate transaminase 2	ENSG00000131459
PSMC3IP	PSMC3 interacting protein	ENSG00000131470
ACLY	ATP citrate lyase	ENSG00000131473
IL13RA1	interleukin 13 receptor, alpha 1	ENSG00000131724
ARFIP2	ADP-ribosylation factor interacting protein 2	ENSG00000132254
SCLY	selenocysteine lyase	ENSG00000132330
MTL5	metallothionein-like 5, testis-specific (tesmin)	ENSG00000132749
AMPD3	adenosine monophosphate deaminase 3	ENSG00000133805
ANKRD16	ankyrin repeat domain 16	ENSG00000134461
URB2	URB2 ribosome biogenesis 2 homolog (S. cerevisiae)	ENSG00000135763
MRPL44	mitochondrial ribosomal protein L44	ENSG00000135900
SERPINE2	serpin peptidase inhibitor, clade E (nexin, plasminogen activator inhibitor type 1), member 2	ENSG00000135919
THSD1	thrombospondin, type I, domain containing 1	ENSG00000136114
SMPD4	sphingomyelin phosphodiesterase 4, neutral membrane (neutral sphingomyelinase-3)	ENSG00000136699
DSCC1	DNA replication and sister chromatid cohesion 1	ENSG00000136982
THBS1	thrombospondin 1	ENSG00000137801
SMAD6	SMAD family member 6	ENSG00000137834
SLC5A6	solute carrier family 5 (sodium/multivitamin and iodide cotransporter), member 6	ENSG00000138074
MYPN	myopalladin	ENSG00000138347
BARD1	BRCA1 associated RING domain 1	ENSG00000138376
IDH1	isocitrate dehydrogenase 1 (NADP+), soluble	ENSG00000138413
FGF2	fibroblast growth factor 2 (basic)	ENSG00000138685
SLC7A1	solute carrier family 7 (cationic amino acid transporter, y+ system), member 1	ENSG00000139514
ABHD2	abhydrolase domain containing 2	ENSG00000140526
GEMIN7	gem (nuclear organelle) associated protein 7	ENSG00000142252
CYR61	cysteine-rich, angiogenic inducer, 61	ENSG00000142871
ISG20L2	interferon stimulated exonuclease gene 20kDa-like 2	ENSG00000143319
HDGF	hepatoma-derived growth factor	ENSG00000143321
PIP5K1A	phosphatidylinositol-4-phosphate 5-kinase, type I, alpha	ENSG00000143398
POGZ	pogo transposable element with ZNF domain	ENSG00000143442
C1orf43	chromosome 1 open reading frame 43	ENSG00000143612
PKP4	plakophilin 4	ENSG00000144283
MARCH4	membrane-associated ring finger (C3HC4) 4, E3 ubiquitin protein ligase	ENSG00000144583
STAC	SH3 and cysteine rich domain	ENSG00000144681
PHLDB2	pleckstrin homology-like domain, family B, member 2	ENSG00000144824
SLIT2	slit homolog 2 (Drosophila)	ENSG00000145147
SLC26A1	solute carrier family 26 (anion exchanger), member 1	ENSG00000145217
SYBU	syntabulin (syntaxin-interacting)	ENSG00000147642
SNX30	sorting nexin family member 30	ENSG00000148158
PPRC1	peroxisome proliferator-activated receptor gamma, coactivator-related 1	ENSG00000148840
SOGA1	suppressor of glucose, autophagy associated 1	ENSG00000149639
C11orf57	chromosome 11 open reading frame 57	ENSG00000150776
CRIM1	cysteine rich transmembrane BMP regulator 1 (chordin-like)	ENSG00000150938
TIAL1	TIA1 cytotoxic granule-associated RNA binding protein-like 1	ENSG00000151923
GEMIN6	gem (nuclear organelle) associated protein 6	ENSG00000152147
ZFP36L2	ZFP36 ring finger protein-like 2	ENSG00000152518
STK32B	serine/threonine kinase 32B	ENSG00000152953
BCL2L11	BCL2-like 11 (apoptosis facilitator)	ENSG00000153094
DDAH1	dimethylarginine dimethylaminohydrolase 1	ENSG00000153904
MSI2	musashi RNA-binding protein 2	ENSG00000153944
ANKH	ANKH inorganic pyrophosphate transport regulator	ENSG00000154122
FAM69A	family with sequence similarity 69, member A	ENSG00000154511
KLF10	Kruppel-like factor 10	ENSG00000155090
C10orf12	chromosome 10 open reading frame 12	ENSG00000155640
FZD7	frizzled family receptor 7	ENSG00000155760
DRAM2	DNA-damage regulated autophagy modulator 2	ENSG00000156171
SCAF4	SR-related CTD-associated factor 4	ENSG00000156304
SFXN2	sideroflexin 2	ENSG00000156398
FAM122B	family with sequence similarity 122B	ENSG00000156504
NRG1	neuregulin 1	ENSG00000157168
C2CD2	C2 calcium-dependent domain containing 2	ENSG00000157617
EYA3	eyes absent homolog 3 (Drosophila)	ENSG00000158161
SHROOM4	shroom family member 4	ENSG00000158352
ATP13A2	ATPase type 13A2	ENSG00000159363
PKN3	protein kinase N3	ENSG00000160447
MFSD12	major facilitator superfamily domain containing 12	ENSG00000161091
CYGB	cytoglobin	ENSG00000161544
FMNL3	formin-like 3	ENSG00000161791
CCDC74A	coiled-coil domain containing 74A	ENSG00000163040
CDC42EP3	CDC42 effector protein (Rho GTPase binding) 3	ENSG00000163171
IGFBP7	insulin-like growth factor binding protein 7	ENSG00000163453
PCOLCE2	procollagen C-endopeptidase enhancer 2	ENSG00000163710
F2RL1	coagulation factor II (thrombin) receptor-like 1	ENSG00000164251
CITED2	Cbp/p300-interacting transactivator, with Glu/Asp-rich carboxy-terminal domain, 2	ENSG00000164442
DCBLD1	discoidin, CUB and LCCL domain containing 1	ENSG00000164465
GALNT10	UDP-N-acetyl-alpha-D-galactosamine:polypeptide N-acetylgalactosaminyltransferase 10 (GalNAc-T10)	ENSG00000164574
HEY1	hes-related family bHLH transcription factor with YRPW motif 1	ENSG00000164683
BRI3	brain protein I3	ENSG00000164713
OXR1	oxidation resistance 1	ENSG00000164830
OSR2	odd-skipped related transciption factor 2	ENSG00000164920
CTHRC1	collagen triple helix repeat containing 1	ENSG00000164932
GEM	GTP binding protein overexpressed in skeletal muscle	ENSG00000164949
ABCA1	ATP-binding cassette, sub-family A (ABC1), member 1	ENSG00000165029
ZNF488	zinc finger protein 488	ENSG00000165388
CRYL1	crystallin, lambda 1	ENSG00000165475
DACT1	dishevelled-binding antagonist of beta-catenin 1	ENSG00000165617
TAF3	TAF3 RNA polymerase II, TATA box binding protein (TBP)-associated factor, 140kDa	ENSG00000165632
VSTM4	V-set and transmembrane domain containing 4	ENSG00000165633
TMEM55B	transmembrane protein 55B	ENSG00000165782
CDK12	cyclin-dependent kinase 12	ENSG00000167258
ACAA2	acetyl-CoA acyltransferase 2	ENSG00000167315
SRRM2	serine/arginine repetitive matrix 2	ENSG00000167978
C2CD3	C2 calcium-dependent domain containing 3	ENSG00000168014
RAB31	RAB31, member RAS oncogene family	ENSG00000168461
GBX2	gastrulation brain homeobox 2	ENSG00000168505
PKIG	protein kinase (cAMP-dependent, catalytic) inhibitor gamma	ENSG00000168734
SHOX2	short stature homeobox 2	ENSG00000168779
HNRNPH1	heterogeneous nuclear ribonucleoprotein H1 (H)	ENSG00000169045
IRS1	insulin receptor substrate 1	ENSG00000169047
AR	androgen receptor	ENSG00000169083
APEX2	APEX nuclease (apurinic/apyrimidinic endonuclease) 2	ENSG00000169188
GPR183	G protein-coupled receptor 183	ENSG00000169508
CHD3	chromodomain helicase DNA binding protein 3	ENSG00000170004
TMED10	transmembrane emp24-like trafficking protein 10 (yeast)	ENSG00000170348
S1PR1	sphingosine-1-phosphate receptor 1	ENSG00000170989
TRMT61B	tRNA methyltransferase 61 homolog B (S. cerevisiae)	ENSG00000171103
TRIM8	tripartite motif containing 8	ENSG00000171206
CHST11	carbohydrate (chondroitin 4) sulfotransferase 11	ENSG00000171310
ASXL1	additional sex combs like 1 (Drosophila)	ENSG00000171456
KLF11	Kruppel-like factor 11	ENSG00000172059
BPGM	2,3-bisphosphoglycerate mutase	ENSG00000172331
HCFC1	host cell factor C1 (VP16-accessory protein)	ENSG00000172534
SLFN11	schlafen family member 11	ENSG00000172716
NABP1	nucleic acid binding protein 1	ENSG00000173559
SLC19A1	solute carrier family 19 (folate transporter), member 1	ENSG00000173638
JUP	junction plakoglobin	ENSG00000173801
TUBB6	tubulin, beta 6 class V	ENSG00000176014
BDNF	brain-derived neurotrophic factor	ENSG00000176697
ULK1	unc-51 like autophagy activating kinase 1	ENSG00000177169
RPS6KA3	ribosomal protein S6 kinase, 90kDa, polypeptide 3	ENSG00000177189
NR2C2	nuclear receptor subfamily 2, group C, member 2	ENSG00000177463
PVRL3	poliovirus receptor-related 3	ENSG00000177707
ZNF114	zinc finger protein 114	ENSG00000178150
FJX1	four jointed box 1 (Drosophila)	ENSG00000179431
RCC1	regulator of chromosome condensation 1	ENSG00000180198
NRIP1	nuclear receptor interacting protein 1	ENSG00000180530
C8orf33	chromosome 8 open reading frame 33	ENSG00000182307
MXRA7	matrix-remodelling associated 7	ENSG00000182534
RBM10	RNA binding motif protein 10	ENSG00000182872
EP400	E1A binding protein p400	ENSG00000183495
DIABLO	diablo, IAP-binding mitochondrial protein	ENSG00000184047
NOC4L	nucleolar complex associated 4 homolog (S. cerevisiae)	ENSG00000184967
C14orf80	chromosome 14 open reading frame 80	ENSG00000185347
MYBL1	v-myb avian myeloblastosis viral oncogene homolog-like 1	ENSG00000185697
GNB1L	guanine nucleotide binding protein (G protein), beta polypeptide 1-like	ENSG00000185838
EVI2B	ecotropic viral integration site 2B	ENSG00000185862
NF2	neurofibromin 2 (merlin)	ENSG00000186575
MIR22HG	MIR22 host gene (non-protein coding)	ENSG00000186594
ARL4C	ADP-ribosylation factor-like 4C	ENSG00000188042
WNT7B	wingless-type MMTV integration site family, member 7B	ENSG00000188064
FAM72B	family with sequence similarity 72, member B	ENSG00000188610
PARVB	parvin, beta	ENSG00000188677
TUBB	tubulin, beta class I	ENSG00000196230
WDR5	WD repeat domain 5	ENSG00000196363
TSC22D2	TSC22 domain family, member 2	ENSG00000196428
ZNF655	zinc finger protein 655	ENSG00000197343
HIST1H2BE	histone cluster 1, H2be	ENSG00000197697
HIST1H2BK	histone cluster 1, H2bk	ENSG00000197903
LPAR1	lysophosphatidic acid receptor 1	ENSG00000198121
MT-ND6	mitochondrially encoded NADH dehydrogenase 6	ENSG00000198695
IPO9	importin 9	ENSG00000198700
MT-CO2	mitochondrially encoded cytochrome c oxidase II	ENSG00000198712
MT-CYB	mitochondrially encoded cytochrome b	ENSG00000198727
RP5-857K21.11		ENSG00000198744
MT-ND5	mitochondrially encoded NADH dehydrogenase 5	ENSG00000198786
CHAMP1	chromosome alignment maintaining phosphoprotein 1	ENSG00000198824
MT-ND3	mitochondrially encoded NADH dehydrogenase 3	ENSG00000198840
MT-ND4	mitochondrially encoded NADH dehydrogenase 4	ENSG00000198886
MT-ATP6	mitochondrially encoded ATP synthase 6	ENSG00000198899
MT-CO3	mitochondrially encoded cytochrome c oxidase III	ENSG00000198938
HIST2H2BF	histone cluster 2, H2bf	ENSG00000203814
NEU1	sialidase 1 (lysosomal sialidase)	ENSG00000204386
MSH5	mutS homolog 5	ENSG00000204410
PRRC2A	proline-rich coiled-coil 2A	ENSG00000204469
DPF3	D4, zinc and double PHD fingers, family 3	ENSG00000205683
MT-TF	mitochondrially encoded tRNA phenylalanine	ENSG00000210049
MT-ND4L	mitochondrially encoded NADH dehydrogenase 4L	ENSG00000212907
KRTAP1-5	keratin associated protein 1-5	ENSG00000221852
MT-ATP8	mitochondrially encoded ATP synthase 8	ENSG00000228253
LINC00472	long intergenic non-protein coding RNA 472	ENSG00000233237
RP11-108M9.4		ENSG00000238142
RBM14	RNA binding motif protein 14	ENSG00000239306
MTATP8P1	mitochondrially encoded ATP synthase 8 pseudogene 1	ENSG00000240409
RDH14	retinol dehydrogenase 14 (all-trans/9-cis/11-cis)	ENSG00000240857
PEG10	paternally expressed 10	ENSG00000242265
RP11-274B21.2		ENSG00000243302
KCTD7	potassium channel tetramerization domain containing 7	ENSG00000243335
RP11-274B21.3		ENSG00000243679
CTB-36O1.7		ENSG00000244921
MTND4P12	MT-ND4 pseudogene 12	ENSG00000247627
MTATP6P1	mitochondrially encoded ATP synthase 6 pseudogene 1	ENSG00000248527
RP11-417F21.1		ENSG00000250116
EIF5AL1	eukaryotic translation initiation factor 5A-like 1	ENSG00000253626
PRKDC	protein kinase, DNA-activated, catalytic polypeptide	ENSG00000253729
MEF2BNB	MEF2B neighbor	ENSG00000254901
CHMP1B	charged multivesicular body protein 1B	ENSG00000255112
RP11-564D11.3		ENSG00000255624
ERVK13-1	endogenous retrovirus group K13, member 1	ENSG00000260565
RP4-555D20.2		ENSG00000261786
AC005943.5		ENSG00000267161
RP11-380M21.2		ENSG00000267541
RP11-73M18.8		ENSG00000269958
RP11-215G15.5		ENSG00000272016
RP11-1002K11.1		ENSG00000272327

[truncated: 2 more sheets: n24h10, n24h100]
