# Supplementary material for: The Differential Effect of Carbon Dots on Gene Expression and DNA Methylation of Human Embryonic Lung Fibroblasts as a Function of Surface Charge and Dose
Source: Int J Mol Sci. 2020 Jul 4;21(13):4763. doi: 10.3390/ijms21134763 (PMC7369946; doi:10.3390/ijms21134763)
Supplement: Supplementary file 1 [file ijms-21-04763-s001.zip › ijms-833488 rev Supp/Table S4.xlsx]

## Sheet: pCD4h10
miRNA	log2FoldChange	Adjusted p-value

## Sheet: pCD4h50
miRNA	log2FoldChange	Adjusted p-value
hsa_piR_020496/gb/DQ598175/Homo	2.06257	0.00598526
hsa_piR_019825/gb/DQ597218/Homo	2.24464	0.00598526
hsa_piR_001356/gb/DQ571873/Homo	17.798	0.0405327

## Sheet: pCD24h10
miRNA	log2FoldChange	Adjusted p-value
hsa_piR_020496/gb/DQ598175/Homo	4.09503	1.82236e-16
hsa_piR_000765/gb/DQ570956/Homo	4.64744	1.82236e-16
hsa_piR_020326/gb/DQ597916/Homo	2.75085	5.4612e-09
hsa_piR_019825/gb/DQ597218/Homo	3.12346	5.4612e-09
hsa-miR-5095	3.53351	5.4612e-09
hsa_piR_020829/gb/DQ598677/Homo	2.16499	4.22114e-08
hsa_piR_017936/gb/DQ594740/Homo	3.78135	1.52332e-07
hsa_piR_020490/gb/DQ598167/Homo	4.41142	4.51137e-07
hsa_piR_009294/gb/DQ582566/Homo	2.46807	3.3844e-06
hsa_piR_020548/gb/DQ598263/Homo	3.29521	1.45092e-05
hsa-miR-4714-3p	1.8777	1.5278e-05
hsa_piR_020381/gb/DQ597997/Homo	1.88296	1.5278e-05
hsa_piR_019912/gb/DQ597341/Homo	2.41452	1.7052e-05
hsa_piR_001312/gb/DQ571813/Homo	1.33804	6.57318e-05
hsa_piR_006426/gb/DQ578783/Homo	3.66988	0.00012743
hsa_piR_014923/gb/DQ590404/Homo	3.66287	0.000175282
hsa_piR_001184/gb/DQ571550/Homo	3.18521	0.000226823
hsa_piR_020541/gb/DQ598252/Homo	2.78446	0.000324656
hsa_piR_001318/gb/DQ571823/Homo	3.94363	0.000347124
hsa_piR_019675/gb/DQ596992/Homo	2.41596	0.00067435
hsa_piR_020498/gb/DQ598180/Homo	2.35579	0.000841553
hsa_piR_020500/gb/DQ598190/Homo	2.1143	0.00327847
hsa_piR_018573/gb/DQ595539/Homo	3.31817	0.00474848
hsa_piR_018569/gb/DQ595533/Homo	1.3665	0.00530123
hsa-miR-510-3p	1.42591	0.00916163
hsa_piR_020365/gb/DQ597975/Homo	1.89692	0.00916163
hsa-miR-1203	2.93841	0.0123127
hsa-miR-3135b	1.83745	0.0142234
hsa-miR-6817-3p	1.72329	0.0217462
hsa-miR-122-5p	1.25259	0.0220388
hsa_piR_020499/gb/DQ598183/Homo	1.43358	0.0290062

## Sheet: pCD24h50
miRNA	log2FoldChange	Adjusted p-value
hsa_piR_020496/gb/DQ598175/Homo	5.7102	2.12835e-33
hsa_piR_016659/gb/DQ592932/Homo	3.31083	5.06626e-25
hsa_piR_016658/gb/DQ592931/Homo	3.17501	2.74701e-24
hsa-miR-5095	5.18995	4.95519e-21
hsa_piR_019912/gb/DQ597341/Homo	4.2941	6.87303e-19
hsa-miR-548l	-3.0597	8.98152e-13
hsa_piR_019825/gb/DQ597218/Homo	3.6379	9.16081e-13
hsa_piR_001312/gb/DQ571813/Homo	1.95129	4.79266e-11
hsa_piR_020541/gb/DQ598252/Homo	4.07141	1.6752e-09
hsa-miR-4484	1.95578	6.27876e-09
hsa_piR_000765/gb/DQ570956/Homo	3.38328	9.39428e-09
hsa-miR-510-3p	2.4027	1.37899e-08
hsa_piR_020365/gb/DQ597975/Homo	3.17856	1.57621e-08
hsa_piR_017936/gb/DQ594740/Homo	3.90752	2.19581e-08
hsa_piR_020500/gb/DQ598190/Homo	3.19669	5.33995e-08
hsa-miR-2467-5p	-2.32966	1.31906e-07
hsa_piR_020829/gb/DQ598677/Homo	2.02493	2.21388e-07
hsa-miR-3135b	2.92841	3.02844e-07
hsa_piR_017716/gb/DQ594453/Homo	2.26672	1.37279e-06
hsa_piR_020499/gb/DQ598183/Homo	2.29474	1.74785e-06
hsa_piR_019914/gb/DQ597347/Homo	2.38104	5.65869e-06
hsa-miR-1252-5p	-2.94848	3.4438e-05
hsa_piR_018570/gb/DQ595536/Homo	1.1698	0.000108428
hsa-miR-146b-3p	8.51019	0.000119878
hsa-miR-4272	-2.37819	0.000422324
hsa-miR-379-5p	-1.20187	0.000422324
hsa-miR-149-5p	0.809072	0.000422324
hsa-miR-3613-3p	-1.45529	0.000483181
hsa-miR-4714-3p	1.64853	0.000515471
hsa_piR_020498/gb/DQ598180/Homo	2.3811	0.000606393
hsa-miR-548h-3p	-1.439	0.000621066
hsa-miR-4301	2.26648	0.000717188
hsa-miR-4729	-2.27164	0.000771505
hsa-miR-106a-3p	-2.61444	0.00123482
hsa-miR-191-3p	-0.920967	0.00123575
hsa-miR-4483	-1.11796	0.00237765
hsa-miR-4456	-1.40604	0.0027642
hsa-miR-802	-1.5178	0.00316382
hsa_piR_020497/gb/DQ598177/Homo	1.93576	0.00320478
hsa-miR-122-5p	1.36778	0.00478969
hsa-miR-4302	2.44682	0.00553904
hsa-miR-599	-1.98552	0.00585982
hsa_piR_004153/gb/DQ575660/Homo	1.76076	0.00585982
hsa-miR-4515	1.77753	0.00585982
hsa-miR-629-5p	-0.710897	0.00793263
hsa_piR_009294/gb/DQ582566/Homo	1.64977	0.00910241
hsa-miR-887-5p	-5.29958	0.011131
hsa-miR-4458	-1.55848	0.0124324
hsa-miR-145-5p	1.09214	0.0124324
hsa-miR-3175	2.00383	0.0124324
hsa-miR-636	2.12421	0.0124324
hsa_piR_020008/gb/DQ597482/Homo	2.63368	0.0144006
hsa_piR_001170/gb/DQ571526/Homo	0.98402	0.0161603
hsa-miR-1181	9.03492	0.0195833
hsa-miR-6083	-1.53649	0.0204279
hsa-miR-18a-5p	-1.16288	0.0206812
hsa-miR-665	1.17509	0.0206812
hsa_piR_018569/gb/DQ595533/Homo	1.23037	0.0206812
hsa-miR-548f-5p	-3.13091	0.0210011
hsa-miR-626	-2.20539	0.0213094
hsa-miR-586	-1.39012	0.0213094
hsa-miR-6840-3p	-4.27349	0.0215409
hsa_piR_008488/gb/DQ581533/Homo	1.77341	0.0227725
hsa-miR-1306-5p	-1.15081	0.0242072
hsa_piR_001168/gb/DQ571524/Homo	3.44083	0.0249223
hsa-miR-5692b	-3.41217	0.025477
hsa-miR-154-3p	-1.17862	0.025477
hsa_piR_001356/gb/DQ571873/Homo	-14.6817	0.0301556
hsa-miR-3152-3p	-4.82042	0.0302905
hsa-miR-5004-3p	-1.69651	0.0336745
hsa-miR-6785-5p	-0.973257	0.0336745
hsa_piR_020490/gb/DQ598167/Homo	2.38735	0.0373017
hsa-miR-1301-3p	0.946008	0.0392804
hsa-miR-15b-5p	0.913032	0.0408803
hsa-miR-6716-3p	1.08794	0.0408803
hsa_piR_004987/gb/DQ576872/Homo	0.99531	0.0467461

## Sheet: nCD4h10
miRNA	log2FoldChange	Adjusted p-value
hsa_piR_001101/gb/DQ571419/Homo	-3.8747	1.39489e-21
hsa-let-7e-5p	-2.19601	2.79817e-18
hsa-let-7d-5p	-1.93842	6.94523e-18
hsa-let-7a-5p	-1.9635	5.23275e-12
hsa-miR-1262	-2.40918	6.16339e-12
hsa-let-7b-5p	-1.87826	3.58206e-11
hsa-let-7c-5p	-1.93566	1.56663e-10
hsa_piR_017791/gb/DQ594556/Homo	-2.12304	9.42304e-09
hsa_piR_008113/gb/DQ581032/Homo	-2.05661	1.14856e-07
hsa_piR_008114/gb/DQ581033/Homo	-2.06826	1.21707e-07
hsa-miR-379-5p	-1.45222	7.28036e-06
hsa_piR_017033/gb/DQ593538/Homo	-1.48813	1.71504e-05
hsa-miR-629-5p	-0.965182	3.32923e-05
hsa-miR-382-5p	-1.39996	3.61251e-05
hsa-let-7f-5p	-1.33222	0.000107094
hsa_piR_008112/gb/DQ581031/Homo	-1.50731	0.000185083
hsa_piR_018292/gb/DQ595186/Homo	-2.669	0.000449342
hsa-miR-29b-1-5p	-1.38537	0.000535888
hsa-miR-412-5p	-0.815116	0.00140215
hsa-miR-185-5p	-0.816154	0.00258971
hsa-miR-98-5p	-1.38488	0.00274161
hsa_piR_017194/gb/DQ593767/Homo	-4.02477	0.00506249
hsa-miR-342-5p	-1.56544	0.00967992
hsa-miR-383-5p	-1.08297	0.0100623
hsa_piR_020813/gb/DQ598646/Homo	-1.34461	0.0442576

## Sheet: nCD4h100
miRNA	log2FoldChange	Adjusted p-value
hsa-let-7d-5p	-3.90779	3.71755e-73
hsa-let-7e-5p	-3.79122	8.11086e-57
hsa-let-7a-5p	-3.99321	6.36681e-53
hsa-miR-379-5p	-3.72564	5.28097e-42
hsa-let-7f-5p	-3.53996	1.03969e-36
hsa_piR_008113/gb/DQ581032/Homo	-4.12205	6.53388e-33
hsa-miR-412-5p	-2.48639	5.1199e-32
hsa-miR-382-5p	-3.30322	1.78243e-31
hsa-miR-185-5p	-2.35387	9.25893e-31
hsa-miR-629-5p	-2.21357	1.76595e-28
hsa-let-7c-5p	-3.13459	6.80663e-28
hsa_piR_008112/gb/DQ581031/Homo	-3.57802	8.29123e-28
hsa_piR_001101/gb/DQ571419/Homo	-5.23919	5.733e-26
hsa-let-7b-5p	-2.77635	6.80416e-26
hsa_piR_017033/gb/DQ593538/Homo	-3.32589	1.21489e-21
hsa-miR-133a-3p	4.23814	1.30319e-20
hsa-miR-103a-3p	-1.87798	4.57601e-19
hsa-miR-98-5p	-3.07904	2.47536e-18
hsa_piR_017791/gb/DQ594556/Homo	-3.80736	2.57202e-17
hsa-miR-454-3p	-1.9332	1.73619e-16
hsa_piR_008114/gb/DQ581033/Homo	-3.2063	2.16849e-16
hsa-miR-1262	-3.03788	2.32211e-16
hsa-let-7i-5p	-1.92018	4.85756e-14
hsa-miR-146b-5p	-2.71058	6.09571e-14
hsa-let-7g-5p	-2.49993	7.928e-14
hsa-miR-421	-1.66704	1.33884e-13
hsa-miR-155-5p	-3.29506	8.64247e-13
hsa-miR-383-5p	-2.59268	1.4179e-11
hsa-miR-134-5p	-1.62064	2.36255e-11
hsa-miR-29b-1-5p	-2.19097	5.39187e-11
hsa-miR-20a-5p	-2.47737	1.12352e-10
hsa-miR-10a-3p	-1.70153	1.33032e-10
hsa-miR-130b-3p	-2.41903	1.12527e-09
hsa-miR-7-5p	-2.77175	1.3854e-08
hsa-miR-16-5p	-1.60858	1.53546e-08
hsa-miR-584-5p	-1.17267	3.75002e-08
hsa-miR-628-5p	-2.16654	4.18429e-08
hsa-miR-26b-5p	-1.8245	4.43737e-08
hsa-miR-410-5p	-2.51797	2.33894e-07
hsa_piR_020813/gb/DQ598646/Homo	-4.21037	2.64659e-07
hsa-miR-146a-5p	-1.85185	4.53361e-07
hsa-miR-195-5p	-1.28175	5.10954e-07
hsa-miR-107	-1.01453	5.23366e-07
hsa_piR_001152/gb/DQ571500/Homo	-2.11603	7.6594e-07
hsa-miR-190a-5p	-2.31501	1.50027e-06
hsa-miR-31-5p	-1.2868	1.68613e-06
hsa-miR-335-5p	-2.64272	2.35677e-06
hsa-miR-1287-5p	-1.02194	2.51271e-06
hsa-miR-505-5p	-2.89098	2.77887e-06
hsa-miR-628-3p	-2.87344	2.86964e-06
hsa_piR_012753/gb/DQ587269/Homo	-3.63971	3.18983e-06
hsa-miR-30c-2-3p	-1.38132	6.22992e-06
hsa-miR-152-3p	-1.79671	6.62068e-06
hsa-miR-432-5p	-1.70483	7.28618e-06
hsa-miR-369-5p	-0.888898	1.14987e-05
hsa-miR-93-5p	-1.77402	1.39734e-05
hsa-miR-451a	2.72041	1.46865e-05
hsa-miR-3129-5p	-2.26516	1.64014e-05
hsa-miR-4458	-1.47671	2.2577e-05
hsa-miR-4772-3p	3.26323	3.67369e-05
hsa-miR-340-5p	-1.35004	5.37047e-05
hsa-miR-1257	-1.89644	6.47077e-05
hsa-miR-25-5p	-1.74754	8.45154e-05
hsa-miR-542-3p	-2.07699	9.97448e-05
hsa-miR-664a-5p	-2.66834	0.000171011
hsa-miR-1299	-2.12938	0.000221248
hsa-miR-377-5p	-1.25865	0.000258681
hsa-miR-708-5p	-1.66005	0.000288708
hsa-miR-329-5p	-1.23783	0.000288708
hsa_piR_001159/gb/DQ571511/Homo	-1.75389	0.000425274
hsa-miR-27b-5p	-1.3235	0.000427969
hsa-miR-1303	1.30679	0.000513242
hsa-miR-641	-1.41095	0.000633503
hsa_piR_019168/gb/DQ596311/Homo	-2.64917	0.000638899
hsa_piR_020814/gb/DQ598650/Homo	-2.45898	0.000766611
hsa-miR-34b-5p	-1.3824	0.00108911
hsa-miR-137	-1.33544	0.00122295
hsa-miR-190b	-1.6233	0.00126217
hsa-miR-625-5p	-0.854149	0.00137945
hsa-miR-338-3p	-1.36969	0.00137954
hsa-miR-548h-5p	-1.21742	0.00177906
hsa-miR-10a-5p	-0.886165	0.00184082
hsa_piR_017194/gb/DQ593767/Homo	-4.79348	0.0019696
hsa-miR-103b	-1.56267	0.0019696
hsa-miR-411-5p	-1.07255	0.00197519
hsa-miR-122-5p	1.34703	0.00198294
hsa-miR-361-5p	-0.975902	0.00198836
hsa_piR_019420/gb/DQ596670/Homo	-3.41827	0.00198906
hsa-miR-320c	-1.95086	0.00198906
hsa_piR_018780/gb/DQ595807/Homo	-3.78333	0.00221197
hsa-miR-493-3p	-0.892659	0.00250143
hsa-miR-2054	-2.80394	0.00254775
hsa-miR-149-5p	0.680093	0.00260613
hsa-miR-4510	-2.55963	0.00281517
hsa-miR-452-5p	-1.30589	0.00281748
hsa-miR-376c-3p	-1.18453	0.00321854
hsa-miR-380-5p	-1.48198	0.00381296
hsa_piR_000560/gb/DQ570698/Homo	-5.45646	0.00416249
hsa-miR-21-5p	-1.05106	0.00554267
hsa-miR-4654	-2.7781	0.0055749
hsa_piR_020450/gb/DQ598104/Homo	-1.82362	0.00694111
hsa-miR-342-5p	-1.4547	0.00722979
hsa-miR-548n	-1.88538	0.00760565
hsa_piR_011734/gb/DQ585879/Homo	-1.58515	0.00789021
hsa-miR-320d	-1.93476	0.00813757
hsa-miR-3613-5p	1.4762	0.00845303
hsa-miR-1293	-1.30532	0.010157
hsa-miR-191-5p	-1.41929	0.0102011
hsa-miR-424-3p	-0.827774	0.0102043
hsa-miR-3662	-1.79709	0.0108912
hsa-miR-1268a	0.818272	0.0123223
hsa-miR-126-3p	-1.34531	0.012705
hsa-miR-586	-0.979664	0.01281
hsa-miR-17-5p	-1.45855	0.0133648
hsa-miR-320a	-1.84667	0.0134756
hsa-miR-34c-5p	-1.52724	0.0144875
hsa-miR-28-5p	-1.13359	0.0146058
hsa-miR-371b-3p	-1.62642	0.0167816
hsa_piR_018292/gb/DQ595186/Homo	-1.67732	0.016887
hsa-miR-450a-1-3p	-1.10021	0.0181587
hsa-miR-24-3p	-0.692513	0.019658
hsa-miR-302b-5p	1.24065	0.0198824
hsa-miR-6885-5p	1.28642	0.0198824
hsa_piR_004721/gb/DQ576479/Homo	1.21754	0.0204581
hsa-miR-4778-5p	1.44565	0.0204581
hsa-miR-26a-2-3p	1.20809	0.0214039
hsa-miR-2467-5p	0.875479	0.0217912
hsa-miR-9-5p	1.29445	0.0228165
hsa_piR_000805/gb/DQ571003/Homo	1.32932	0.0230961
hsa-miR-1270	-2.70452	0.0237575
hsa-miR-4312	-1.69665	0.0246942
hsa-miR-329-3p	0.488805	0.0246942
hsa-miR-26a-5p	-1.4922	0.0247663
hsa-miR-28-3p	-1.26118	0.0247663
hsa-miR-4483	-0.844402	0.0253765
hsa-miR-576-3p	-1.04639	0.0274059
hsa-miR-6716-3p	0.993251	0.0286357
hsa-miR-4655-5p	18.1575	0.0286357
hsa-miR-130a-3p	-1.29285	0.0340938
hsa-miR-323b-3p	0.605208	0.0343792
hsa-miR-223-3p	1.83941	0.0351277
hsa-miR-1292-5p	0.936368	0.0393748
hsa-miR-548l	-1.07032	0.0400861
hsa-miR-483-5p	-1.51342	0.0402928
hsa-miR-1255b-5p	-1.3258	0.044375
hsa-miR-1298-5p	1.31588	0.044375
hsa-miR-6835-5p	-1.76705	0.044435

## Sheet: nCD24h10
miRNA	log2FoldChange	Adjusted p-value
hsa-miR-5680	-44.5863	4.02876e-39
hsa-miR-122-5p	3.03734	1.45023e-15
hsa-let-7d-5p	-1.76289	1.58577e-14
hsa_piR_001101/gb/DQ571419/Homo	-3.19817	2.9926e-14
hsa-let-7e-5p	-1.7973	3.73385e-12
hsa-let-7a-5p	-1.66787	1.70157e-08
hsa-miR-1262	-2.07339	4.88647e-08
hsa-miR-133a-3p	2.99256	2.4312e-07
hsa-miR-3182	2.94079	6.0384e-07
hsa-let-7f-5p	-1.58146	9.30167e-07
hsa_piR_004721/gb/DQ576479/Homo	2.1842	1.22486e-06
hsa_piR_008113/gb/DQ581032/Homo	-1.87728	2.38652e-06
hsa_piR_008112/gb/DQ581031/Homo	-1.69736	9.21819e-06
hsa_piR_017791/gb/DQ594556/Homo	-1.76016	1.34541e-05
hsa-miR-5196-5p	2.35471	1.48172e-05
hsa-miR-412-5p	-0.993404	2.99048e-05
hsa-miR-2277-3p	2.33721	3.20568e-05
hsa-let-7b-5p	-1.29463	3.40544e-05
hsa-miR-1272	2.93607	4.34242e-05
hsa-miR-379-5p	-1.29847	8.5221e-05
hsa-miR-6872-3p	1.67468	8.5221e-05
hsa-miR-7977	2.16868	8.5221e-05
hsa-miR-501-5p	2.68785	0.000103559
hsa-miR-4286	2.32911	0.000127261
hsa_piR_008114/gb/DQ581033/Homo	-1.63312	0.000139133
hsa-miR-1292-5p	1.47417	0.000193607
hsa-miR-6081	2.68461	0.000226157
hsa-miR-6865-5p	1.71569	0.000288595
hsa-let-7c-5p	-1.20792	0.000504397
hsa-miR-4638-3p	2.69828	0.000543933
hsa-miR-3692-5p	2.33543	0.000671086
hsa-miR-4660	2.21123	0.00081317
hsa-miR-6514-3p	3.14531	0.000857108
hsa-miR-98-5p	-1.41388	0.00115335
hsa-miR-5195-3p	1.83424	0.00115335
hsa_piR_019912/gb/DQ597341/Homo	1.93434	0.00130992
hsa-miR-6758-5p	2.08748	0.00134167
hsa-miR-6743-5p	2.21741	0.00134555
hsa-miR-6071	1.80633	0.0018784
hsa-miR-4304	1.99824	0.00232396
hsa-miR-4732-5p	2.38826	0.00253774
hsa-miR-7850-5p	1.87454	0.00267554
hsa-miR-1909-3p	2.48997	0.00267554
hsa-miR-3141	2.15691	0.00278194
hsa-miR-382-5p	-1.07181	0.00358073
hsa-miR-1539	1.91789	0.00363139
hsa-miR-3934-3p	2.17401	0.00437929
hsa_piR_017033/gb/DQ593538/Homo	-1.06869	0.00550037
hsa-let-7g-3p	1.9547	0.00978033
hsa_piR_001356/gb/DQ571873/Homo	-16.2703	0.0108945
hsa-miR-23b-3p	0.436744	0.0124129
hsa-miR-610	-5.29199	0.0127706
hsa-miR-29b-1-5p	-1.09912	0.0127706
hsa-miR-6126	1.59006	0.0128217
hsa-miR-4454	2.02806	0.0146671
hsa_piR_010431/gb/DQ584049/Homo	2.03284	0.0156808
hsa-miR-1303	1.05471	0.0160885
hsa-miR-2276-3p	1.5518	0.0174426
hsa-miR-718	2.41475	0.0181024
hsa-miR-452-5p	-1.19725	0.0198686
hsa-miR-5100	1.56598	0.0221393
hsa_piR_016659/gb/DQ592932/Homo	1.03209	0.0224307
hsa-miR-7-5p	-1.47293	0.0244415
hsa-miR-4775	1.51872	0.0245813
hsa-miR-4664-5p	1.31825	0.0252774
hsa-miR-619-3p	2.27282	0.0268236
hsa-miR-4642	2.20175	0.0282882
hsa-miR-1260a	1.4874	0.030339
hsa-miR-383-5p	-0.947575	0.0343755
hsa-miR-4711-3p	-5.15685	0.0358869
hsa-miR-505-5p	-1.59835	0.0358869
hsa-miR-4655-5p	-18.7011	0.0387186
hsa-miR-4784	1.64996	0.0400879
hsa-miR-222-5p	-2.01972	0.0406282
hsa-miR-616-5p	-5.42429	0.0423163
hsa-miR-614	1.72836	0.0423163
hsa-miR-29a-5p	-1.18337	0.048664

## Sheet: nCD24h100
miRNA	log2FoldChange	Adjusted p-value
hsa-let-7d-5p	-4.23823	4.38411e-85
hsa-let-7e-5p	-4.19947	9.60828e-70
hsa-let-7a-5p	-4.42258	4.01532e-65
hsa-let-7f-5p	-4.10778	1.32373e-49
hsa-miR-379-5p	-3.8044	7.64679e-44
hsa_piR_008113/gb/DQ581032/Homo	-4.55526	3.28502e-40
hsa-miR-412-5p	-2.90035	3.45188e-39
hsa-miR-133a-3p	6.3772	8.74605e-39
hsa_piR_008112/gb/DQ581031/Homo	-4.18231	7.16514e-38
hsa-let-7b-5p	-3.12358	1.00741e-32
hsa-miR-382-5p	-3.17526	3.62872e-29
hsa_piR_016659/gb/DQ592932/Homo	3.51102	3.62872e-29
hsa-miR-629-5p	-2.19175	7.68359e-28
hsa-let-7c-5p	-3.15014	1.7129e-27
hsa-miR-185-5p	-2.2084	3.98009e-27
hsa-miR-98-5p	-3.6172	2.90928e-25
hsa_piR_016658/gb/DQ592931/Homo	3.09055	8.46362e-24
hsa-miR-122-5p	3.59215	2.31614e-23
hsa_piR_017033/gb/DQ593538/Homo	-3.4827	7.82901e-23
hsa_piR_001101/gb/DQ571419/Homo	-5.57546	7.4614e-22
hsa-miR-584-5p	-1.92323	1.23229e-21
hsa-miR-454-3p	-2.06596	6.45099e-19
hsa-let-7i-5p	-2.18987	2.22742e-18
hsa-miR-103a-3p	-1.74112	1.84764e-16
hsa_piR_008114/gb/DQ581033/Homo	-3.40639	1.90661e-16
hsa_piR_017791/gb/DQ594556/Homo	-4.02566	1.97962e-16
hsa-miR-1262	-3.15756	3.9676e-16
hsa-miR-155-5p	-3.68285	4.45284e-16
hsa-let-7g-5p	-2.50852	5.46604e-14
hsa-miR-10a-3p	-1.94336	7.66374e-14
hsa-miR-421	-1.61641	2.07213e-12
hsa-miR-130b-3p	-2.68112	6.87015e-12
hsa-miR-20a-5p	-2.57826	1.30605e-11
hsa-miR-7-5p	-3.12515	5.36426e-11
hsa-miR-29b-1-5p	-2.21569	5.43923e-11
hsa-miR-146b-5p	-2.43397	5.89954e-11
hsa-miR-16-5p	-1.80717	6.92245e-11
hsa-miR-451a	3.53173	8.53819e-11
hsa-miR-134-5p	-1.51841	4.84127e-10
hsa-miR-25-5p	-2.58984	1.42589e-09
hsa-miR-1268a	1.51652	1.98489e-09
hsa-miR-4301	3.0837	9.79299e-09
hsa-miR-369-5p	-1.08563	2.14708e-08
hsa-miR-383-5p	-1.97775	3.95828e-08
hsa-miR-30c-2-3p	-1.64005	5.35925e-08
hsa-miR-1257	-2.46335	6.49094e-08
hsa-miR-26b-5p	-1.78754	7.80651e-08
hsa-miR-320c	-3.07957	9.62981e-08
hsa-miR-628-5p	-2.13915	9.74803e-08
hsa-miR-505-5p	-3.30066	1.58425e-07
hsa-miR-432-5p	-1.88714	3.37832e-07
hsa-miR-31-5p	-1.32617	5.67819e-07
hsa-miR-410-5p	-2.50802	3.03631e-06
hsa-miR-452-5p	-2.06972	3.29707e-06
hsa-miR-223-3p	3.23096	3.74135e-06
hsa-miR-340-5p	-1.47009	6.10034e-06
hsa-miR-708-5p	-1.9419	8.19583e-06
hsa-miR-146a-5p	-1.66126	8.9329e-06
hsa-miR-548h-5p	-1.55461	1.35328e-05
hsa-miR-28-5p	-1.68701	2.04299e-05
hsa-miR-10a-5p	-1.10255	2.72959e-05
hsa-miR-4483	-1.32111	3.42923e-05
hsa-miR-320b	-2.79268	3.83774e-05
hsa_piR_001152/gb/DQ571500/Homo	-1.80012	4.13159e-05
hsa-miR-93-5p	-1.68593	4.4117e-05
hsa-miR-1287-5p	-0.912509	5.14797e-05
hsa-miR-548l	-1.70832	5.79757e-05
hsa-miR-137	-1.55813	5.96907e-05
hsa-miR-320d	-2.7221	6.21632e-05
hsa_piR_020813/gb/DQ598646/Homo	-2.36402	6.45688e-05
hsa_piR_012753/gb/DQ587269/Homo	-5.58798	0.000149574
hsa-miR-4804-3p	-2.2977	0.000151833
hsa-miR-3129-5p	-2.02074	0.000174808
hsa-miR-107	-0.797422	0.000195792
hsa-miR-6716-3p	1.42527	0.000196692
hsa-miR-27b-5p	-1.60277	0.000203183
hsa-miR-374b-5p	-1.13725	0.000266125
hsa-miR-17-5p	-1.90623	0.000274831
hsa-miR-376c-3p	-1.37663	0.000274987
hsa-miR-190a-5p	-1.8416	0.000278951
hsa-miR-149-5p	0.772853	0.000319749
hsa-miR-145-5p	1.31765	0.000332376
hsa-miR-377-5p	-1.28125	0.000377845
hsa-miR-378a-3p	-2.0473	0.000441047
hsa-miR-18a-5p	-1.43612	0.000452113
hsa-miR-190b	-1.78887	0.000469908
hsa-miR-342-5p	-1.75457	0.000469908
hsa-miR-576-3p	-1.56459	0.000469908
hsa-miR-29c-5p	1.00315	0.000474737
hsa-miR-4484	1.23453	0.00057937
hsa-miR-664a-5p	-2.51611	0.000602374
hsa-miR-499a-5p	3.87525	0.000726135
hsa-miR-4677-3p	-1.56846	0.000829566
hsa-miR-5095	2.19206	0.000829566
hsa-miR-148a-3p	1.62088	0.000838899
hsa-miR-335-5p	-1.97386	0.00103751
hsa-miR-486-5p	1.75638	0.00106392
hsa-miR-221-5p	-1.59079	0.00119012
hsa-miR-487a-3p	-0.972162	0.00128591
hsa-miR-1299	-1.91039	0.00131264
hsa-miR-100-5p	-1.80522	0.00147855
hsa_piR_011734/gb/DQ585879/Homo	-2.16057	0.00149772
hsa-miR-29a-5p	-1.50299	0.00150305
hsa-miR-641	-1.2689	0.00160001
hsa-miR-302b-5p	1.50276	0.00162536
hsa-miR-6872-3p	1.33722	0.00172067
hsa-miR-493-3p	-0.898893	0.00191891
hsa-miR-152-3p	-1.33262	0.00198996
hsa_piR_018780/gb/DQ595807/Homo	-4.29594	0.00284205
hsa-miR-329-5p	-1.09992	0.00300488
hsa-miR-143-5p	2.00845	0.00308667
hsa-miR-4510	-2.49752	0.00310564
hsa_piR_021462/gb/DQ599459/Homo	-1.75439	0.00313607
hsa-miR-21-5p	-1.081	0.00319748
hsa-miR-195-5p	-0.846821	0.00322671
hsa-miR-3141	2.00885	0.00326054
hsa-miR-345-3p	1.19273	0.00339637
hsa-miR-628-3p	-1.67568	0.00342819
hsa-miR-411-5p	-1.00945	0.00362044
hsa-miR-4304	1.81379	0.00362325
hsa_piR_010894/gb/DQ584698/Homo	2.23626	0.00362325
hsa_piR_004721/gb/DQ576479/Homo	1.39174	0.00374645
hsa-miR-320a	-2.01106	0.00407154
hsa-miR-6809-3p	1.80702	0.00455696
hsa-miR-361-5p	-0.897315	0.00491822
hsa-miR-6865-5p	1.32829	0.00576198
hsa-miR-133b	1.85762	0.00587794
hsa-let-7f-2-3p	1.82425	0.00694396
hsa-miR-626	1.28036	0.00696628
hsa_piR_019420/gb/DQ596670/Homo	-4.132	0.00748615
hsa-miR-106b-5p	-1.43296	0.00751598
hsa-miR-99a-3p	1.22225	0.00751598
hsa-miR-142-5p	2.32229	0.00753221
hsa-miR-4778-3p	-2.15208	0.0081775
hsa-miR-5196-5p	1.53479	0.00832481
hsa-miR-3934-3p	1.90729	0.00967944
hsa-miR-4515	1.5393	0.0101844
hsa-miR-23b-3p	0.409262	0.0105352
hsa-miR-3692-5p	1.79069	0.0105532
hsa-miR-345-5p	0.743292	0.0107527
hsa-miR-4440	1.36838	0.0107527
hsa-miR-6514-3p	2.45778	0.0107527
hsa-miR-4286	1.63033	0.0108794
hsa-miR-4668-5p	-1.98319	0.0116477
hsa-miR-483-5p	-1.73306	0.0116477
hsa-miR-4732-5p	1.96979	0.0117123
hsa-miR-1306-3p	-2.19726	0.0119563
hsa_piR_020450/gb/DQ598104/Homo	-1.64595	0.0127465
hsa_piR_020814/gb/DQ598650/Homo	-1.89907	0.0134401
hsa-let-7i-3p	1.49633	0.0134401
hsa-miR-532-3p	1.09338	0.0138464
hsa-miR-4655-5p	-19.1502	0.0140005
hsa-miR-146b-3p	5.78679	0.0152885
hsa-miR-302b-3p	-1.69757	0.0157059
hsa-miR-1226-3p	1.07311	0.0157059
hsa-miR-450a-1-3p	-1.08998	0.01802
hsa-miR-548av-5p/548k	-1.64421	0.0183031
hsa-miR-26b-3p	1.33543	0.0183031
hsa-miR-520d-3p	2.73018	0.0183145
hsa-miR-1272	1.84543	0.0186795
hsa-miR-503-3p	0.904273	0.0196703
hsa-miR-100-3p	-1.47114	0.0199651
hsa-miR-103b	-1.25011	0.0205973
hsa-miR-1303	0.942647	0.0209572
hsa-miR-627-5p	-1.12141	0.021992
hsa-miR-1292-5p	0.973156	0.0232708
hsa-miR-23b-5p	1.00367	0.0240906
hsa-miR-5195-3p	1.33449	0.0245062
hsa-miR-574-3p	1.10043	0.0253505
hsa-miR-765	-0.971543	0.0259039
hsa-miR-4784	1.5826	0.026623
hsa-miR-106a-5p	-1.65681	0.0270192
hsa-miR-181d-5p	-1.93769	0.0279826
hsa-miR-324-3p	0.949226	0.028243
hsa-miR-485-5p	-1.83078	0.0285276
hsa-miR-26a-5p	-1.43429	0.0285276
hsa-miR-4501	1.04612	0.0300528
hsa-miR-371b-5p	2.07027	0.0305418
hsa-miR-28-3p	-1.19972	0.0308779
hsa-miR-551b-3p	1.5828	0.0308779
hsa-miR-125a-3p	-0.637925	0.031136
hsa-miR-151a-3p	-1.07909	0.0312284
hsa-miR-2110	-1.30794	0.0319549
hsa-miR-362-5p	-1.17797	0.0335303
hsa-miR-221-3p	-0.704234	0.0335303
hsa-miR-369-3p	-0.888331	0.0346174
hsa-miR-24-3p	-0.628606	0.0346174
hsa-miR-6844	1.0075	0.0346174
hsa-miR-4778-5p	1.17669	0.0346174
hsa-let-7c-3p	1.33842	0.0346174
hsa-miR-548g-3p	-2.32363	0.0346674
hsa-miR-6071	1.28704	0.03473
hsa-miR-376a-3p	-1.06687	0.0349119
hsa-miR-510-3p	1.08516	0.0349119
hsa-miR-326	1.16114	0.0349119
hsa-miR-935	1.35959	0.0349119
hsa-miR-501-5p	1.62295	0.0349119
hsa-miR-429	1.52607	0.035194
hsa-miR-380-5p	-1.18347	0.0354536
hsa-miR-7705	1.46953	0.0354536
hsa-miR-378a-5p	0.929715	0.0374447
hsa-miR-6743-5p	1.52779	0.0381901
hsa-miR-132-3p	-1.17395	0.038412
hsa-miR-5100	1.32799	0.0388727
hsa-miR-8054	3.26033	0.0417924
hsa-miR-339-5p	0.816701	0.0427126
hsa-miR-26a-2-3p	1.06627	0.042757
hsa-miR-545-3p	2.1313	0.042757
hsa-miR-27a-3p	1.36603	0.0428155
hsa-miR-191-5p	-1.167	0.0430532
hsa-miR-328-3p	1.26625	0.0430532
hsa-miR-126-3p	-1.11817	0.0464277
hsa-miR-10b-5p	0.849162	0.0476358
hsa-miR-331-3p	0.976208	0.0477843
hsa-let-7a-3p	1.1593	0.0477843
hsa_piR_019912/gb/DQ597341/Homo	1.28668	0.0484465
hsa-miR-548e-3p	-1.39516	0.0488555
hsa-miR-4664-5p	1.0974	0.0488555
hsa-miR-200c-3p	-1.18069	0.0490183
hsa-miR-21-3p	0.946618	0.0494157

## Sheet: Numbers of deregulated miRNAs
Exposure conditions	Total number of deregulated mRNAs	Upregulated	Downregulated
pCD4h10	0	0	0
pCD4h50	3	3	0
pCD24h10	31	31	0
pCD24h50	76	46	30
nCD4h10	25	0	25
nCD4h100	147	23	124
nCD24h10	77	47	30
nCD24h100	220	85	135
