# Supplementary material for: The Differential Effect of Carbon Dots on Gene Expression and DNA Methylation of Human Embryonic Lung Fibroblasts as a Function of Surface Charge and Dose
Source: Int J Mol Sci. 2020 Jul 4;21(13):4763. doi: 10.3390/ijms21134763 (PMC7369946; doi:10.3390/ijms21134763)
Supplement: Supplementary file 1 [file ijms-21-04763-s001.zip › ijms-833488 rev Supp/Table S5A.xlsx]

## Sheet: p4h50+p24h10+p24h50
miRNA name
hsa_piR_019825/gb/DQ597218/Homo
hsa_piR_020496/gb/DQ598175/Homo

## Sheet: p4h50+p24h50
miRNA name
hsa_piR_001356/gb/DQ571873/Homo

## Sheet: p24h10+p24h50
miRNA name
hsa_piR_020541/gb/DQ598252/Homo
hsa_piR_020365/gb/DQ597975/Homo
hsa-miR-510-3p
hsa_piR_020498/gb/DQ598180/Homo
hsa_piR_020829/gb/DQ598677/Homo
hsa-miR-3135b
hsa_piR_019912/gb/DQ597341/Homo
hsa_piR_020499/gb/DQ598183/Homo
hsa-miR-5095
hsa_piR_017936/gb/DQ594740/Homo
hsa_piR_000765/gb/DQ570956/Homo
hsa_piR_020490/gb/DQ598167/Homo
hsa_piR_009294/gb/DQ582566/Homo
hsa_piR_001312/gb/DQ571813/Homo
hsa_piR_018569/gb/DQ595533/Homo
hsa-miR-122-5p
hsa-miR-4714-3p
hsa_piR_020500/gb/DQ598190/Homo

## Sheet: p24h10
miRNA name
hsa_piR_006426/gb/DQ578783/Homo
hsa_piR_020381/gb/DQ597997/Homo
hsa_piR_020548/gb/DQ598263/Homo
hsa-miR-1203
hsa_piR_019675/gb/DQ596992/Homo
hsa-miR-6817-3p
hsa_piR_018573/gb/DQ595539/Homo
hsa_piR_001318/gb/DQ571823/Homo
hsa_piR_014923/gb/DQ590404/Homo
hsa_piR_020326/gb/DQ597916/Homo
hsa_piR_001184/gb/DQ571550/Homo

## Sheet: p24h50
miRNA name
hsa-miR-4458
hsa-miR-3152-3p
hsa-miR-4272
hsa-miR-6716-3p
hsa-miR-665
hsa-miR-3613-3p
hsa_piR_008488/gb/DQ581533/Homo
hsa-miR-149-5p
hsa-miR-548h-3p
hsa-miR-6840-3p
hsa-miR-4515
hsa_piR_020497/gb/DQ598177/Homo
hsa_piR_017716/gb/DQ594453/Homo
hsa_piR_020008/gb/DQ597482/Homo
hsa_piR_001170/gb/DQ571526/Homo
hsa_piR_018570/gb/DQ595536/Homo
hsa-miR-6083
hsa-miR-586
hsa-miR-379-5p
hsa-miR-1252-5p
hsa-miR-629-5p
hsa-miR-4302
hsa-miR-6785-5p
hsa-miR-802
hsa-miR-5004-3p
hsa-miR-4729
hsa-miR-15b-5p
hsa-miR-548l
hsa-miR-626
hsa-miR-145-5p
hsa_piR_016658/gb/DQ592931/Homo
hsa_piR_004153/gb/DQ575660/Homo
hsa-miR-18a-5p
hsa-miR-3175
hsa-miR-1306-5p
hsa-miR-887-5p
hsa-miR-106a-3p
hsa-miR-154-3p
hsa_piR_016659/gb/DQ592932/Homo
hsa-miR-599
hsa_piR_001168/gb/DQ571524/Homo
hsa-miR-4301
hsa-miR-146b-3p
hsa-miR-1181
hsa_piR_019914/gb/DQ597347/Homo
hsa-miR-2467-5p
hsa-miR-191-3p
hsa-miR-548f-5p
hsa-miR-5692b
hsa-miR-4456
hsa-miR-4483
hsa-miR-4484
hsa_piR_004987/gb/DQ576872/Homo
hsa-miR-636
hsa-miR-1301-3p
