# Supplementary material for: The Differential Effect of Carbon Dots on Gene Expression and DNA Methylation of Human Embryonic Lung Fibroblasts as a Function of Surface Charge and Dose
Source: Int J Mol Sci. 2020 Jul 4;21(13):4763. doi: 10.3390/ijms21134763 (PMC7369946; doi:10.3390/ijms21134763)
Supplement: Supplementary file 1 [file ijms-21-04763-s001.zip › ijms-833488 rev Supp/Table S5B.xlsx]

## Sheet: n4h10+n4h100+n24h10+n24h100
miRNA name
hsa_piR_008113/gb/DQ581032/Homo
hsa-miR-1262
hsa_piR_001101/gb/DQ571419/Homo
hsa_piR_017791/gb/DQ594556/Homo
hsa-let-7e-5p
hsa_piR_017033/gb/DQ593538/Homo
hsa-let-7b-5p
hsa_piR_008114/gb/DQ581033/Homo
hsa-let-7f-5p
hsa-let-7d-5p
hsa_piR_008112/gb/DQ581031/Homo
hsa-let-7a-5p
hsa-let-7c-5p
hsa-miR-382-5p
hsa-miR-412-5p
hsa-miR-98-5p
hsa-miR-29b-1-5p
hsa-miR-379-5p
hsa-miR-383-5p

## Sheet: n4h10+n4h100+n24h100
miRNA name
hsa-miR-185-5p
hsa-miR-629-5p
hsa-miR-342-5p
hsa_piR_020813/gb/DQ598646/Homo

## Sheet: n4h100+n24h10+n24h100
miRNA name
hsa-miR-133a-3p
hsa-miR-4655-5p
hsa-miR-452-5p
hsa_piR_004721/gb/DQ576479/Homo
hsa-miR-1292-5p
hsa-miR-1303
hsa-miR-505-5p
hsa-miR-7-5p
hsa-miR-122-5p

## Sheet: n4h10+n4h100
miRNA name
hsa_piR_017194/gb/DQ593767/Homo
hsa_piR_018292/gb/DQ595186/Homo

## Sheet: n4h100+n24h100
miRNA name
hsa-miR-576-3p
hsa-miR-361-5p
hsa-miR-30c-2-3p
hsa-miR-149-5p
hsa-miR-17-5p
hsa-let-7i-5p
hsa-miR-1287-5p
hsa_piR_011734/gb/DQ585879/Homo
hsa-miR-377-5p
hsa-miR-4778-5p
hsa-miR-195-5p
hsa-miR-3129-5p
hsa-miR-146a-5p
hsa-miR-28-3p
hsa-miR-10a-5p
hsa-miR-31-5p
hsa-miR-380-5p
hsa-miR-493-3p
hsa-miR-26a-2-3p
hsa-miR-25-5p
hsa-miR-376c-3p
hsa-miR-320c
hsa-miR-1257
hsa-miR-146b-5p
hsa-miR-24-3p
hsa-miR-410-5p
hsa-miR-223-3p
hsa-miR-134-5p
hsa-miR-28-5p
hsa-miR-10a-3p
hsa-miR-451a
hsa-miR-126-3p
hsa-miR-4510
hsa-miR-628-5p
hsa-miR-1268a
hsa-miR-103a-3p
hsa_piR_012753/gb/DQ587269/Homo
hsa-miR-27b-5p
hsa-miR-450a-1-3p
hsa_piR_018780/gb/DQ595807/Homo
hsa_piR_019420/gb/DQ596670/Homo
hsa-miR-6716-3p
hsa-miR-329-5p
hsa-miR-584-5p
hsa-miR-708-5p
hsa-miR-483-5p
hsa-miR-664a-5p
hsa-miR-335-5p
hsa-miR-26a-5p
hsa_piR_020814/gb/DQ598650/Homo
hsa-miR-302b-5p
hsa-miR-320a
hsa-miR-190a-5p
hsa-miR-1299
hsa_piR_001152/gb/DQ571500/Homo
hsa-miR-369-5p
hsa-miR-93-5p
hsa-miR-548l
hsa-miR-130b-3p
hsa_piR_020450/gb/DQ598104/Homo
hsa-miR-137
hsa-miR-454-3p
hsa-miR-421
hsa-miR-641
hsa-miR-4483
hsa-miR-107
hsa-miR-340-5p
hsa-miR-103b
hsa-miR-26b-5p
hsa-let-7g-5p
hsa-miR-432-5p
hsa-miR-21-5p
hsa-miR-628-3p
hsa-miR-155-5p
hsa-miR-548h-5p
hsa-miR-320d
hsa-miR-20a-5p
hsa-miR-16-5p
hsa-miR-411-5p
hsa-miR-190b
hsa-miR-152-3p
hsa-miR-191-5p

## Sheet: n24h10+n24h100
miRNA name
hsa-miR-23b-3p
hsa-miR-6743-5p
hsa-miR-4732-5p
hsa-miR-5196-5p
hsa-miR-501-5p
hsa-miR-6872-3p
hsa-miR-3934-3p
hsa-miR-4664-5p
hsa-miR-5100
hsa_piR_016659/gb/DQ592932/Homo
hsa-miR-4286
hsa-miR-6865-5p
hsa-miR-29a-5p
hsa-miR-5195-3p
hsa-miR-6071
hsa-miR-1272
hsa-miR-4784
hsa_piR_019912/gb/DQ597341/Homo
hsa-miR-3141
hsa-miR-4304
hsa-miR-6514-3p
hsa-miR-3692-5p

## Sheet: n4h100
miRNA name
hsa-miR-1298-5p
hsa-miR-34b-5p
hsa-miR-34c-5p
hsa-miR-6835-5p
hsa-miR-542-3p
hsa-miR-3613-5p
hsa-miR-9-5p
hsa-miR-1270
hsa-miR-3662
hsa_piR_000560/gb/DQ570698/Homo
hsa-miR-424-3p
hsa-miR-548n
hsa_piR_001159/gb/DQ571511/Homo
hsa-miR-2467-5p
hsa-miR-4458
hsa-miR-371b-3p
hsa-miR-329-3p
hsa-miR-586
hsa-miR-4772-3p
hsa-miR-4312
hsa-miR-2054
hsa-miR-338-3p
hsa-miR-323b-3p
hsa_piR_000805/gb/DQ571003/Homo
hsa_piR_019168/gb/DQ596311/Homo
hsa-miR-625-5p
hsa-miR-1255b-5p
hsa-miR-130a-3p
hsa-miR-4654
hsa-miR-1293
hsa-miR-6885-5p

## Sheet: n24h10
miRNA name
hsa_piR_001356/gb/DQ571873/Homo
hsa-miR-2277-3p
hsa-miR-222-5p
hsa-miR-718
hsa-miR-2276-3p
hsa-miR-4454
hsa-miR-3182
hsa-miR-610
hsa-miR-4642
hsa-miR-6126
hsa-miR-6081
hsa-miR-4660
hsa-miR-616-5p
hsa-miR-6758-5p
hsa-let-7g-3p
hsa-miR-1909-3p
hsa-miR-1539
hsa-miR-5680
hsa_piR_010431/gb/DQ584049/Homo
hsa-miR-7977
hsa-miR-614
hsa-miR-4711-3p
hsa-miR-1260a
hsa-miR-4775
hsa-miR-7850-5p
hsa-miR-619-3p
hsa-miR-4638-3p

## Sheet: n24h100
miRNA name
hsa-miR-487a-3p
hsa-miR-551b-3p
hsa-miR-4515
hsa-miR-221-3p
hsa-miR-302b-3p
hsa-miR-29c-5p
hsa-miR-374b-5p
hsa-miR-23b-5p
hsa-miR-1226-3p
hsa-miR-429
hsa-miR-371b-5p
hsa-miR-18a-5p
hsa-miR-545-3p
hsa-miR-10b-5p
hsa-miR-125a-3p
hsa-miR-2110
hsa-miR-7705
hsa-miR-520d-3p
hsa-let-7a-3p
hsa-miR-935
hsa-miR-532-3p
hsa-miR-4677-3p
hsa-miR-4668-5p
hsa-miR-4778-3p
hsa-miR-1306-3p
hsa-miR-4440
hsa-miR-627-5p
hsa-miR-378a-3p
hsa-miR-133b
hsa-miR-221-5p
hsa-miR-181d-5p
hsa-miR-142-5p
hsa-let-7f-2-3p
hsa_piR_016658/gb/DQ592931/Homo
hsa-miR-4301
hsa-miR-146b-3p
hsa-miR-100-3p
hsa-let-7c-3p
hsa-let-7i-3p
hsa-miR-345-5p
hsa-miR-574-3p
hsa_piR_010894/gb/DQ584698/Homo
hsa-miR-6844
hsa-miR-499a-5p
hsa-miR-510-3p
hsa-miR-339-5p
hsa-miR-486-5p
hsa-miR-320b
hsa_piR_021462/gb/DQ599459/Homo
hsa-miR-99a-3p
hsa-miR-626
hsa-miR-200c-3p
hsa-miR-4501
hsa-miR-485-5p
hsa-miR-331-3p
hsa-miR-4804-3p
hsa-miR-151a-3p
hsa-miR-26b-3p
hsa-miR-148a-3p
hsa-miR-8054
hsa-miR-503-3p
hsa-miR-376a-3p
hsa-miR-324-3p
hsa-miR-548av-5p/548k
hsa-miR-548e-3p
hsa-miR-362-5p
hsa-miR-548g-3p
hsa-miR-106b-5p
hsa-miR-5095
hsa-miR-369-3p
hsa-miR-132-3p
hsa-miR-765
hsa-miR-326
hsa-miR-378a-5p
hsa-miR-145-5p
hsa-miR-106a-5p
hsa-miR-21-3p
hsa-miR-345-3p
hsa-miR-100-5p
hsa-miR-143-5p
hsa-miR-6809-3p
hsa-miR-328-3p
hsa-miR-27a-3p
hsa-miR-4484
