# Supplementary material for: The Differential Effect of Carbon Dots on Gene Expression and DNA Methylation of Human Embryonic Lung Fibroblasts as a Function of Surface Charge and Dose
Source: Int J Mol Sci. 2020 Jul 4;21(13):4763. doi: 10.3390/ijms21134763 (PMC7369946; doi:10.3390/ijms21134763)
Supplement: Supplementary file 1 [file ijms-21-04763-s001.zip › ijms-833488 rev Supp/Table S5C.xlsx]

## Sheet: n4h10+n4h100
miRNA name
hsa-let-7b-5p
hsa_piR_008113/gb/DQ581032/Homo
hsa-let-7f-5p
hsa_piR_008114/gb/DQ581033/Homo
hsa-miR-185-5p
hsa-let-7d-5p
hsa_piR_008112/gb/DQ581031/Homo
hsa-miR-1262
hsa-let-7a-5p
hsa-let-7c-5p
hsa_piR_017194/gb/DQ593767/Homo
hsa-miR-382-5p
hsa_piR_001101/gb/DQ571419/Homo
hsa_piR_017791/gb/DQ594556/Homo
hsa-miR-412-5p
hsa-miR-98-5p
hsa-miR-29b-1-5p
hsa_piR_020813/gb/DQ598646/Homo
hsa_piR_018292/gb/DQ595186/Homo
hsa-miR-379-5p
hsa-miR-629-5p
hsa_piR_017033/gb/DQ593538/Homo
hsa-let-7e-5p
hsa-miR-342-5p
hsa-miR-383-5p

## Sheet: p4h50
miRNA name
hsa_piR_001356/gb/DQ571873/Homo
hsa_piR_019825/gb/DQ597218/Homo
hsa_piR_020496/gb/DQ598175/Homo

## Sheet: n4h100
miRNA name
hsa-miR-576-3p
hsa-miR-4458
hsa-miR-361-5p
hsa_piR_018780/gb/DQ595807/Homo
hsa-miR-371b-3p
hsa-miR-133a-3p
hsa-miR-1298-5p
hsa_piR_019420/gb/DQ596670/Homo
hsa-miR-6716-3p
hsa-miR-329-5p
hsa-miR-584-5p
hsa-miR-329-3p
hsa-miR-30c-2-3p
hsa-miR-708-5p
hsa-miR-149-5p
hsa-miR-34b-5p
hsa-miR-34c-5p
hsa-miR-483-5p
hsa-miR-6835-5p
hsa-miR-664a-5p
hsa-miR-1303
hsa-miR-335-5p
hsa-miR-26a-5p
hsa-miR-17-5p
hsa_piR_020814/gb/DQ598650/Homo
hsa-miR-302b-5p
hsa-miR-320a
hsa-miR-190a-5p
hsa-miR-542-3p
hsa-let-7i-5p
hsa-miR-1299
hsa-miR-1287-5p
hsa-miR-586
hsa_piR_011734/gb/DQ585879/Homo
hsa-miR-369-5p
hsa_piR_001152/gb/DQ571500/Homo
hsa-miR-505-5p
hsa-miR-3613-5p
hsa-miR-377-5p
hsa-miR-93-5p
hsa-miR-7-5p
hsa-miR-4655-5p
hsa-miR-548l
hsa-miR-9-5p
hsa-miR-4778-5p
hsa-miR-1270
hsa-miR-130b-3p
hsa_piR_020450/gb/DQ598104/Homo
hsa-miR-4772-3p
hsa-miR-195-5p
hsa-miR-137
hsa-miR-454-3p
hsa-miR-3129-5p
hsa-miR-421
hsa-miR-641
hsa-miR-3662
hsa-miR-146a-5p
hsa-miR-122-5p
hsa-miR-28-3p
hsa-miR-4312
hsa-miR-10a-5p
hsa-miR-31-5p
hsa-miR-452-5p
hsa-miR-380-5p
hsa-miR-493-3p
hsa-miR-4483
hsa-miR-107
hsa-miR-26a-2-3p
hsa-miR-340-5p
hsa-miR-25-5p
hsa-miR-376c-3p
hsa_piR_004721/gb/DQ576479/Homo
hsa-miR-2054
hsa-miR-338-3p
hsa-miR-323b-3p
hsa-miR-320c
hsa-miR-1257
hsa_piR_000560/gb/DQ570698/Homo
hsa-miR-424-3p
hsa-miR-146b-5p
hsa_piR_000805/gb/DQ571003/Homo
hsa-miR-103b
hsa_piR_019168/gb/DQ596311/Homo
hsa-miR-26b-5p
hsa-miR-625-5p
hsa-miR-1255b-5p
hsa-miR-24-3p
hsa-miR-410-5p
hsa-miR-223-3p
hsa-let-7g-5p
hsa-miR-432-5p
hsa-miR-628-3p
hsa-miR-21-5p
hsa-miR-134-5p
hsa-miR-155-5p
hsa-miR-28-5p
hsa-miR-548h-5p
hsa-miR-1292-5p
hsa-miR-320d
hsa-miR-20a-5p
hsa-miR-10a-3p
hsa-miR-130a-3p
hsa-miR-451a
hsa-miR-4654
hsa-miR-126-3p
hsa-miR-4510
hsa-miR-548n
hsa-miR-628-5p
hsa-miR-1268a
hsa_piR_001159/gb/DQ571511/Homo
hsa-miR-16-5p
hsa-miR-411-5p
hsa-miR-103a-3p
hsa_piR_012753/gb/DQ587269/Homo
hsa-miR-2467-5p
hsa-miR-1293
hsa-miR-6885-5p
hsa-miR-27b-5p
hsa-miR-190b
hsa-miR-152-3p
hsa-miR-450a-1-3p
hsa-miR-191-5p
