# Supplementary material for: The Differential Effect of Carbon Dots on Gene Expression and DNA Methylation of Human Embryonic Lung Fibroblasts as a Function of Surface Charge and Dose
Source: Int J Mol Sci. 2020 Jul 4;21(13):4763. doi: 10.3390/ijms21134763 (PMC7369946; doi:10.3390/ijms21134763)
Supplement: Supplementary file 1 [file ijms-21-04763-s001.zip › ijms-833488 rev Supp/Table S5D.xlsx]

## Sheet: p24h10+p24h50+n24h10+n24h50
miRNA name
hsa-miR-122-5p
hsa_piR_019912/gb/DQ597341/Homo

## Sheet: p24h10+p24h50+n24h100
miRNA name
hsa-miR-510-3p
hsa-miR-5095

## Sheet: p24h50+n24h10+n24h100
miRNA name
hsa_piR_016659/gb/DQ592932/Homo
hsa-miR-379-5p

## Sheet: p24h10+p24h50
miRNA name
hsa_piR_020365/gb/DQ597975/Homo
hsa_piR_019825/gb/DQ597218/Homo
hsa_piR_020541/gb/DQ598252/Homo
hsa_piR_020829/gb/DQ598677/Homo
hsa_piR_020496/gb/DQ598175/Homo
hsa_piR_020499/gb/DQ598183/Homo
hsa_piR_017936/gb/DQ594740/Homo
hsa_piR_001312/gb/DQ571813/Homo
hsa-miR-4714-3p
hsa_piR_020498/gb/DQ598180/Homo
hsa-miR-3135b
hsa_piR_000765/gb/DQ570956/Homo
hsa_piR_020490/gb/DQ598167/Homo
hsa_piR_018569/gb/DQ595533/Homo
hsa_piR_020500/gb/DQ598190/Homo
hsa_piR_009294/gb/DQ582566/Homo

## Sheet: p24h50+n24h10
miRNA name
hsa_piR_001356/gb/DQ571873/Homo

## Sheet: p24h50+n24h100
miRNA name
hsa-miR-149-5p
hsa-miR-4515
hsa-miR-18a-5p
hsa-miR-629-5p
hsa_piR_016658/gb/DQ592931/Homo
hsa-miR-4301
hsa-miR-146b-3p
hsa-miR-6716-3p
hsa-miR-548l
hsa-miR-626
hsa-miR-4483
hsa-miR-145-5p
hsa-miR-4484

## Sheet: n24h10+n24h100
miRNA name
hsa-miR-133a-3p
hsa_piR_008113/gb/DQ581032/Homo
hsa-miR-1262
hsa-miR-23b-3p
hsa-miR-4655-5p
hsa-miR-6743-5p
hsa-miR-4732-5p
hsa-miR-452-5p
hsa_piR_001101/gb/DQ571419/Homo
hsa_piR_017791/gb/DQ594556/Homo
hsa_piR_004721/gb/DQ576479/Homo
hsa-miR-5196-5p
hsa-miR-1292-5p
hsa-let-7e-5p
hsa_piR_017033/gb/DQ593538/Homo
hsa-miR-501-5p
hsa-miR-6872-3p
hsa-miR-3934-3p
hsa-let-7b-5p
hsa_piR_008114/gb/DQ581033/Homo
hsa-let-7f-5p
hsa-miR-1303
hsa-let-7d-5p
hsa_piR_008112/gb/DQ581031/Homo
hsa-miR-4664-5p
hsa-miR-505-5p
hsa-let-7a-5p
hsa-miR-7-5p
hsa-miR-5100
hsa-let-7c-5p
hsa-miR-4286
hsa-miR-6865-5p
hsa-miR-29a-5p
hsa-miR-382-5p
hsa-miR-5195-3p
hsa-miR-412-5p
hsa-miR-6071
hsa-miR-1272
hsa-miR-4784
hsa-miR-98-5p
hsa-miR-29b-1-5p
hsa-miR-3141
hsa-miR-4304
hsa-miR-6514-3p
hsa-miR-3692-5p
hsa-miR-383-5p

## Sheet: p24h10
miRNA name
hsa_piR_006426/gb/DQ578783/Homo
hsa-miR-6817-3p
hsa_piR_001318/gb/DQ571823/Homo
hsa_piR_020381/gb/DQ597997/Homo
hsa_piR_014923/gb/DQ590404/Homo
hsa_piR_020548/gb/DQ598263/Homo
hsa-miR-1203
hsa_piR_019675/gb/DQ596992/Homo
hsa_piR_001184/gb/DQ571550/Homo
hsa_piR_018573/gb/DQ595539/Homo
hsa_piR_020326/gb/DQ597916/Homo

## Sheet: p24h50
miRNA name
hsa-miR-665
hsa_piR_020497/gb/DQ598177/Homo
hsa-miR-1252-5p
hsa-miR-802
hsa-miR-5004-3p
hsa-miR-1306-5p
hsa-miR-154-3p
hsa-miR-1181
hsa_piR_019914/gb/DQ597347/Homo
hsa-miR-5692b
hsa-miR-4456
hsa-miR-636
hsa-miR-3152-3p
hsa-miR-3613-3p
hsa_piR_017716/gb/DQ594453/Homo
hsa_piR_001170/gb/DQ571526/Homo
hsa-miR-4302
hsa-miR-15b-5p
hsa_piR_004153/gb/DQ575660/Homo
hsa-miR-3175
hsa-miR-2467-5p
hsa-miR-191-3p
hsa_piR_004987/gb/DQ576872/Homo
hsa-miR-1301-3p
hsa-miR-4458
hsa_piR_008488/gb/DQ581533/Homo
hsa-miR-6840-3p
hsa-miR-586
hsa-miR-6785-5p
hsa-miR-4729
hsa-miR-106a-3p
hsa-miR-887-5p
hsa-miR-548f-5p
hsa-miR-4272
hsa-miR-548h-3p
hsa_piR_020008/gb/DQ597482/Homo
hsa_piR_018570/gb/DQ595536/Homo
hsa-miR-6083
hsa-miR-599
hsa_piR_001168/gb/DQ571524/Homo

## Sheet: n24h10
miRNA name
hsa-miR-2277-3p
hsa-miR-222-5p
hsa-miR-718
hsa-miR-2276-3p
hsa-miR-4454
hsa-miR-3182
hsa-miR-610
hsa-miR-4642
hsa-miR-6126
hsa-miR-6081
hsa-miR-4660
hsa-miR-616-5p
hsa-miR-6758-5p
hsa-let-7g-3p
hsa-miR-1909-3p
hsa-miR-1539
hsa-miR-5680
hsa_piR_010431/gb/DQ584049/Homo
hsa-miR-7977
hsa-miR-614
hsa-miR-4711-3p
hsa-miR-1260a
hsa-miR-4775
hsa-miR-7850-5p
hsa-miR-619-3p
hsa-miR-4638-3p

[truncated: 1 more sheets: n24h100]
