# Supplementary material for: The Differential Effect of Carbon Dots on Gene Expression and DNA Methylation of Human Embryonic Lung Fibroblasts as a Function of Surface Charge and Dose
Source: Int J Mol Sci. 2020 Jul 4;21(13):4763. doi: 10.3390/ijms21134763 (PMC7369946; doi:10.3390/ijms21134763)
Supplement: Supplementary file 1 [file ijms-21-04763-s001.zip › ijms-833488 rev Supp/Table S6.xlsx]

## Sheet: Q24h50
miRNA	Validated targets (N)	Differentially expressed validated targets (N)	Differentially expressed validated targets (%)	p-value
hsa-miR-708-3p	38	4	10.5263	0.0318825
hsa-miR-222-5p	71	7	9.85915	0.0331156
hsa-miR-3909	61	6	9.83607	0.00816344
hsa-miR-548h-3p	264	23	8.71212	0.00892005
hsa-miR-4714-3p	70	6	8.57143	0.00906868
hsa-miR-766-5p	175	13	7.42857	0.0395547
hsa-miR-636	95	7	7.36842	0.00644986
hsa-miR-190a-5p	58	4	6.89655	0.0374443
hsa-miR-328-3p	118	8	6.77966	0.0145898
hsa-miR-29a-3p	215	14	6.51163	0.0361374
hsa-miR-6083	169	11	6.50888	0.00300578
hsa-miR-548f-5p	236	15	6.35593	0.0115019
hsa-miR-32-3p	114	7	6.14035	0.031165
hsa-miR-20a-5p	1012	59	5.83004	0.0377303
hsa-miR-218-5p	785	45	5.73248	0.0176693
hsa-miR-4483	88	5	5.68182	0.00625165
hsa-miR-567	159	9	5.66038	0.0407751
hsa-miR-130a-3p	354	20	5.64972	0.0406856
hsa-miR-17-5p	1120	63	5.625	0.0242406
hsa-miR-802	54	3	5.55556	0.00224284
hsa-miR-149-5p	378	21	5.55556	0.0260937
hsa-miR-125b-5p	421	23	5.46318	0.0252836
hsa-miR-101-3p	332	18	5.42169	0.0345026
hsa-miR-18a-5p	243	13	5.34979	0.0103139
hsa-miR-3613-3p	435	23	5.28736	0.00208742
hsa-miR-3152-3p	57	3	5.26316	0.010716
hsa-miR-106b-5p	1032	54	5.23256	0.0498024
hsa-miR-4272	78	4	5.12821	0.000243161
hsa-miR-1301-3p	185	9	4.86486	0.026701
hsa-miR-125a-5p	227	11	4.84581	0.0181299
hsa-miR-145-5p	213	10	4.69484	0.000589416
hsa-miR-7-5p	524	24	4.58015	0.000853751
hsa-miR-1303	179	8	4.46927	0.0332194
hsa-miR-342-3p	276	12	4.34783	0.0381474
hsa-miR-122-5p	511	22	4.30528	0.00172292
hsa-miR-30d-5p	349	15	4.29799	0.03421
hsa-miR-3135b	286	12	4.1958	7.01537e-11
hsa-miR-542-3p	120	5	4.16667	0.00704689
hsa-miR-181a-5p	504	21	4.16667	0.0159429
hsa-miR-335-3p	266	11	4.13534	0.0101781
hsa-miR-100-3p	98	4	4.08163	8.69522e-05
hsa-miR-106a-3p	147	6	4.08163	0.000479135
hsa-miR-4729	124	5	4.03226	0.000340711
hsa-miR-548ar-5p	174	7	4.02299	0.0427303
hsa-miR-376a-3p	101	4	3.9604	0.0359032
hsa-miR-339-5p	204	8	3.92157	0.0130304
hsa-miR-3136-5p	77	3	3.8961	0.0476251
hsa-miR-4301	78	3	3.84615	0.00823869
hsa-miR-365b-3p	78	3	3.84615	0.0173046
hsa-miR-599	105	4	3.80952	0.0216655
hsa-miR-335-5p	2367	88	3.71779	0.00791693
hsa-miR-6817-3p	278	10	3.59712	0.045407
hsa-miR-138-2-3p	84	3	3.57143	0.0460312
hsa-miR-190a-3p	605	21	3.47107	0.0344272
hsa-miR-15b-5p	705	23	3.26241	0.00426541
hsa-miR-16-5p	1503	49	3.26015	0.00713535
hsa-miR-5095	347	11	3.17003	3.42379e-08
hsa-miR-1257	100	3	3	0.0298721
hsa-miR-1252-5p	128	3	2.34375	5.12551e-05
hsa-miR-665	522	12	2.29885	0.00847021
hsa-miR-3175	194	4	2.06186	0.0313093
hsa-miR-510-3p	150	3	2	1.48755e-06
hsa-miR-548l	152	3	1.97368	1.45571e-10
hsa-miR-5692b	156	3	1.92308	0.029984
hsa-miR-887-5p	389	6	1.54242	0.00163614

## Sheet: R4h10
miRNA	Validated targets (N)	Differentially expressed validated targets (N)	Differentially expressed validated targets (%)	p-value
hsa-miR-379-5p	67	3	4.47761	1.74468e-05
hsa-let-7f-5p	358	4	1.11732	4.23278e-06
hsa-let-7i-5p	289	3	1.03806	0.0217647
hsa-let-7g-5p	296	3	1.01351	0.0146662
hsa-miR-155-5p	910	8	0.879121	5.82324e-06
hsa-let-7d-5p	352	3	0.852273	4.29734e-08
hsa-let-7a-5p	584	4	0.684932	1.83704e-12
hsa-miR-98-5p	737	5	0.678426	5.99175e-05
hsa-let-7c-5p	464	3	0.646552	2.25437e-07
hsa-let-7e-5p	559	3	0.536673	7.63306e-11
hsa-miR-106a-5p	650	3	0.461538	0.0230664
hsa-miR-20a-5p	1012	4	0.395257	0.00175675
hsa-let-7b-5p	1160	4	0.344828	1.38574e-08

## Sheet: R4h100
miRNA	Validated targets (N)	Differentially expressed validated targets (N)	Differentially expressed validated targets (%)	p-value
hsa-miR-6743-5p	70	11	15.7143	0.0391901
hsa-miR-875-5p	40	6	15	0.0371803
hsa-miR-3141	32	4	12.5	0.00514547
hsa-miR-586	76	9	11.8421	0.0333577
hsa-miR-6885-5p	68	8	11.7647	0.0158547
hsa-miR-6722-3p	121	14	11.5702	0.0112036
hsa-miR-628-3p	26	3	11.5385	1.88927e-05
hsa-miR-505-5p	105	12	11.4286	7.9625e-08
hsa-miR-223-3p	81	9	11.1111	0.00221572
hsa-miR-134-5p	74	8	10.8108	1.78253e-06
hsa-miR-1298-5p	48	5	10.4167	0.0316739
hsa-miR-2110	90	9	10	0.0113415
hsa-miR-133a-3p	104	10	9.61538	2.03872e-14
hsa-miR-378a-3p	147	14	9.52381	0.00209339
hsa-miR-6768-5p	122	11	9.01639	0.0224105
hsa-miR-379-5p	67	6	8.95522	5.15868e-23
hsa-miR-5003-5p	56	5	8.92857	0.0340887
hsa-miR-6747-5p	80	7	8.75	0.037355
hsa-miR-454-3p	356	31	8.70787	5.04414e-07
hsa-miR-2277-3p	46	4	8.69565	0.00799458
hsa-miR-18a-5p	243	21	8.64198	0.0197441
hsa-miR-130a-3p	354	30	8.47458	0.00182277
hsa-miR-200c-3p	177	15	8.47458	0.0493969
hsa-miR-25-5p	95	8	8.42105	2.29379e-05
hsa-miR-130b-3p	523	44	8.413	7.23765e-08
hsa-miR-301a-3p	352	29	8.23864	0.0448446
hsa-miR-1272	73	6	8.21918	0.0476626
hsa-let-7g-3p	86	7	8.13953	0.0172835
hsa-miR-214-3p	163	13	7.97546	0.0025255
hsa-let-7f-5p	358	28	7.82123	2.66731e-34
hsa-miR-29b-1-5p	52	4	7.69231	1.61982e-07
hsa-miR-2392	105	8	7.61905	0.0370659
hsa-miR-4668-5p	335	25	7.46269	0.00267762
hsa-miR-100-5p	243	18	7.40741	1.90691e-05
hsa-miR-4660	68	5	7.35294	0.0465292
hsa-miR-27a-3p	383	28	7.3107	0.0477019
hsa-miR-31-5p	178	13	7.30337	4.7545e-06
hsa-miR-361-5p	151	11	7.28477	0.00647854
hsa-miR-190b	55	4	7.27273	0.00386648
hsa-miR-29a-5p	83	6	7.22892	0.0189937
hsa-miR-4654	56	4	7.14286	0.000331144
hsa-miR-34b-5p	98	7	7.14286	0.00255841
hsa-miR-100-3p	98	7	7.14286	0.0106341
hsa-miR-16-1-3p	84	6	7.14286	0.0235145
hsa-miR-619-3p	56	4	7.14286	0.0498836
hsa-miR-625-5p	169	12	7.10059	0.0471608
hsa-miR-320a	551	39	7.07804	5.72461e-05
hsa-miR-4510	213	15	7.04225	0.000461694
hsa-miR-616-3p	43	3	6.97674	0.0353331
hsa-miR-4483	88	6	6.81818	0.038909
hsa-miR-106a-3p	147	10	6.80272	0.0222664
hsa-miR-199a-5p	148	10	6.75676	0.0112852
hsa-miR-548n	239	16	6.69456	0.0434539
hsa-let-7e-5p	559	37	6.61896	5.66718e-29
hsa-miR-1293	91	6	6.59341	0.0191056
hsa-miR-584-5p	61	4	6.55738	0.00330914
hsa-miR-342-5p	92	6	6.52174	0.00339587
hsa-miR-7-5p	524	34	6.48855	1.09231e-14
hsa-miR-421	217	14	6.45161	0.000280719
hsa-miR-221-5p	109	7	6.42202	0.01681
hsa-miR-4458	267	17	6.36704	0.00570329
hsa-miR-191-5p	63	4	6.34921	4.02857e-05
hsa-miR-1299	63	4	6.34921	0.00133627
hsa-miR-6813-3p	64	4	6.25	0.0220032
hsa-let-7i-5p	289	18	6.22837	7.48015e-14
hsa-miR-144-3p	178	11	6.17978	0.0143128
hsa-let-7a-5p	584	36	6.16438	9.81224e-55
hsa-miR-106a-5p	650	40	6.15385	0.00424838
hsa-miR-3662	229	14	6.11354	0.0118925
hsa-let-7g-5p	296	18	6.08108	1.92173e-12
hsa-miR-3180-5p	116	7	6.03448	0.0339896
hsa-miR-103b	50	3	6	0.000565008
hsa-miR-137	117	7	5.98291	0.000725696
hsa-miR-17-5p	1120	67	5.98214	0.000385885
hsa-miR-1199-5p	67	4	5.97015	0.0276319
hsa-miR-376a-3p	101	6	5.94059	0.0101963
hsa-miR-548aj-5p	236	14	5.9322	0.0285491
hsa-miR-27b-5p	51	3	5.88235	0.00525273
hsa-miR-20a-5p	1012	59	5.83004	6.96922e-12
hsa-miR-1262	103	6	5.82524	3.03586e-09
hsa-miR-33a-5p	156	9	5.76923	0.0488573
hsa-let-7d-5p	352	20	5.68182	4.80179e-22
hsa-let-7f-2-3p	88	5	5.68182	0.00226074
hsa-miR-641	88	5	5.68182	0.0151232
hsa-miR-6835-5p	53	3	5.66038	0.0269425
hsa-let-7a-3p	107	6	5.60748	0.0433233
hsa-let-7c-5p	464	26	5.60345	6.21913e-13
hsa-miR-93-5p	1163	64	5.50301	1.27473e-07
hsa-let-7b-5p	1160	63	5.43103	5.05462e-19
hsa-miR-338-3p	111	6	5.40541	0.00383811
hsa-miR-185-5p	278	15	5.39568	5.98555e-09
hsa-miR-103a-3p	427	23	5.38642	3.76225e-09
hsa-miR-363-5p	113	6	5.30973	0.0147654
hsa-miR-3125	132	7	5.30303	0.0105538
hsa-miR-3150b-3p	170	9	5.29412	0.0487408
hsa-miR-4784	171	9	5.26316	0.0090903
hsa-miR-340-5p	325	17	5.23077	0.00179384
hsa-miR-3192-5p	154	8	5.19481	0.00252119
hsa-miR-107	270	14	5.18519	0.00741512
hsa-miR-190a-5p	58	3	5.17241	1.89911e-07
hsa-miR-3692-5p	58	3	5.17241	0.00411299
hsa-miR-548h-5p	174	9	5.17241	0.00863664
hsa-miR-26a-5p	408	21	5.14706	8.65578e-08
hsa-miR-122-5p	511	26	5.08806	0.0179582
hsa-miR-10a-3p	59	3	5.08475	3.08265e-05
hsa-miR-576-3p	79	4	5.06329	0.0457019
hsa-miR-16-5p	1503	76	5.05655	3.18675e-08
hsa-miR-1303	179	9	5.02793	0.0100278
hsa-miR-382-5p	100	5	5	4.48897e-19
hsa-miR-1257	100	5	5	0.000115736
hsa-miR-26b-5p	1787	88	4.92445	2.98103e-08
hsa-miR-98-5p	737	36	4.88467	1.23929e-13
hsa-miR-493-5p	104	5	4.80769	0.00171295
hsa-miR-377-5p	314	15	4.77707	0.00782206
hsa-miR-329-5p	84	4	4.7619	0.00599571
hsa-miR-664a-5p	106	5	4.71698	7.10343e-05
hsa-miR-4328	106	5	4.71698	0.0389784
hsa-miR-3199	107	5	4.6729	0.026473
hsa-miR-548l	152	7	4.60526	0.00748827
hsa-miR-34c-5p	131	6	4.58015	0.000314946
hsa-miR-143-3p	154	7	4.54545	0.00403203
hsa-miR-383-5p	89	4	4.49438	9.10373e-07
hsa-miR-132-3p	225	10	4.44444	0.0147228
hsa-miR-148a-3p	181	8	4.41989	0.00942087
hsa-miR-320c	92	4	4.34783	9.55906e-06
hsa-miR-320d	69	3	4.34783	0.000810105
hsa-miR-138-5p	93	4	4.30108	0.00510211
hsa-miR-519e-5p	163	7	4.29448	0.0468678
hsa-miR-155-5p	910	39	4.28571	1.25451e-27
hsa-miR-151a-3p	70	3	4.28571	0.00321826
hsa-miR-199a-3p	117	5	4.2735	0.000638317
hsa-miR-146a-5p	188	8	4.25532	2.99832e-05
hsa-miR-10a-5p	425	18	4.23529	0.00105152
hsa-miR-542-3p	120	5	4.16667	3.42274e-06
hsa-miR-28-5p	76	3	3.94737	0.00468894
hsa-miR-152-3p	128	5	3.90625	2.69441e-06
hsa-miR-708-5p	77	3	3.8961	5.02735e-07
hsa-miR-6778-3p	569	22	3.86643	0.048022
hsa-miR-24-3p	779	30	3.85109	0.0138
hsa-miR-302b-5p	106	4	3.77358	0.0277369
hsa-miR-411-5p	186	7	3.76344	0.00418224
hsa-miR-30c-2-3p	429	16	3.7296	0.00285859
hsa-miR-335-5p	2367	87	3.67554	2.76945e-10
hsa-miR-483-5p	115	4	3.47826	0.00368998
hsa-miR-181d-5p	266	9	3.38346	0.00202536
hsa-miR-485-5p	420	14	3.33333	0.000228415
hsa-miR-4680-5p	126	4	3.1746	0.0488103
hsa-miR-4435	222	7	3.15315	0.0428973
hsa-miR-3622b-3p	96	3	3.125	0.0441412
hsa-miR-450a-1-3p	327	10	3.0581	0.0287816
hsa-miR-146b-5p	99	3	3.0303	1.70681e-09
hsa-miR-195-5p	590	16	2.71186	0.00528258
hsa-miR-21-5p	618	16	2.589	1.20571e-06
hsa-miR-545-3p	144	3	2.08333	0.0166115

## Sheet: R24h10
miRNA	Validated targets (N)	Differentially expressed validated targets (N)	Differentially expressed validated targets (%)	p-value
hsa-miR-616-3p	43	5	11.6279	0.00265451
hsa-miR-4721	41	4	9.7561	0.0427177
hsa-miR-5195-3p	75	5	6.66667	0.0375354
hsa-miR-1908-5p	95	6	6.31579	0.00316271
hsa-miR-1237-5p	66	4	6.06061	0.0379669
hsa-let-7g-3p	86	5	5.81395	0.00968811
hsa-miR-133a-3p	104	6	5.76923	4.74474e-06
hsa-miR-379-5p	67	3	4.47761	0.00443298
hsa-miR-483-5p	115	5	4.34783	0.0447433
hsa-miR-4510	213	9	4.22535	0.0241677
hsa-miR-4711-3p	74	3	4.05405	0.0140353
hsa-miR-5196-5p	209	8	3.82775	0.022155
hsa-miR-501-5p	140	5	3.57143	0.0474824
hsa-miR-3190-5p	217	7	3.22581	0.0243906
hsa-miR-3125	132	4	3.0303	0.00915431
hsa-miR-4794	106	3	2.83019	0.0410261
hsa-miR-7-5p	524	14	2.67176	0.000714533
hsa-miR-155-5p	910	24	2.63736	0.0033749
hsa-miR-20a-5p	1012	25	2.47036	0.0231106
hsa-let-7b-5p	1160	21	1.81034	0.00138124
hsa-miR-1305	169	3	1.77515	0.0498859
hsa-let-7c-5p	464	8	1.72414	0.0260541
hsa-let-7a-5p	584	10	1.71233	1.18862e-07
hsa-miR-1343-3p	177	3	1.69492	0.00808543
hsa-miR-98-5p	737	12	1.62822	0.00428771
hsa-miR-6817-3p	278	4	1.43885	0.020721
hsa-let-7e-5p	559	8	1.43113	1.95481e-05
hsa-let-7g-5p	296	4	1.35135	0.0391213
hsa-miR-122-5p	511	6	1.17417	0.000207372
hsa-let-7d-5p	352	4	1.13636	0.00023095
hsa-let-7f-5p	358	4	1.11732	6.94449e-06
hsa-miR-616-5p	310	3	0.967742	0.0496268

## Sheet: R24h100
miRNA	Validated targets (N)	Differentially expressed validated targets (N)	Differentially expressed validated targets (%)	p-value
hsa-miR-4721	41	11	26.8293	0.032691
hsa-miR-126-3p	46	12	26.087	0.00643374
hsa-miR-4515	27	7	25.9259	0.0236648
hsa-miR-223-3p	81	19	23.4568	0.0151168
hsa-miR-4417	39	9	23.0769	0.0194795
hsa-miR-1298-5p	48	11	22.9167	0.04445
hsa-miR-1299	63	14	22.2222	0.00185516
hsa-let-7g-3p	86	19	22.093	0.00391637
hsa-miR-451a	23	5	21.7391	2.01121e-12
hsa-miR-134-5p	74	16	21.6216	0.000105623
hsa-miR-214-3p	163	33	20.2454	0.00153328
hsa-miR-1270	71	14	19.7183	0.00918045
hsa-miR-410-5p	21	4	19.0476	2.77759e-06
hsa-miR-1287-5p	48	9	18.75	0.0230162
hsa-miR-506-5p	70	13	18.5714	0.0367139
hsa-miR-6743-5p	70	13	18.5714	0.0387357
hsa-miR-1292-5p	38	7	18.4211	0.0226972
hsa-miR-3129-5p	66	12	18.1818	0.000882117
hsa-miR-380-5p	22	4	18.1818	0.00603466
hsa-miR-1257	100	18	18	4.34593e-08
hsa-miR-1272	73	13	17.8082	0.049595
hsa-miR-328-3p	118	21	17.7966	0.0464596
hsa-miR-513c-5p	96	17	17.7083	0.0147864
hsa-miR-486-5p	51	9	17.6471	0.021452
hsa-miR-191-5p	63	11	17.4603	0.00125795
hsa-miR-7850-5p	69	12	17.3913	0.0343533
hsa-miR-1197	46	8	17.3913	0.0380858
hsa-miR-133a-3p	104	18	17.3077	2.22669e-30
hsa-miR-138-5p	93	16	17.2043	0.0357584
hsa-miR-513b-3p	64	11	17.1875	0.0414406
hsa-miR-421	217	37	17.0507	0.000129134
hsa-miR-641	88	15	17.0455	0.0136261
hsa-miR-146a-5p	188	32	17.0213	6.18152e-05
hsa-miR-4784	171	29	16.9591	0.0336651
hsa-miR-4729	124	21	16.9355	0.00640755
hsa-let-7c-3p	89	15	16.8539	0.0132995
hsa-miR-512-5p	95	16	16.8421	0.0427934
hsa-miR-26b-3p	42	7	16.6667	0.0252252
hsa-miR-4778-5p	60	10	16.6667	0.028112
hsa-miR-6844	102	17	16.6667	0.0416371
hsa-miR-100-3p	98	16	16.3265	0.000225972
hsa-miR-378a-3p	147	24	16.3265	0.000504033
hsa-miR-31-5p	178	29	16.2921	4.76025e-05
hsa-miR-146b-3p	43	7	16.2791	0.00159027
hsa-miR-1275	117	19	16.2393	0.0169557
hsa-miR-199a-5p	148	24	16.2162	0.0346506
hsa-miR-142-5p	204	33	16.1765	0.0252882
hsa-miR-425-5p	131	21	16.0305	0.00602881
hsa-miR-4483	88	14	15.9091	0.00143953
hsa-miR-26a-5p	408	64	15.6863	9.72438e-06
hsa-miR-3681-5p	51	8	15.6863	0.0164838
hsa-miR-152-3p	128	20	15.625	0.000560487
hsa-miR-4302	109	17	15.5963	0.0429534
hsa-miR-708-5p	77	12	15.5844	5.09928e-07
hsa-miR-4482-3p	77	12	15.5844	0.0424514
hsa-miR-548h-5p	174	27	15.5172	0.000273884
hsa-miR-4312	58	9	15.5172	0.0105669
hsa-miR-1343-5p	123	19	15.4472	0.000953736
hsa-miR-331-3p	391	60	15.3453	0.02151
hsa-miR-338-3p	111	17	15.3153	0.0234361
hsa-miR-935	111	17	15.3153	0.0376135
hsa-miR-1226-3p	203	31	15.2709	0.0264693
hsa-miR-34c-5p	131	20	15.2672	0.0096235
hsa-miR-10a-3p	59	9	15.2542	3.16425e-06
hsa-miR-576-3p	79	12	15.1899	0.00121773
hsa-miR-626	33	5	15.1515	0.00465873
hsa-miR-4288	33	5	15.1515	0.0160716
hsa-let-7e-5p	559	84	15.0268	8.04772e-26
hsa-miR-6813-5p	40	6	15	0.000639356
hsa-miR-627-5p	60	9	15	0.0391212
hsa-miR-6514-3p	167	25	14.9701	0.022462
hsa-miR-629-5p	47	7	14.8936	2.86752e-07
hsa-miR-320a	551	82	14.882	0.000180712
hsa-let-7i-5p	289	43	14.8789	1.17168e-12
hsa-miR-1252-5p	128	19	14.8438	0.0387617
hsa-miR-100-5p	243	36	14.8148	0.000185786
hsa-miR-107	270	40	14.8148	0.0345364
hsa-miR-369-3p	142	21	14.7887	0.0209448
hsa-miR-548e-3p	149	22	14.7651	0.00358205
hsa-miR-6885-5p	68	10	14.7059	0.0303806
hsa-miR-6771-3p	171	25	14.6199	0.044149
hsa-miR-383-5p	89	13	14.6067	1.03705e-05
hsa-miR-199a-3p	117	17	14.5299	0.00216737
hsa-miR-5692a	265	38	14.3396	0.0150582
hsa-miR-345-3p	70	10	14.2857	0.00813242
hsa-miR-221-3p	353	50	14.1643	0.00775027
hsa-miR-664a-5p	106	15	14.1509	0.000890893
hsa-miR-4794	106	15	14.1509	0.0049112
hsa-miR-127-5p	106	15	14.1509	0.0333749
hsa-miR-146b-5p	99	14	14.1414	1.30028e-08
hsa-miR-495-3p	156	22	14.1026	0.0329279
hsa-miR-6766-5p	157	22	14.0127	0.000883602
hsa-miR-4804-3p	50	7	14	0.000586171
hsa-miR-885-3p	50	7	14	0.0126747
hsa-miR-4700-5p	79	11	13.9241	0.00707274
hsa-miR-374a-5p	260	36	13.8462	0.0123711
hsa-miR-155-5p	910	125	13.7363	1.3403e-19
hsa-miR-24-3p	779	107	13.7356	0.0441549
hsa-miR-374b-5p	213	29	13.615	0.00495736
hsa-miR-4677-3p	59	8	13.5593	0.00182814
hsa-miR-5586-5p	59	8	13.5593	0.0499613
hsa-miR-340-5p	325	44	13.5385	0.000381873
hsa-let-7a-5p	584	79	13.5274	1.48689e-44
hsa-let-7g-5p	296	40	13.5135	5.26322e-11
hsa-miR-23b-5p	126	17	13.4921	0.0202952
hsa-miR-21-5p	618	83	13.4304	1.55055e-05
hsa-let-7c-5p	464	62	13.3621	1.22071e-12
hsa-let-7d-5p	352	47	13.3523	7.40729e-22
hsa-miR-98-5p	737	98	13.2972	1.53368e-16
hsa-miR-139-3p	68	9	13.2353	0.00210261
hsa-miR-302b-5p	106	14	13.2075	0.000302772
hsa-miR-28-5p	76	10	13.1579	4.95416e-05
hsa-let-7f-5p	358	47	13.1285	8.54017e-33
hsa-miR-584-5p	61	8	13.1148	4.90839e-06
hsa-miR-1245b-3p	61	8	13.1148	0.000157048
hsa-miR-487a-3p	46	6	13.0435	0.0181578
hsa-miR-2277-3p	46	6	13.0435	0.0400569
hsa-miR-362-5p	54	7	12.963	0.00380757
hsa-miR-10a-5p	425	55	12.9412	0.000569029
hsa-miR-133b	62	8	12.9032	0.00149867
hsa-miR-103a-3p	427	55	12.8806	9.71455e-07
hsa-miR-181b-5p	342	44	12.8655	0.0158899
hsa-miR-501-5p	140	18	12.8571	0.0187881
hsa-miR-17-5p	1120	143	12.7679	1.13393e-05
hsa-miR-190b	55	7	12.7273	0.00173668
hsa-miR-26b-5p	1787	227	12.7029	5.79199e-07
hsa-miR-1914-5p	71	9	12.6761	0.0201585
hsa-miR-510-3p	150	19	12.6667	0.00880977
hsa-miR-7-5p	524	66	12.5954	1.80077e-15
hsa-miR-185-5p	278	35	12.5899	1.04434e-07
hsa-miR-324-3p	318	40	12.5786	0.0237953
hsa-miR-567	159	20	12.5786	0.0395131
hsa-miR-3153	159	20	12.5786	0.0421033
hsa-miR-4638-3p	32	4	12.5	0.0195049
hsa-miR-154-3p	32	4	12.5	0.0326517
hsa-miR-371b-3p	40	5	12.5	0.0391117
hsa-miR-486-3p	128	16	12.5	0.0442749
hsa-miR-377-5p	314	39	12.4204	0.00334078
hsa-miR-765	268	33	12.3134	0.0271916
hsa-miR-665	522	64	12.2605	0.0308049
hsa-miR-4668-5p	335	41	12.2388	0.000474438
hsa-miR-145-5p	213	26	12.2066	0.00880233
hsa-miR-7156-3p	115	14	12.1739	0.00985564
hsa-miR-148a-3p	181	22	12.1547	0.000140205
hsa-miR-190a-5p	58	7	12.069	8.71895e-05
hsa-miR-20a-5p	1012	122	12.0553	7.47318e-11
hsa-miR-130b-3p	523	63	12.0459	7.56145e-10
hsa-miR-103b	50	6	12	0.00214648
hsa-miR-132-3p	225	27	12	0.00321785
hsa-miR-488-5p	50	6	12	0.0203675
hsa-miR-6850-3p	25	3	12	0.0243956
hsa-miR-18a-5p	243	29	11.9342	0.000515311
hsa-miR-4778-3p	151	18	11.9205	0.00795688
hsa-miR-361-5p	151	18	11.9205	0.0176726
hsa-miR-329-5p	84	10	11.9048	0.00779513
hsa-miR-144-3p	178	21	11.7978	0.0326477
hsa-miR-30a-5p	704	83	11.7898	0.0464561
hsa-miR-6758-5p	197	23	11.6751	0.0101697
hsa-miR-485-5p	420	49	11.6667	0.0211082
hsa-miR-1268a	43	5	11.6279	0.000530915
hsa-miR-93-5p	1163	135	11.6079	3.67322e-06
hsa-miR-493-3p	69	8	11.5942	0.0204209
hsa-miR-25-5p	95	11	11.5789	5.53008e-06
hsa-miR-29b-1-5p	52	6	11.5385	1.96963e-07
hsa-miR-432-5p	78	9	11.5385	2.14311e-06
hsa-miR-628-3p	26	3	11.5385	0.00329166
hsa-miR-539-5p	182	21	11.5385	0.0346183
hsa-miR-454-3p	356	41	11.5169	2.76114e-07
hsa-miR-16-5p	1503	173	11.5103	5.05503e-10
hsa-let-7b-5p	1160	133	11.4655	5.28005e-17
hsa-miR-106b-5p	1032	118	11.4341	0.00529177
hsa-miR-1303	179	20	11.1732	0.0255731
hsa-miR-590-3p	350	39	11.1429	0.0478468
hsa-miR-452-5p	63	7	11.1111	6.55559e-05
hsa-miR-4664-5p	63	7	11.1111	0.0111111
hsa-miR-148b-5p	45	5	11.1111	0.0484841
hsa-miR-371b-5p	308	34	11.039	0.0370402
hsa-miR-130a-3p	354	39	11.0169	0.0211746
hsa-miR-195-5p	590	65	11.0169	0.042423
hsa-miR-221-5p	109	12	11.0092	6.61456e-05
hsa-miR-335-5p	2367	260	10.9844	1.51822e-06
hsa-miR-8054	137	15	10.9489	0.00670275
hsa-miR-106a-5p	650	71	10.9231	0.00123416
hsa-miR-181a-5p	504	55	10.9127	0.0122455
hsa-miR-5100	55	6	10.9091	0.00161897
hsa-miR-181d-5p	266	29	10.9023	4.96631e-05
hsa-miR-508-3p	46	5	10.8696	0.0233758
hsa-miR-766-5p	175	19	10.8571	0.0377087
hsa-miR-29a-5p	83	9	10.8434	0.000237435
hsa-miR-542-3p	120	13	10.8333	0.0207877
hsa-miR-543	93	10	10.7527	0.0479665
hsa-miR-6721-5p	140	15	10.7143	0.0194795
hsa-miR-4735-5p	161	17	10.559	0.0194795
hsa-miR-320b	133	14	10.5263	4.82034e-08
hsa-miR-548l	152	16	10.5263	4.4651e-05
hsa-miR-28-3p	38	4	10.5263	0.00203579
hsa-miR-6081	76	8	10.5263	0.0044818
hsa-miR-505-5p	105	11	10.4762	7.99264e-11
hsa-miR-379-5p	67	7	10.4478	6.28137e-20
hsa-miR-99a-3p	29	3	10.3448	0.0226025
hsa-miR-4510	213	22	10.3286	0.000150591
hsa-miR-320d	69	7	10.1449	2.15893e-06
hsa-miR-143-5p	306	31	10.1307	0.0279716
hsa-miR-382-5p	100	10	10	9.3455e-15
hsa-miR-520d-3p	407	40	9.82801	9.76429e-05
hsa-miR-122-5p	511	50	9.78474	0.000663436
hsa-miR-342-5p	92	9	9.78261	0.000114158
hsa-miR-503-3p	41	4	9.7561	0.0324059
hsa-miR-1262	103	10	9.70874	2.92416e-11
hsa-miR-302b-3p	413	40	9.68523	0.0121213
hsa-miR-411-5p	186	18	9.67742	0.00731482
hsa-miR-493-5p	104	10	9.61538	0.000192258
hsa-miR-483-5p	115	11	9.56522	0.000217712
hsa-miR-450a-1-3p	327	31	9.48012	0.0102388
hsa-miR-4484	53	5	9.43396	0.00482577
hsa-miR-137	117	11	9.40171	8.78811e-05
hsa-miR-21-3p	64	6	9.375	0.0215097
hsa-miR-30c-2-3p	429	40	9.32401	0.000126466
hsa-miR-3175	194	18	9.27835	0.00267093
hsa-miR-4642	54	5	9.25926	0.0474215
hsa-miR-5095	347	32	9.2219	6.76524e-05
hsa-miR-1237-5p	66	6	9.09091	0.000286949
hsa-miR-532-3p	198	18	9.09091	0.0130215
hsa-miR-320c	92	8	8.69565	2.58755e-11
hsa-miR-380-3p	69	6	8.69565	0.0265576
hsa-miR-378a-5p	358	31	8.65922	0.0472432
hsa-miR-6817-3p	278	23	8.27338	0.0260899
hsa-miR-3622a-3p	98	8	8.16327	0.0102481
hsa-miR-499a-5p	50	4	8	0.00476597
hsa-miR-376a-3p	101	8	7.92079	0.00567376
hsa-miR-27b-5p	51	4	7.84314	0.00162652
hsa-miR-4301	78	6	7.69231	3.13488e-09
hsa-miR-6789-3p	52	4	7.69231	0.0177717
hsa-miR-6809-3p	284	21	7.39437	0.000205759
hsa-miR-296-5p	55	4	7.27273	0.0241679
hsa-miR-151a-3p	70	5	7.14286	0.00381829
hsa-miR-4501	56	4	7.14286	0.0164067
hsa-miR-326	112	8	7.14286	0.0321128
hsa-miR-4662a-5p	129	9	6.97674	0.0117985
hsa-miR-376c-3p	72	5	6.94444	0.000256332
hsa-miR-6071	52	3	5.76923	0.00365959
hsa-miR-8077	54	3	5.55556	0.0248844
hsa-miR-3692-5p	58	3	5.17241	0.00296392
hsa-miR-4732-5p	61	3	4.91803	0.032953
hsa-miR-6872-3p	112	5	4.46429	0.00134815
